# Supplementary material for: Warmer Temperature Accelerates the Aging-Dependent Decrease in Female Ovary Size, Delays Male Accessory Gland Development, and Accelerates Aging-Dependent Changes in Reproductive Gene Expression in Anopheles gambiae Mosquitoes
Source: Insects. 2025 Sep 2;16(9):921. doi: 10.3390/insects16090921 (PMC12470671; doi:10.3390/insects16090921)
Supplement: Supplementary file 1 [file insects-16-00921-s001.zip]

Archive with 4 entries (4 files):
- Martin et al Insects 2025 File S1.xlsx
- Martin et al Insects 2025 File S2.xlsx
- Martin et al Insects 2025 File S3.R
- Martin et al Insects 2025 Supp Figs and Table R1.pdf
