# Supplementary material for: Warmer Temperature Accelerates the Aging-Dependent Decrease in Female Ovary Size, Delays Male Accessory Gland Development, and Accelerates Aging-Dependent Changes in Reproductive Gene Expression in Anopheles gambiae Mosquitoes
Source: Insects. 2025 Sep 2;16(9):921. doi: 10.3390/insects16090921 (PMC12470671; doi:10.3390/insects16090921)
Supplement: Supplementary file 1 [file insects-16-00921-s001.zip › Martin et al Insects 2025 File S1.xlsx]

## Sheet: Female measurements
Mosquito_ID	Male_or_Female	Body_part	Body_Part_Number	Temperature	Age	BF_or_UBF	BF_Date	Dissection_Date	Tech_Rep	Measurement_Date	Measurer_initials	Length1	Length2	Length3	AverageLength	Width1	Width2	Width3	AverageWidth	Scale			Notes
1	F	O	1	27	3	BF	2024-09-09	2024-09-10	1	2024-09-16	MG	0.873	0.875	0.879	0.875667	0.66	0.647	0.651	0.652667	98.351
1	F	O	2	27	3	BF	2024-09-09	2024-09-10	1	2024-09-16	MG	0.978	0.979	0.979	0.978667	0.488	0.473	0.489	0.483333	98.351
2	F	O	1	27	3	BF	2024-09-09	2024-09-10	2	2024-09-16	MG	1.193	1.225	1.219	1.21233	0.717	0.686	0.691	0.698	98.351
2	F	O	2	27	3	BF	2024-09-09	2024-09-10	2	2024-09-16	MG	1.099	1.091	1.094	1.09467	0.393	0.383	0.398	0.391333	98.351
3	F	O	1	27	3	BF	2024-09-09	2024-09-10	3	2024-09-16	MG	1.081	0.976	1.052	1.03633	0.784	0.771	0.795	0.783333	98.351
3	F	O	2	27	3	BF	2024-09-09	2024-09-10	3	2024-09-16	MG	1.204	1.207	1.205	1.20533	0.684	0.689	0.663	0.678667	98.351			Slightly damaged
4	F	O	1	27	3	BF	2024-09-09	2024-09-10	4	2024-09-16	MG	1.364	1.35	1.366	1.36	0.662	0.689	0.677	0.676	98.351
4	F	O	2	27	3	BF	2024-09-09	2024-09-10	4	2024-09-16	MG	1.321	1.339	1.321	1.327	0.647	0.645	0.647	0.646333	98.351			Damaged
5	F	O	1	27	3	BF	2024-09-09	2024-09-10	5	2024-09-16	MG	1.387	1.378	1.387	1.384	0.645	0.629	0.643	0.639	98.351			Damaged
5	F	O	2	27	3	BF	2024-09-09	2024-09-10	5	2024-09-16	MG	1.281	1.277	1.226	1.26133	0.468	0.457	0.463	0.462667	98.351			Damaged
6	F	O	1	27	3	BF	2024-09-09	2024-09-10	6	2024-09-16	MG	0.775	0.775	0.766	0.772	0.405	0.399	0.4	0.401333	98.351			Damaged
6	F	O	2	27	3	BF	2024-09-09	2024-09-10	6	2024-09-16	MG	0.728	0.721	0.725	0.724667	0.432	0.427	0.432	0.430333	98.351
7	F	O	1	27	3	BF	2024-09-16	2024-09-17	1	2024-09-27	MG	0.705	0.676	0.706	0.695667	0.578	0.559	0.539	0.558667	95.637			Representative image
7	F	O	2	27	3	BF	2024-09-16	2024-09-17	1	2024-09-27	MG	0.818	0.81	0.798	0.808667	0.421	0.413	0.427	0.420333	95.637
8	F	O	1	27	3	BF	2024-09-16	2024-09-17	2	2024-09-27	MG	0.991	0.975	0.991	0.985667	0.718	0.717	0.676	0.703667	95.637
8	F	O	2	27	3	BF	2024-09-16	2024-09-17	2	2024-09-27	MG	0.682	0.683	0.695	0.686667	0.533	0.527	0.513	0.524333	95.637
9	F	O	1	27	3	BF	2024-09-16	2024-09-17	3	2024-09-27	MG	0.978	0.975	0.981	0.978	0.486	0.468	0.472	0.475333	95.637
9	F	O	2	27	3	BF	2024-09-16	2024-09-17	3	2024-09-27	MG	0.904	0.907	0.905	0.905333	0.487	0.48	0.489	0.485333	95.637
10	F	O	1	27	3	BF	2024-09-16	2024-09-17	4	2024-09-27	MG	0.807	0.804	0.809	0.806667	0.51	0.502	0.506	0.506	95.637			Damaged
10	F	O	2	27	3	BF	2024-09-16	2024-09-17	4	2024-09-27	MG	0.882	0.883	0.884	0.883	0.399	0.371	0.359	0.376333	95.637
11	F	O	1	27	3	BF	2024-09-16	2024-09-17	5	2024-09-27	MG	0.856	0.851	0.851	0.852667	0.425	0.429	0.414	0.422667	95.637
11	F	O	2	27	3	BF	2024-09-16	2024-09-17	5	2024-09-27	MG	0.676	0.667	0.68	0.674333	0.507	0.512	0.507	0.508667	95.637
12	F	O	1	27	3	BF	2024-09-16	2024-09-17	6	2024-09-27	MG	0.874	0.879	0.883	0.878667	0.478	0.466	0.469	0.471	95.637
12	F	O	2	27	3	BF	2024-09-16	2024-09-17	6	2024-09-27	MG	0.798	0.795	0.797	0.796667	0.354	0.353	0.353	0.353333	95.637			Representative image
13	F	O	1	27	3	BF	2025-09-23	2025-09-24	1	2025-03-03	MG	1.217	1.214	1.229	1.22	0.722	0.688	0.727	0.712333	97.2654			Representative image
13	F	O	2	27	3	BF	2025-09-23	2025-09-24	1	2025-03-03	MG	0.987	0.997	0.984	0.989333	0.781	0.764	0.721	0.755333	97.2654			Damaged
14	F	O	1	27	3	BF	2025-09-23	2025-09-24	2	2025-03-03	MG	0.893	0.88	0.889	0.887333	0.55	0.537	0.553	0.546667	97.2654
14	F	O	2	27	3	BF	2025-09-23	2025-09-24	2	2025-03-03	MG	0.676	0.669	0.667	0.670667	0.583	0.578	0.587	0.582667	97.2654
15	F	O	1	27	3	BF	2025-09-23	2025-09-24	3	2025-03-03	MG	0.714	0.697	0.743	0.718	0.603	0.578	0.585	0.588667	97.2654
15	F	O	2	27	3	BF	2025-09-23	2025-09-24	3	2025-03-03	MG	1.144	1.138	1.15	1.144	0.668	0.661	0.647	0.658667	97.2654			Slightly damaged
16	F	O	1	27	3	BF	2025-09-23	2025-09-24	4	2025-03-03	MG	1.042	1.037	1.044	1.041	0.544	0.535	0.517	0.532	97.2654
16	F	O	2	27	3	BF	2025-09-23	2025-09-24	4	2025-03-03	MG	0.978	1.02	1.028	1.00867	0.536	0.558	0.585	0.559667	97.2654
17	F	O	1	27	3	BF	2025-09-23	2025-09-24	5	2025-03-03	MG	0.753	0.745	0.746	0.748	0.765	0.752	0.775	0.764	97.2654
17	F	O	2	27	3	BF	2025-09-23	2025-09-24	5	2025-03-03	MG	1.105	1.085	1.093	1.09433	0.659	0.665	0.637	0.653667	97.2654			Slightly Damaged
18	F	O	1	27	3	BF	2025-09-23	2025-09-24	6	2025-03-03	MG	0.874	0.879	0.874	0.875667	0.583	0.585	0.579	0.582333	97.2654
18	F	O	2	27	3	BF	2025-09-23	2025-09-24	6	2025-03-03	MG	1.017	1.009	1.032	1.01933	0.529	0.525	0.486	0.513333	97.2654
19	F	O	1	27	3	BF	2025-09-26	2025-09-27	1	2025-03-04	MG	0.671	0.683	0.664	0.672667	0.227	0.232	0.252	0.237	96.832
19	F	O	2	27	3	BF	2025-09-26	2025-09-27	1	2025-03-04	MG	0.579	0.574	0.559	0.570667	0.218	0.201	0.22	0.213	96.832
20	F	O	1	27	3	BF	2025-09-26	2025-09-27	2	2025-03-04	MG	0.77	0.753	0.768	0.763667	0.269	0.281	0.268	0.272667	96.832
20	F	O	2	27	3	BF	2025-09-26	2025-09-27	2	2025-03-04	MG	0.805	0.794	0.793	0.797333	0.241	0.23	0.252	0.241	96.832
21	F	O	1	27	3	BF	2025-09-26	2025-09-27	3	2025-03-04	MG	0.864	0.88	0.885	0.876333	0.404	0.385	0.418	0.402333	96.832
21	F	O	2	27	3	BF	2025-09-26	2025-09-27	3	2025-03-04	MG	0.823	0.82	0.797	0.813333	0.412	0.44	0.404	0.418667	96.832
22	F	O	1	27	3	BF	2025-09-26	2025-09-27	4	2025-03-04	MG	0.846	0.843	0.841	0.843333	0.488	0.486	0.469	0.481	96.832			Missing
22	F	O	2	27	3	BF	2025-09-26	2025-09-27	4	2025-03-04	MG	0.708	0.676	0.689	0.691	0.418	0.422	0.418	0.419333	96.832
23	F	O	1	27	3	BF	2025-09-26	2025-09-27	5	2025-03-04	MG	0.93	0.943	0.939	0.937333	0.528	0.502	0.519	0.516333	96.832
23	F	O	2	27	3	BF	2025-09-26	2025-09-27	5	2025-03-04	MG	0.9	0.887	0.89	0.892333	0.463	0.483	0.495	0.480333	96.832
24	F	O	1	27	3	BF	2025-09-26	2025-09-27	6	2025-03-04	MG	0.773	0.742	0.77	0.761667	0.305	0.3	0.29	0.298333	96.832
24	F	O	2	27	3	BF	2025-09-26	2025-09-27	6	2025-03-04	MG	0.785	0.76	0.764	0.769667	0.255	0.265	0.274	0.264667	96.832
25	F	O	1	27	3	BF	2025-09-26	2025-09-27	7	2025-03-04	MG	0.708	0.728	0.728	0.721333	0.541	0.532	0.524	0.532333	96.832
25	F	O	2	27	3	BF	2025-09-26	2025-09-27	7	2025-03-04	MG	0.726	0.696	0.732	0.718	0.541	0.531	0.538	0.536667	96.832
26	F	S	1	27	3	BF	2024-09-09	2024-09-10	1	2024-09-16	MG	0.116	0.122	0.104	0.114	NA	NA	NA	NA	177.939
27	F	S	2	27	3	BF	2024-09-09	2024-09-10	2	2024-09-16	MG	0.117	0.123	0.11	0.116667	NA	NA	NA	NA	177.939
28	F	S	1	27	3	BF	2024-09-09	2024-09-10	3	2024-09-16	MG	0.13	0.12	0.127	0.125667	NA	NA	NA	NA	177.939
29	F	S	2	27	3	BF	2024-09-09	2024-09-10	4	2024-09-16	MG	0.125	0.135	0.122	0.127333	NA	NA	NA	NA	177.939
30	F	S	1	27	3	BF	2024-09-09	2024-09-10	5	2024-09-16	MG	0.107	0.107	0.11	0.108	NA	NA	NA	NA	177.939			Missing
31	F	S	2	27	3	BF	2024-09-09	2024-09-10	6	2024-09-16	MG	0.114	0.121	0.123	0.119333	NA	NA	NA	NA	177.939
32	F	S	1	27	3	BF	2024-09-09	2024-09-10	7	2024-09-16	MG	0.114	0.12	0.119	0.117667	NA	NA	NA	NA	177.939
33	F	S	2	27	3	BF	2024-09-09	2024-09-10	8	2024-09-16	MG	0.13	0.12	0.123	0.124333	NA	NA	NA	NA	177.939
34	F	S	1	27	3	BF	2024-09-09	2024-09-10	1	2024-09-17	MG	0.112	0.107	0.125	0.114667	NA	NA	NA	NA	177.341
35	F	S	1	27	3	BF	2024-09-09	2024-09-10	2	2024-09-17	MG	0.126	0.118	0.115	0.119667	NA	NA	NA	NA	177.341
36	F	S	1	27	3	BF	2024-09-09	2024-09-10	3	2024-09-17	MG	0.129	0.124	0.132	0.128333	NA	NA	NA	NA	177.341
37	F	S	1	27	3	BF	2024-09-09	2024-09-10	4	2024-09-17	MG	0.126	0.132	0.137	0.131667	NA	NA	NA	NA	177.341
38	F	S	1	27	3	BF	2024-09-09	2024-09-10	5	2024-09-17	MG	0.106	0.114	0.109	0.109667	NA	NA	NA	NA	177.341
39	F	S	1	27	3	BF	2024-09-09	2024-09-10	6	2024-09-17	MG	0.115	0.123	0.124	0.120667	NA	NA	NA	NA	177.341
40	F	S	1	27	3	BF	2024-09-09	2024-09-10	7	2024-09-17	MG	0.116	0.119	0.118	0.117667	NA	NA	NA	NA	177.341
41	F	S	1	27	3	BF	2024-09-09	2024-09-10	8	2024-09-17	MG	0.12	0.122	0.128	0.123333	NA	NA	NA	NA	177.341			Damaged
42	F	S	1	27	3	BF	2024-09-16	2024-09-17	1	2024-09-27	MG	0.126	0.123	0.13	0.126333	NA	NA	NA	NA	176.827
43	F	S	1	27	3	BF	2024-09-16	2024-09-17	2	2024-09-27	MG	0.115	0.121	0.122	0.119333	NA	NA	NA	NA	176.827			Slightly Damaged
44	F	S	1	27	3	BF	2024-09-16	2024-09-17	3	2024-09-27	MG	0.12	0.123	0.119	0.120667	NA	NA	NA	NA	176.827			Damaged
45	F	S	1	27	3	BF	2024-09-16	2024-09-17	4	2024-09-27	MG	0.138	0.138	0.141	0.139	NA	NA	NA	NA	176.827			Damaged
46	F	S	1	27	3	BF	2024-09-16	2024-09-17	5	2024-09-27	MG	0.113	0.122	0.125	0.12	NA	NA	NA	NA	176.827
47	F	S	1	27	3	BF	2024-09-16	2024-09-17	6	2024-09-27	MG	0.13	0.13	0.124	0.128	NA	NA	NA	NA	176.827
48	F	S	1	27	3	BF	2024-09-16	2024-09-17	7	2024-09-27	MG	0.122	0.119	0.119	0.12	NA	NA	NA	NA	176.827
49	F	S	1	27	3	BF	2024-09-16	2024-09-17	8	2024-09-27	MG	0.11	0.13	0.118	0.119333	NA	NA	NA	NA	176.827			Represemtitive image
50	F	S	1	27	3	BF	2024-09-23	2024-09-24	1	2024-10-17	MG	0.127	0.117	0.129	0.124333	NA	NA	NA	NA	179.914
51	F	S	1	27	3	BF	2024-09-23	2024-09-24	2	2024-10-17	MG	0.139	0.132	0.128	0.133	NA	NA	NA	NA	179.914			Damaged
52	F	S	1	27	3	BF	2024-09-23	2024-09-24	3	2024-10-17	MG	0.133	0.127	0.142	0.134	NA	NA	NA	NA	179.914
53	F	S	1	27	3	BF	2024-09-23	2024-09-24	4	2024-10-17	MG	0.12	0.119	0.119	0.119333	NA	NA	NA	NA	179.914			Damaged
54	F	S	1	27	3	BF	2024-09-23	2024-09-24	5	2024-10-17	MG	0.137	0.127	0.133	0.132333	NA	NA	NA	NA	179.914
55	F	S	1	27	3	BF	2024-09-23	2024-09-24	6	2024-10-17	MG	0.126	0.122	0.126	0.124667	NA	NA	NA	NA	179.914
56	F	S	1	27	3	BF	2024-09-23	2024-09-24	7	2024-10-17	MG	0.117	0.117	0.119	0.117667	NA	NA	NA	NA	179.914
57	F	S	1	27	3	BF	2024-09-23	2024-09-24	8	2024-10-17	MG	0.115	0.11	0.107	0.110667	NA	NA	NA	NA	179.914			Representitve Image
58	F	S	1	27	3	BF	2024-09-26	2024-09-27	1	2024-10-18	MG	0.114	0.113	0.121	0.116	NA	NA	NA	NA	178.362
59	F	S	1	27	3	BF	2024-09-26	2024-09-27	2	2024-10-18	MG	0.104	0.106	0.112	0.107333	NA	NA	NA	NA	178.362
60	F	S	1	27	3	BF	2024-09-26	2024-09-27	3	2024-10-18	MG	0.12	0.125	0.121	0.122	NA	NA	NA	NA	178.362
61	F	S	1	27	3	BF	2024-09-26	2024-09-27	4	2024-10-18	MG	0.139	0.123	0.119	0.127	NA	NA	NA	NA	178.362			Slightly damaged
62	F	S	1	27	3	BF	2024-09-26	2024-09-27	5	2024-10-18	MG	0.117	0.106	0.114	0.112333	NA	NA	NA	NA	178.362
63	F	S	1	27	3	BF	2024-09-26	2024-09-27	6	2024-10-18	MG	0.112	0.096	0.099	0.102333	NA	NA	NA	NA	178.362			Missing
64	F	S	1	27	3	BF	2024-09-26	2024-09-27	7	2024-10-18	MG	0.104	0.114	0.11	0.109333	NA	NA	NA	NA	178.362
65	F	S	1	27	3	BF	2024-09-26	2024-09-27	8	2024-10-18	MG	0.12	0.116	0.118	0.118	NA	NA	NA	NA	178.362
66	F	O	1	27	3	UBF		2024-09-17	1	2024-09-27	MG	0.414	0.392	0.411	0.405667	0.141	0.141	0.144	0.142	95.637
66	F	O	2	27	3	UBF		2024-09-17	1	2024-09-27	MG	0.371	0.373	0.375	0.373	0.145	0.145	0.148	0.146	95.637
67	F	O	1	27	3	UBF		2024-09-17	2	2024-09-27	MG	0.407	0.403	0.41	0.406667	0.147	0.155	0.154	0.152	95.637
67	F	O	2	27	3	UBF		2024-09-17	2	2024-09-27	MG	0.455	0.454	0.455	0.454667	0.171	0.174	0.18	0.175	95.637
68	F	O	1	27	3	UBF		2024-09-17	3	2024-09-27	MG	0.469	0.467	0.477	0.471	0.171	0.177	0.174	0.174	95.637
68	F	O	2	27	3	UBF		2024-09-17	3	2024-09-27	MG	0.374	0.369	0.368	0.370333	0.197	0.193	0.192	0.194	95.637
68.6	F	O	1	27	3	UBF		2024-09-17	4	2024-09-27	MG	0.402	0.404	0.407	0.404333	0.259	0.26	0.259	0.259333	95.637
69.0571	F	O	2	27	3	UBF		2024-09-17	4	2024-09-27	MG	0.408	0.408	0.41	0.408667	0.184	0.183	0.181	0.182667	95.637
69.5143	F	O	1	27	3	UBF		2024-09-17	5	2024-09-27	MG	0.866	0.857	0.863	0.862	0.439	0.45	0.435	0.441333	95.637
69.9714	F	O	2	27	3	UBF		2024-09-17	5	2024-09-27	MG	0.678	0.687	0.681	0.682	0.515	0.518	0.515	0.516	95.637
70.4286	F	O	1	27	3	UBF		2024-09-17	6	2024-09-27	MG	0.888	0.886	0.886	0.886667	0.473	0.468	0.473	0.471333	95.637
70.8857	F	O	2	27	3	UBF		2024-09-17	6	2024-09-27	MG	0.792	0.808	0.807	0.802333	0.317	0.317	0.314	0.316	95.637
71.3429	F	O	1	27	3	UBF		2025-10-16	1	2025-02-18	MG	0.435	0.451	0.448	0.444667	0.139	0.129	0.15	0.139333	98.9349
71.8	F	O	2	27	3	UBF		2025-10-16	1	2025-02-18	MG	0.375	0.326	0.331	0.344	0.196	0.183	0.183	0.187333	98.9349
72.2571	F	O	1	27	3	UBF		2025-10-16	2	2025-02-18	MG	0.589	0.603	0.603	0.598333	0.227	0.215	0.255	0.232333	98.9349
72.7143	F	O	2	27	3	UBF		2025-10-16	2	2025-02-18	MG	0.483	0.487	0.493	0.487667	0.184	0.183	0.176	0.181	98.9349
73.1714	F	O	1	27	3	UBF		2025-10-16	3	2025-02-18	MG	0.44	0.437	0.44	0.439	0.136	0.136	0.129	0.133667	98.9349
73.6286	F	O	2	27	3	UBF		2025-10-16	3	2025-02-18	MG	0.351	0.351	0.342	0.348	0.197	0.202	0.215	0.204667	98.9349			Representative image
74.0857	F	O	1	27	3	UBF		2025-10-16	4	2025-02-18	MG	0.506	0.508	0.517	0.510333	0.173	0.167	0.171	0.170333	98.9349
74.5429	F	O	2	27	3	UBF		2025-10-16	4	2025-02-18	MG	0.528	0.533	0.516	0.525667	0.18	0.19	0.185	0.185	98.9349
75	F	O	1	27	3	UBF		2025-10-16	5	2025-02-18	MG	0.349	0.346	0.354	0.349667	0.124	0.128	0.124	0.125333	98.9349
75.4571	F	O	2	27	3	UBF		2025-10-16	5	2025-02-18	MG	0.317	0.329	0.331	0.325667	0.17	0.168	0.176	0.171333	98.9349
75.9143	F	O	1	27	3	UBF		2025-10-16	6	2025-02-18	MG	0.574	0.571	0.558	0.567667	0.205	0.201	0.204	0.203333	98.9349
76.3714	F	O	2	27	3	UBF		2025-10-16	6	2025-02-18	MG	0.432	0.434	0.435	0.433667	0.198	0.201	0.179	0.192667	98.9349
76.8286	F	O	1	27	3	UBF		2025-09-24	1	2025-03-03	MG	0.432	0.427	0.426	0.428333	0.185	0.173	0.192	0.183333	97.2654
77.2857	F	O	2	27	3	UBF		2025-09-24	1	2025-03-03	MG	0.509	0.475	0.491	0.491667	0.204	0.192	0.185	0.193667	97.2654
77.7429	F	O	1	27	3	UBF		2025-09-24	2	2025-03-03	MG	0.385	0.362	0.367	0.371333	0.179	0.173	0.182	0.178	97.2654
78.2	F	O	2	27	3	UBF		2025-09-24	2	2025-03-03	MG	0.389	0.396	0.377	0.387333	0.19	0.194	0.204	0.196	97.2654
78.6571	F	O	1	27	3	UBF		2025-09-24	3	2025-03-03	MG	0.318	0.298	0.317	0.311	0.233	0.23	0.233	0.232	97.2654
79.1143	F	O	2	27	3	UBF		2025-09-24	3	2025-03-03	MG	0.414	0.4	0.397	0.403667	0.183	0.174	0.172	0.176333	97.2654
79.5714	F	O	1	27	3	UBF		2025-09-24	4	2025-03-03	MG	0.552	0.553	0.577	0.560667	0.163	0.162	0.145	0.156667	97.2654
80.0286	F	O	2	27	3	UBF		2025-09-24	4	2025-03-03	MG	0.553	0.537	0.552	0.547333	0.131	0.143	0.16	0.144667	97.2654			Representative image
80.4857	F	O	1	27	3	UBF		2025-09-24	5	2025-03-03	MG	0.547	0.532	0.547	0.542	0.274	0.278	0.262	0.271333	97.2654
80.9429	F	O	2	27	3	UBF		2025-09-24	5	2025-03-03	MG	0.658	0.646	0.647	0.650333	0.243	0.243	0.238	0.241333	97.2654
81.4	F	O	1	27	3	UBF		2025-09-24	6	2025-03-03	MG	0.409	0.414	0.42	0.414333	0.158	0.151	0.174	0.161	97.2654
81.8571	F	O	2	27	3	UBF		2025-09-24	6	2025-03-03	MG	0.311	0.276	0.312	0.299667	0.187	0.201	0.183	0.190333	97.2654
82.3143	F	O	1	27	3	UBF		2025-09-27	1	2025-03-04	MG	0.363	0.355	0.382	0.366667	0.172	0.171	0.164	0.169	96.832
82.7714	F	O	2	27	3	UBF		2025-09-27	1	2025-03-04	MG	0.403	0.392	0.371	0.388667	0.196	0.184	0.19	0.19	96.832
83.2286	F	O	1	27	3	UBF		2025-09-27	2	2025-03-04	MG	0.418	0.399	0.39	0.402333	0.178	0.192	0.191	0.187	96.832
83.6857	F	O	2	27	3	UBF		2025-09-27	2	2025-03-04	MG	0.376	0.379	0.37	0.375	0.129	0.127	0.122	0.126	96.832
84.1429	F	O	1	27	3	UBF		2025-09-27	3	2025-03-04	MG	0.498	0.495	0.498	0.497	0.164	0.17	0.155	0.163	96.832			Damaged
84.6	F	O	2	27	3	UBF		2025-09-27	3	2025-03-04	MG	0.5	0.492	0.513	0.501667	0.163	0.168	0.155	0.162	96.832			Damaged
85.0571	F	O	1	27	3	UBF		2025-09-27	4	2025-03-04	MG	0.453	0.454	0.449	0.452	0.162	0.156	0.166	0.161333	96.832			Damaged
85.5143	F	O	2	27	3	UBF		2025-09-27	4	2025-03-04	MG	0.459	0.47	0.467	0.465333	0.14	0.146	0.149	0.145	96.832
85.9714	F	O	1	27	3	UBF		2025-09-27	5	2025-03-04	MG	0.431	0.411	0.425	0.422333	0.155	0.152	0.169	0.158667	96.832			Slightly Damaged
86.4286	F	O	2	27	3	UBF		2025-09-27	5	2025-03-04	MG	0.37	0.365	0.369	0.368	0.12	0.133	0.13	0.127667	96.832			Damaged
86.8857	F	O	1	27	3	UBF		2025-09-27	6	2025-03-04	MG	0.435	0.435	0.441	0.437	0.175	0.164	0.166	0.168333	96.832
87.3429	F	O	2	27	3	UBF		2025-09-27	6	2025-03-04	MG	0.445	0.447	0.445	0.445667	0.178	0.177	0.177	0.177333	96.832			Representative image
88	F	S	1	27	3	UBF		2024-09-17	1	2024-09-27	MG	0.114	0.12	0.117	0.117	NA	NA	NA	NA	176.827			Slightly damaged
88	F	S	1	27	3	UBF		2024-09-17	2	2024-09-27	MG	0.118	0.123	0.111	0.117333	NA	NA	NA	NA	176.827
88	F	S	1	27	3	UBF		2024-09-17	3	2024-09-27	MG	0.133	0.122	0.112	0.122333	NA	NA	NA	NA	176.827
88	F	S	1	27	3	UBF		2024-09-17	4	2024-09-27	MG	0.117	0.125	0.118	0.12	NA	NA	NA	NA	176.827
88	F	S	1	27	3	UBF		2024-09-17	5	2024-09-27	MG	0.12	0.13	0.124	0.124667	NA	NA	NA	NA	176.827
88	F	S	1	27	3	UBF		2024-09-17	6	2024-09-27	MG	0.109	0.118	0.109	0.112	NA	NA	NA	NA	176.827
88	F	S	1	27	3	UBF		2024-09-17	7	2024-09-27	MG	0.119	0.122	0.128	0.123	NA	NA	NA	NA	176.827			Damaged
88	F	S	1	27	3	UBF		2024-09-17	8	2024-09-27	MG	0.111	0.111	0.109	0.110333	NA	NA	NA	NA	176.827
88	F	S	1	27	3	UBF		2024-09-24	1	2024-10-17	MG	0.142	0.139	0.132	0.137667	NA	NA	NA	NA	179.914
88	F	S	1	27	3	UBF		2024-09-24	2	2024-10-17	MG	0.133	0.121	0.126	0.126667	NA	NA	NA	NA	179.914			Missing from files
88	F	S	1	27	3	UBF		2024-09-24	3	2024-10-17	MG	0.124	0.121	0.13	0.125	NA	NA	NA	NA	179.914			Missing from files
88	F	S	1	27	3	UBF		2024-09-24	4	2024-10-17	MG	0.124	0.119	0.121	0.121333	NA	NA	NA	NA	179.914
88	F	S	1	27	3	UBF		2024-09-24	5	2024-10-17	MG	0.119	0.11	0.11	0.113	NA	NA	NA	NA	179.914
88	F	S	1	27	3	UBF		2024-09-24	6	2024-10-17	MG	0.117	0.116	0.117	0.116667	NA	NA	NA	NA	179.914
88	F	S	1	27	3	UBF		2024-09-24	7	2024-10-17	MG	0.132	0.118	0.133	0.127667	NA	NA	NA	NA	179.914
88	F	S	1	27	3	UBF		2024-09-24	8	2024-10-17	MG	0.121	0.129	0.121	0.123667	NA	NA	NA	NA	179.914
88	F	S	1	27	3	UBF		2024-09-27	1	2024-10-18	MG	0.128	0.124	0.131	0.127667	NA	NA	NA	NA	178.362
88	F	S	1	27	3	UBF		2024-09-27	2	2024-10-18	MG	0.115	0.119	0.127	0.120333	NA	NA	NA	NA	178.362			Curved
88	F	S	1	27	3	UBF		2024-09-27	3	2024-10-18	MG	0.131	0.123	0.122	0.125333	NA	NA	NA	NA	178.362
88	F	S	1	27	3	UBF		2024-09-27	4	2024-10-18	MG	0.13	0.122	0.117	0.123	NA	NA	NA	NA	178.362
88	F	S	1	27	3	UBF		2024-09-27	5	2024-10-18	MG	0.121	0.127	0.12	0.122667	NA	NA	NA	NA	178.362
88	F	S	1	27	3	UBF		2024-09-27	6	2024-10-18	MG	0.131	0.118	0.122	0.123667	NA	NA	NA	NA	178.362
88	F	S	1	27	3	UBF		2024-09-27	7	2024-10-18	MG	0.126	0.115	0.12	0.120333	NA	NA	NA	NA	178.362
88	F	S	1	27	3	UBF		2024-09-27	8	2024-10-18	MG	0.12	0.117	0.136	0.124333	NA	NA	NA	NA	178.362
88	F	S	1	27	3	UBF		2025-10-16	1	2025-02-18	MG	0.114	0.123	0.124	0.120333	NA	NA	NA	NA	179.137
88	F	S	1	27	3	UBF		2025-10-16	2	2025-02-18	MG	0.118	0.124	0.113	0.118333	NA	NA	NA	NA	179.137
88	F	S	1	27	3	UBF		2025-10-16	3	2025-02-18	MG	0.119	0.122	0.12	0.120333	NA	NA	NA	NA	179.137
88	F	S	1	27	3	UBF		2025-10-16	4	2025-02-18	MG	0.105	0.108	0.111	0.108	NA	NA	NA	NA	179.137
88	F	S	1	27	3	UBF		2025-10-16	5	2025-02-18	MG	0.107	0.107	0.107	0.107	NA	NA	NA	NA	179.137			Damaged
88	F	S	1	27	3	UBF		2025-10-16	6	2025-02-18	MG	0.129	0.13	0.128	0.129	NA	NA	NA	NA	179.137
88	F	S	1	27	3	UBF		2025-10-16	7	2025-02-18	MG	0.107	0.118	0.109	0.111333	NA	NA	NA	NA	179.137
88	F	S	1	27	3	UBF		2025-10-16	8	2025-02-18	MG	0.109	0.109	0.108	0.108667	NA	NA	NA	NA	179.137
88	F	S	1	27	3	UBF	NA	2024-08-26	1	2024-09-03	MG	0.119	0.124	0.12	0.121	NA	NA	NA	NA	173.63
88	F	S	1	27	3	UBF	NA	2024-08-26	2	2024-09-03	MG	0.117	0.116	0.118	0.117	NA	NA	NA	NA	173.63
88	F	S	1	27	3	UBF	NA	2024-08-26	3	2024-09-03	MG	0.119	0.123	0.113	0.118333	NA	NA	NA	NA	173.63
89	F	O	1	27	5	BF	2024-08-26	2024-08-27	1	2024-09-10	MG	0.78	0.773	0.777	0.776667	0.357	0.367	0.361	0.361667	133.534
89	F	O	2	27	5	BF	2024-08-26	2024-08-27	1	2024-09-10	MG	0.761	0.763	0.763	0.762333	0.556	0.558	0.558	0.557333	133.534			Missing
90	F	O	1	27	5	BF	2024-08-26	2024-08-27	2	2024-09-10	MG	0.997	1.001	1.003	1.00033	0.576	0.574	0.579	0.576333	133.534
90	F	O	2	27	5	BF	2024-08-26	2024-08-27	2	2024-09-10	MG	NA	NA	NA	NA	NA	NA	NA	NA	133.534
91	F	O	1	27	5	BF	2024-08-26	2024-08-27	3	2024-09-10	MG	0.724	0.726	0.726	0.725333	0.283	0.288	0.288	0.286333	133.534
91	F	O	2	27	5	BF	2024-08-26	2024-08-27	3	2024-09-10	MG	0.722	0.723	0.72	0.721667	0.289	0.294	0.294	0.292333	133.534
91.6	F	O	1	27	5	BF	2024-08-26	2024-08-27	4	2024-09-10	MG	0.881	0.884	0.881	0.882	0.418	0.416	0.416	0.416667	133.534
92.0571	F	O	2	27	5	BF	2024-08-26	2024-08-27	4	2024-09-10	MG	0.866	0.863	0.861	0.863333	0.397	0.396	0.396	0.396333	133.534
92.5143	F	O	1	27	5	BF	2024-08-26	2024-08-27	5	2024-09-10	MG	0.83	0.821	0.826	0.825667	0.464	0.467	0.464	0.465	133.534
92.9714	F	O	2	27	5	BF	2024-08-26	2024-08-27	5	2024-09-10	MG	1.202	1.202	1.194	1.19933	0.553	0.547	0.547	0.549	133.534
93.8857	F	O	1	27	5	BF	2024-08-26	2024-08-27	6	2024-09-10	MG	1.063	1.058	1.052	1.05767	0.563	0.56	0.56	0.561	133.534
94.3429	F	O	2	27	5	BF	2024-08-26	2024-08-27	6	2024-09-10	MG	1.048	1.039	1.037	1.04133	0.498	0.505	0.503	0.502	133.534
94.8	F	O	1	27	5	BF	2025-09-17	2025-09-18	1	2025-02-25	MG	0.667	0.647	0.635	0.649667	0.443	0.426	0.458	0.442333	100.638			Rep image!!
95.2571	F	O	2	27	5	BF	2025-09-17	2025-09-18	1	2025-02-25	MG	0.762	0.77	0.769	0.767	0.383	0.365	0.367	0.371667	100.638
95.7143	F	O	1	27	5	BF	2025-09-17	2025-09-18	2	2025-02-25	MG	1.164	1.131	1.178	1.15767	0.495	0.475	0.471	0.480333	100.638
96.1714	F	O	2	27	5	BF	2025-09-17	2025-09-18	2	2025-02-25	MG	0.947	0.945	0.953	0.948333	0.749	0.672	0.683	0.701333	100.638
96.6286	F	O	1	27	5	BF	2025-09-17	2025-09-18	3	2025-02-25	MG	0.884	0.88	0.883	0.882333	0.505	0.482	0.494	0.493667	100.638
97.0857	F	O	2	27	5	BF	2025-09-17	2025-09-18	3	2025-02-25	MG	0.876	0.857	0.876	0.869667	0.493	0.529	0.528	0.516667	100.638
97.5429	F	O	1	27	5	BF	2025-09-17	2025-09-18	4	2025-02-25	MG	1.167	1.188	1.169	1.17467	0.621	0.604	0.606	0.610333	100.638
98	F	O	2	27	5	BF	2025-09-17	2025-09-18	4	2025-02-25	MG	0.918	0.921	0.918	0.919	0.619	0.607	0.606	0.610667	100.638
99	F	S	1	27	5	BF	2024-08-26	2024-08-27	1	2024-09-03	MG	0.115	0.107	0.127	0.116333	NA	NA	NA	NA	174.657
100	F	S	1	27	5	BF	2024-08-26	2024-08-27	2	2024-09-03	MG	0.12	0.123	0.132	0.125	NA	NA	NA	NA	174.657
101	F	S	1	27	5	BF	2024-08-26	2024-08-27	3	2024-09-03	MG	0.128	0.131	0.127	0.128667	NA	NA	NA	NA	174.657
102	F	S	1	27	5	BF	2024-08-26	2024-08-27	4	2024-09-03	MG	0.113	0.11	0.119	0.114	NA	NA	NA	NA	174.657
103	F	S	1	27	5	BF	2024-08-26	2024-08-27	5	2024-09-03	MG	0.127	0.155	0.137	0.139667	NA	NA	NA	NA	174.657			Rep image
104	F	S	1	27	5	BF	2024-08-26	2024-08-27	6	2024-09-03	MG	0.145	0.143	0.143	0.143667	NA	NA	NA	NA	174.657
105	F	S	1	27	5	BF	2024-08-26	2024-08-27	7	2024-09-03	MG	NA	NA	NA	NA	NA	NA	NA	NA	174.657
106	F	S	1	27	5	BF	2024-08-26	2024-08-27	8	2024-09-03	MG	NA	NA	NA	NA	NA	NA	NA	NA	174.657
107	F	S	1	27	5	BF	2024-08-26	2024-08-27	9	2024-09-03	MG	0.119	0.111	0.111	0.113667	NA	NA	NA	NA	174.657
108	F	S	1	27	5	BF	2024-08-26	2024-08-27	10	2024-09-03	MG	0.121	0.114	0.118	0.117667	NA	NA	NA	NA	174.657
109	F	S	1	27	5	BF	2024-08-26	2024-08-27	11	2024-09-03	MG	0.111	0.128	0.116	0.118333	NA	NA	NA	NA	174.657
110	F	S	1	27	5	BF	2024-08-26	2024-08-27	12	2024-09-03	MG	0.117	0.123	0.113	0.117667	NA	NA	NA	NA	174.657
111	F	S	1	27	5	BF	2024-09-17	2024-09-18	1	2024-10-03	MG	0.128	0.131	0.128	0.129	NA	NA	NA	NA	176.041			Rep image
112	F	S	1	27	5	BF	2024-09-17	2024-09-18	2	2024-10-03	MG	0.119	0.117	0.123	0.119667	NA	NA	NA	NA	176.041
113	F	S	1	27	5	BF	2024-09-17	2024-09-18	3	2024-10-03	MG	0.125	0.12	0.112	0.119	NA	NA	NA	NA	176.041
114	F	S	1	27	5	BF	2024-09-17	2024-09-18	4	2024-10-03	MG	0.124	0.126	0.122	0.124	NA	NA	NA	NA	176.041
115	F	S	1	27	5	BF	2024-09-17	2024-09-18	5	2024-10-03	MG	0.136	0.127	0.123	0.128667	NA	NA	NA	NA	176.041
116	F	S	1	27	5	BF	2024-09-17	2024-09-18	6	2024-10-03	MG	0.115	0.113	0.119	0.115667	NA	NA	NA	NA	176.041
117	F	S	1	27	5	BF	2024-09-17	2024-09-18	7	2024-10-03	MG	0.112	0.127	0.119	0.119333	NA	NA	NA	NA	176.041
118	F	S	1	27	5	BF	2024-09-17	2024-09-18	8	2024-10-03	MG	0.112	0.105	0.11	0.109	NA	NA	NA	NA	176.041
119	F	S	1	27	5	BF	2024-09-23	2024-09-24	1	2024-10-17	MG	0.122	0.126	0.125	0.124333	NA	NA	NA	NA	179.914			Rep. image
120	F	S	1	27	5	BF	2024-09-23	2024-09-24	2	2024-10-17	MG	0.121	0.12	0.117	0.119333	NA	NA	NA	NA	179.914			Damaged
121	F	S	1	27	5	BF	2024-09-23	2024-09-24	3	2024-10-17	MG	0.133	0.119	0.138	0.13	NA	NA	NA	NA	179.914
122	F	S	1	27	5	BF	2024-09-23	2024-09-24	4	2024-10-17	MG	0.114	0.13	0.116	0.12	NA	NA	NA	NA	179.914
123	F	S	1	27	5	BF	2024-09-23	2024-09-24	5	2024-10-17	MG	0.136	0.126	0.121	0.127667	NA	NA	NA	NA	179.914
124	F	S	1	27	5	BF	2024-09-23	2024-09-24	6	2024-10-17	MG	0.126	0.12	0.13	0.125333	NA	NA	NA	NA	179.914
125	F	S	1	27	5	BF	2024-09-23	2024-09-24	7	2024-10-17	MG	0.124	0.125	0.135	0.128	NA	NA	NA	NA	179.914
126	F	S	1	27	5	BF	2024-09-23	2024-09-24	8	2024-10-17	MG	0.132	0.125	0.115	0.124	NA	NA	NA	NA	179.914
127	F	O	1	27	5	UBF		2025-01-24	1	2025-02-11	MG	0.573	0.573	0.571	0.572333	0.182	0.182	0.179	0.181	101.475
	F	O	2	27	5	UBF		2025-01-24	1	2025-02-11	MG	0.537	0.53	0.539	0.535333	0.174	0.159	0.161	0.164667	101.475
	F	O	1	27	5	UBF		2025-01-24	2	2025-02-11	MG	0.584	0.584	0.58	0.582667	0.209	0.215	0.22	0.214667	101.475
	F	O	2	27	5	UBF		2025-01-24	2	2025-02-11	MG	0.541	0.54	0.536	0.539	0.184	0.183	0.186	0.184333	101.475
	F	O	1	27	5	UBF		2025-01-24	3	2025-02-11	MG	0.488	0.485	0.485	0.486	0.213	0.215	0.222	0.216667	101.475
	F	O	2	27	5	UBF		2025-01-24	3	2025-02-11	MG	0.534	0.531	0.531	0.532	0.184	0.185	0.184	0.184333	101.475
	F	O	1	27	5	UBF		2025-01-24	4	2025-02-11	MG	0.59	0.591	0.592	0.591	0.23	0.228	0.23	0.229333	101.475
	F	O	2	27	5	UBF		2025-01-24	4	2025-02-11	MG	0.536	0.528	0.539	0.534333	0.214	0.197	0.2	0.203667	101.475
	F	O	1	27	5	UBF		2025-01-24	5	2025-02-11	MG	0.616	0.612	0.611	0.613	0.176	0.171	0.172	0.173	101.475
	F	O	2	27	5	UBF		2025-01-24	5	2025-02-11	MG	0.58	0.572	0.661	0.604333	0.142	0.146	0.143	0.143667	101.475
	F	O	1	27	5	UBF		2025-01-24	6	2025-02-11	MG	0.518	0.519	0.503	0.513333	0.151	0.155	0.151	0.152333	101.475
	F	O	2	27	5	UBF		2025-01-24	6	2025-02-11	MG	0.64	0.632	0.623	0.631667	0.181	0.176	0.164	0.173667	101.475
	F	O	1	27	5	UBF		2025-01-24	7	2025-02-11	MG	0.615	0.612	0.612	0.613	0.184	0.194	0.186	0.188	101.475
	F	O	2	27	5	UBF		2025-01-24	7	2025-02-11	MG	0.567	0.601	0.596	0.588	0.213	0.204	0.19	0.202333	101.475
	F	O	1	27	5	UBF		2025-01-24	8	2025-02-11	MG	0.647	0.648	0.638	0.644333	0.156	0.147	0.158	0.153667	101.475
	F	O	2	27	5	UBF		2025-01-24	8	2025-02-11	MG	0.661	0.663	0.663	0.662333	0.211	0.202	0.206	0.206333	101.475
	F	O	1	27	5	UBF		2025-02-11	1	2025-02-24	MG	0.589	0.562	0.587	0.579333	0.307	0.298	0.303	0.302667	94.5476
	F	O	2	27	5	UBF		2025-02-11	1	2025-02-24	MG	0.678	0.676	0.664	0.672667	0.26	0.248	0.246	0.251333	94.5476
	F	O	1	27	5	UBF		2025-02-11	2	2025-02-24	MG	0.694	0.716	0.701	0.703667	0.237	0.244	0.244	0.241667	94.5476
	F	O	2	27	5	UBF		2025-02-11	2	2025-02-24	MG	0.657	0.654	0.651	0.654	0.246	0.225	0.245	0.238667	94.5476
	F	O	1	27	5	UBF		2025-02-11	3	2025-02-24	MG	0.483	0.495	0.494	0.490667	0.199	0.202	0.209	0.203333	94.5476
	F	O	2	27	5	UBF		2025-02-11	3	2025-02-24	MG	0.805	0.806	0.808	0.806333	0.292	0.29	0.296	0.292667	94.5476
	F	O	1	27	5	UBF		2025-02-11	4	2025-02-24	MG	0.793	0.788	0.8	0.793667	0.351	0.333	0.351	0.345	94.5476
	F	O	2	27	5	UBF		2025-02-11	4	2025-02-24	MG	0.77	0.765	0.773	0.769333	0.349	0.337	0.335	0.340333	94.5476
	F	O	1	27	5	UBF		2025-02-11	5	2025-02-24	MG	0.605	0.588	0.619	0.604	0.268	0.268	0.269	0.268333	94.5476
	F	O	2	27	5	UBF		2025-02-11	5	2025-02-24	MG	0.663	0.664	0.66	0.662333	0.25	0.242	0.219	0.237	94.5476
	F	O	1	27	5	UBF		2025-02-11	6	2025-02-24	MG	0.619	0.638	0.626	0.627667	0.239	0.209	0.254	0.234	94.5476
	F	O	2	27	5	UBF		2025-02-11	6	2025-02-24	MG	0.69	0.698	0.71	0.699333	0.226	0.199	0.204	0.209667	94.5476
	F	O	1	27	5	UBF		2025-02-11	7	2025-02-24	MG	0.676	0.683	0.671	0.676667	0.225	0.228	0.228	0.227	94.5476
	F	O	2	27	5	UBF		2025-02-11	7	2025-02-24	MG	0.547	0.529	0.538	0.538	0.194	0.197	0.194	0.195	94.5476
	F	O	1	27	5	UBF		2025-02-11	8	2025-02-24	MG	0.662	0.651	0.644	0.652333	0.243	0.235	0.249	0.242333	94.5476
	F	O	2	27	5	UBF		2025-02-11	8	2025-02-24	MG	0.721	0.712	0.717	0.716667	0.291	0.29	0.286	0.289	94.5476
	F	S	1	27	5	UBF	NA	2024-08-27	1	2024-09-03	MG	0.101	0.11	0.115	0.108667	NA	NA	NA	NA	174.657
	F	S	1	27	5	UBF	NA	2024-08-27	2	2024-09-03	MG	0.094	0.128	0.105	0.109	NA	NA	NA	NA	174.657
	F	S	1	27	5	UBF	NA	2024-08-27	3	2024-09-03	MG	0.107	0.11	0.109	0.108667	NA	NA	NA	NA	174.657
	F	S	1	27	5	UBF	NA	2024-08-27	4	2024-09-03	MG	0.108	0.125	0.127	0.12	NA	NA	NA	NA	174.657
	F	S	1	27	5	UBF	NA	2024-08-27	5	2024-09-03	MG	0.104	0.108	0.102	0.104667	NA	NA	NA	NA	174.657
	F	S	1	27	5	UBF	NA	2024-08-27	6	2024-09-03	MG	0.13	0.119	0.134	0.127667	NA	NA	NA	NA	174.657
	F	S	1	27	5	UBF	NA	2024-08-27	7	2024-09-03	MG	0.124	0.12	0.124	0.122667	NA	NA	NA	NA	174.657
	F	S	1	27	5	UBF	NA	2024-08-27	8	2024-09-03	MG	0.138	0.116	0.133	0.129	NA	NA	NA	NA	174.657
	F	S	1	27	5	UBF		2024-09-24	1	2024-10-17	MG	0.133	0.124	0.121	0.126	NA	NA	NA	NA	179.914
	F	S	1	27	5	UBF		2024-09-24	2	2024-10-17	MG	0.124	0.116	0.118	0.119333	NA	NA	NA	NA	179.914
	F	S	1	27	5	UBF		2024-09-24	3	2024-10-17	MG	0.128	0.135	0.132	0.131667	NA	NA	NA	NA	179.914
	F	S	1	27	5	UBF		2024-09-24	4	2024-10-17	MG	0.117	0.126	0.117	0.12	NA	NA	NA	NA	179.914
	F	S	1	27	5	UBF		2024-09-24	5	2024-10-17	MG	0.117	0.117	0.124	0.119333	NA	NA	NA	NA	179.914
	F	S	1	27	5	UBF		2024-09-24	6	2024-10-17	MG	0.132	0.126	0.128	0.128667	NA	NA	NA	NA	179.914
	F	S	1	27	5	UBF		2024-09-24	7	2024-10-17	MG	0.13	0.121	0.122	0.124333	NA	NA	NA	NA	179.914
	F	S	1	27	5	UBF		2024-09-24	8	2024-10-17	MG	0.117	0.116	0.121	0.118	NA	NA	NA	NA	179.914
	F	S	1	27	5	UBF	2025-01-23	2025-01-24	1	2025-02-11	MG	0.115	0.113	0.124	0.117333	NA	NA	NA	NA	178.911
	F	S	1	27	5	UBF		2025-01-24	2	2025-02-11	MG	0.128	0.118	0.118	0.121333	NA	NA	NA	NA	178.911
	F	S	1	27	5	UBF		2025-01-24	3	2025-02-11	MG	0.126	0.121	0.122	0.123	NA	NA	NA	NA	178.911
	F	S	1	27	5	UBF		2025-01-24	4	2025-02-11	MG	0.123	0.107	0.115	0.115	NA	NA	NA	NA	178.911
	F	S	1	27	5	UBF		2025-01-24	5	2025-02-11	MG	0.116	0.118	0.119	0.117667	NA	NA	NA	NA	178.911
	F	S	1	27	5	UBF		2025-01-24	6	2025-02-11	MG	0.115	0.122	0.119	0.118667	NA	NA	NA	NA	178.911
	F	S	1	27	5	UBF		2025-01-24	7	2025-02-11	MG	0.12	0.117	0.117	0.118	NA	NA	NA	NA	178.911
	F	S	1	27	5	UBF		2025-01-24	8	2025-02-11	MG	0.116	0.123	0.112	0.117	NA	NA	NA	NA	178.911
	F	S	1	27	5	UBF		2025-02-11	1	2025-02-24	MG	0.131	0.134	0.117	0.127333	NA	NA	NA	NA	178.331
	F	S	1	27	5	UBF		2025-02-11	2	2025-02-24	MG	0.127	0.11	0.125	0.120667	NA	NA	NA	NA	178.331
	F	S	1	27	5	UBF		2025-02-11	3	2025-02-24	MG	0.127	0.136	0.132	0.131667	NA	NA	NA	NA	178.331
	F	S	1	27	5	UBF		2025-02-11	4	2025-02-24	MG	0.121	0.13	0.124	0.125	NA	NA	NA	NA	178.331
	F	S	1	27	5	UBF		2025-02-11	5	2025-02-24	MG	0.133	0.124	0.133	0.13	NA	NA	NA	NA	178.331
	F	S	1	27	5	UBF		2025-02-11	6	2025-02-24	MG	0.138	0.128	0.133	0.133	NA	NA	NA	NA	178.331
	F	S	1	27	5	UBF		2025-02-11	7	2025-02-24	MG	0.128	0.115	0.112	0.118333	NA	NA	NA	NA	178.331
	F	S	1	27	5	UBF		2025-02-11	8	2025-02-24	MG	0.127	0.122	0.12	0.123	NA	NA	NA	NA	178.331
	F	O	1	27	10	BF	2025-01-17	2025-01-18	1	2025-02-10	MG	0.724	0.713	0.716	0.717667	0.313	0.315	0.31	0.312667	96.1574
	F	O	2	27	10	BF	2025-01-17	2025-01-18	1	2025-02-10	MG	0.921	0.92	0.902	0.914333	0.267	0.276	0.263	0.268667	96.1574
	F	O	1	27	10	BF	2025-01-17	2025-01-18	2	2025-02-10	MG	0.604	0.605	0.615	0.608	0.304	0.315	0.31	0.309667	96.1574
	F	O	2	27	10	BF	2025-01-17	2025-01-18	2	2025-02-10	MG	0.539	0.538	0.517	0.531333	0.258	0.265	0.24	0.254333	96.1574
	F	O	1	27	10	BF	2025-01-17	2025-01-18	3	2025-02-10	MG	0.681	0.704	0.696	0.693667	0.233	0.213	0.225	0.223667	96.1574
	F	O	2	27	10	BF	2025-01-17	2025-01-18	3	2025-02-10	MG	0.643	0.649	0.637	0.643	0.25	0.244	0.24	0.244667	96.1574
	F	O	1	27	10	BF	2025-01-17	2025-01-18	4	2025-02-10	MG	0.838	0.833	0.839	0.836667	0.335	0.298	0.284	0.305667	96.1574
	F	O	2	27	10	BF	2025-01-17	2025-01-18	4	2025-02-10	MG	0.69	0.682	0.684	0.685333	0.299	0.282	0.325	0.302	96.1574
	F	O	1	27	10	BF	2025-01-17	2025-01-18	5	2025-02-10	MG	0.532	0.521	0.505	0.519333	0.21	0.211	0.214	0.211667	96.1574
	F	O	2	27	10	BF	2025-01-17	2025-01-18	5	2025-02-10	MG	0.498	0.475	0.484	0.485667	0.195	0.204	0.105	0.168	96.1574
	F	O	1	27	10	BF	2025-01-17	2025-01-18	6	2025-02-10	MG	0.497	0.5	0.492	0.496333	0.225	0.229	0.227	0.227	96.1574
	F	O	2	27	10	BF	2025-01-17	2025-01-18	6	2025-02-10	MG	0.504	0.515	0.509	0.509333	0.225	0.201	0.195	0.207	96.1574
	F	O	1	27	10	BF	2025-01-17	2025-01-18	7	2025-02-10	MG	0.732	0.756	0.743	0.743667	0.341	0.309	0.324	0.324667	96.1574
	F	O	2	27	10	BF	2025-01-17	2025-01-18	7	2025-02-10	MG	0.766	0.752	0.753	0.757	0.301	0.288	0.282	0.290333	96.1574
	F	O	1	27	10	BF	2025-01-17	2025-01-18	8	2025-02-10	MG	0.82	0.829	0.823	0.824	0.349	0.322	0.322	0.331	96.1574
	F	O	2	27	10	BF	2025-01-17	2025-01-18	8	2025-02-10	MG	0.812	0.805	0.801	0.806	0.249	0.252	0.243	0.248	96.1574
	F	O	1	27	10	BF	2025-01-27	2025-01-28	1	2025-02-21	MG	0.721	0.72	0.718	0.719667	0.308	0.315	0.308	0.310333	97.1558
	F	O	2	27	10	BF	2025-01-27	2025-01-28	1	2025-02-21	MG	0.905	0.892	0.894	0.897	0.271	0.259	0.258	0.262667	97.1558
	F	O	1	27	10	BF	2025-01-27	2025-01-28	2	2025-02-21	MG	0.59	0.602	0.6	0.597333	0.301	0.295	0.312	0.302667	97.1558
	F	O	2	27	10	BF	2025-01-27	2025-01-28	2	2025-02-21	MG	0.586	0.573	0.576	0.578333	0.256	0.307	0.309	0.290667	97.1558
	F	O	1	27	10	BF	2025-01-27	2025-01-28	3	2025-02-21	MG	0.633	0.638	0.639	0.636667	0.224	0.264	0.235	0.241	97.1558
	F	O	2	27	10	BF	2025-01-27	2025-01-28	3	2025-02-21	MG	0.694	0.693	0.683	0.69	0.212	0.201	0.237	0.216667	97.1558
	F	O	1	27	10	BF	2025-01-27	2025-01-28	4	2025-02-21	MG	0.827	0.829	0.826	0.827333	0.322	0.308	0.289	0.306333	97.1558
	F	O	2	27	10	BF	2025-01-27	2025-01-28	4	2025-02-21	MG	0.682	0.687	0.678	0.682333	0.29	0.295	0.291	0.292	97.1558
	F	O	1	27	10	BF	2025-01-27	2025-01-28	5	2025-02-21	MG	0.503	0.497	0.504	0.501333	0.207	0.213	0.203	0.207667	97.1558
	F	O	2	27	10	BF	2025-01-27	2025-01-28	5	2025-02-21	MG	0.5	0.481	0.474	0.485	0.212	0.195	0.2	0.202333	97.1558
	F	O	1	27	10	BF	2025-01-27	2025-01-28	6	2025-02-21	MG	0.484	0.482	0.48	0.482	0.197	0.212	0.21	0.206333	97.1558
	F	O	2	27	10	BF	2025-01-27	2025-01-28	6	2025-02-21	MG	0.508	0.472	0.48	0.486667	0.212	0.207	0.203	0.207333	97.1558
	F	O	1	27	10	BF	2025-01-27	2025-01-28	7	2025-02-21	MG	0.739	0.748	0.749	0.745333	0.314	0.298	0.281	0.297667	97.1558
	F	O	2	27	10	BF	2025-01-27	2025-01-28	7	2025-02-21	MG	0.749	0.743	0.75	0.747333	0.259	0.274	0.278	0.270333	97.1558
	F	O	1	27	10	BF	2025-01-27	2025-01-28	8	2025-02-21	MG	0.817	0.817	0.813	0.815667	0.274	0.3	0.28	0.284667	97.1558
	F	O	2	27	10	BF	2025-01-27	2025-01-28	8	2025-02-21	MG	0.795	0.798	0.799	0.797333	0.265	0.263	0.247	0.258333	97.1558
	F	O	1	27	10	BF	2025-09-26	2025-09-27	1	2025-03-04	MG	0.72	0.729	0.713	0.720667	0.343	0.344	0.332	0.339667	96.832
	F	O	2	27	10	BF	2025-09-26	2025-09-27	1	2025-03-04	MG	0.71	0.71	0.707	0.709	0.388	0.376	0.387	0.383667	96.832
	F	O	1	27	10	BF	2025-09-26	2025-09-27	2	2025-03-04	MG	0.528	0.529	0.535	0.530667	0.326	0.325	0.304	0.318333	96.832
	F	O	2	27	10	BF	2025-09-26	2025-09-27	2	2025-03-04	MG	0.636	0.652	0.648	0.645333	0.286	0.294	0.295	0.291667	96.832
	F	O	1	27	10	BF	2025-09-26	2025-09-27	3	2025-03-04	MG	0.539	0.528	0.527	0.531333	0.234	0.219	0.227	0.226667	96.832
	F	O	2	27	10	BF	2025-09-26	2025-09-27	3	2025-03-04	MG	0.56	0.576	0.558	0.564667	0.191	0.19	0.195	0.192	96.832			Damaged
	F	O	1	27	10	BF	2025-09-26	2025-09-27	4	2025-03-04	MG	0.411	0.409	0.414	0.411333	0.274	0.272	0.26	0.268667	96.832
	F	O	2	27	10	BF	2025-09-26	2025-09-27	4	2025-03-04	MG	0.445	0.449	0.442	0.445333	0.277	0.282	0.284	0.281	96.832
	F	O	1	27	10	BF	2025-09-26	2025-09-27	5	2025-03-04	MG	0.752	0.748	0.748	0.749333	0.359	0.357	0.339	0.351667	96.832
	F	O	2	27	10	BF	2025-09-26	2025-09-27	5	2025-03-04	MG	0.74	0.732	0.742	0.738	0.348	0.357	0.358	0.354333	96.832
	F	O	1	27	10	BF	2025-09-26	2025-09-27	6	2025-03-04	MG	0.686	0.701	0.684	0.690333	0.334	0.336	0.318	0.329333	96.832
	F	O	2	27	10	BF	2025-09-26	2025-09-27	6	2025-03-04	MG	0.691	0.701	0.705	0.699	0.279	0.28	0.278	0.279	96.832
	F	S	1	27	10	BF	2024-09-26	2024-09-27	1	2024-10-18	MG	0.119	0.127	0.119	0.121667	NA	NA	NA	NA	178.362
	F	S	1	27	10	BF	2024-09-26	2024-09-27	2	2024-10-18	MG	0.13	0.119	0.122	0.123667	NA	NA	NA	NA	178.362
	F	S	1	27	10	BF	2024-09-26	2024-09-27	3	2024-10-18	MG	0.131	0.133	0.127	0.130333	NA	NA	NA	NA	178.362
	F	S	1	27	10	BF	2024-09-26	2024-09-27	4	2024-10-18	MG	0.125	0.127	0.121	0.124333	NA	NA	NA	NA	178.362
	F	S	1	27	10	BF	2024-09-26	2024-09-27	5	2024-10-18	MG	0.127	0.135	0.135	0.132333	NA	NA	NA	NA	178.362
	F	S	1	27	10	BF	2024-09-26	2024-09-27	6	2024-10-18	MG	0.127	0.13	0.139	0.132	NA	NA	NA	NA	178.362
	F	S	1	27	10	BF	2024-09-26	2024-09-27	7	2024-10-18	MG	0.116	0.111	0.112	0.113	NA	NA	NA	NA	178.362
	F	S	1	27	10	BF	2024-09-26	2024-09-27	8	2024-10-18	MG	0.103	0.109	0.112	0.108	NA	NA	NA	NA	178.362
	F	S	1	27	10	BF	2025-01-17	2025-01-18	1	2025-02-10	MG	0.101	0.114	0.113	0.109333	NA	NA	NA	NA	178.734
	F	S	1	27	10	BF	2025-01-17	2025-01-18	2	2025-02-10	MG	0.111	0.119	0.118	0.116	NA	NA	NA	NA	178.734
	F	S	1	27	10	BF	2025-01-17	2025-01-18	3	2025-02-10	MG	0.115	0.12	0.139	0.124667	NA	NA	NA	NA	178.734
	F	S	1	27	10	BF	2025-01-17	2025-01-18	4	2025-02-10	MG	0.129	0.113	0.115	0.119	NA	NA	NA	NA	178.734
	F	S	1	27	10	BF	2025-01-17	2025-01-18	5	2025-02-10	MG	0.108	0.122	0.132	0.120667	NA	NA	NA	NA	178.734
	F	S	1	27	10	BF	2025-01-17	2025-01-18	6	2025-02-10	MG	0.111	0.108	0.116	0.111667	NA	NA	NA	NA	178.734			Transparent rep image
	F	S	1	27	10	BF	2025-01-17	2025-01-18	7	2025-02-10	MG	0.121	0.122	0.123	0.122	NA	NA	NA	NA	178.734			Dark color rep image
	F	S	1	27	10	BF	2025-01-17	2025-01-18	8	2025-02-10	MG	0.128	0.131	0.118	0.125667	NA	NA	NA	NA	178.734
	F	S	1	27	10	BF	2025-01-27	2025-01-28	1	2025-02-21	MG	0.114	0.113	0.112	0.113	NA	NA	NA	NA	180.602
	F	S	1	27	10	BF	2025-01-27	2025-01-28	2	2025-02-21	MG	0.115	0.114	0.119	0.116	NA	NA	NA	NA	180.602
	F	S	1	27	10	BF	2025-01-27	2025-01-28	3	2025-02-21	MG	0.136	0.13	0.13	0.132	NA	NA	NA	NA	180.602
	F	S	1	27	10	BF	2025-01-27	2025-01-28	4	2025-02-21	MG	0.107	0.11	0.11	0.109	NA	NA	NA	NA	180.602
	F	S	1	27	10	BF	2025-01-27	2025-01-28	5	2025-02-21	MG	0.122	0.127	0.107	0.118667	NA	NA	NA	NA	180.602
	F	S	1	27	10	BF	2025-01-27	2025-01-28	6	2025-02-21	MG	0.104	0.117	0.113	0.111333	NA	NA	NA	NA	180.602
	F	S	1	27	10	BF	2025-01-27	2025-01-28	7	2025-02-21	MG	0.12	0.128	0.119	0.122333	NA	NA	NA	NA	180.602
	F	S	1	27	10	BF	2025-01-27	2025-01-28	8	2025-02-21	MG	0.122	0.126	0.125	0.124333	NA	NA	NA	NA	180.602
	F	O	1	27	10	UBF		2025-01-18	1	2025-02-10	MG	0.436	0.427	0.421	0.428	0.174	0.17	0.16	0.168	96.1574
	F	O	2	27	10	UBF		2025-01-18	1	2025-02-10	MG	0.406	0.398	0.405	0.403	0.153	0.161	0.159	0.157667	96.1574
	F	O	1	27	10	UBF		2025-01-18	2	2025-02-10	MG	0.44	0.431	0.439	0.436667	0.187	0.17	0.175	0.177333	96.1574
	F	O	2	27	10	UBF		2025-01-18	2	2025-02-10	MG	0.393	0.395	0.405	0.397667	0.151	0.144	0.153	0.149333	96.1574
	F	O	1	27	10	UBF		2025-01-18	3	2025-02-10	MG	0.406	0.39	0.397	0.397667	0.145	0.156	0.141	0.147333	96.1574
	F	O	2	27	10	UBF		2025-01-18	3	2025-02-10	MG	0.421	0.425	0.407	0.417667	0.172	0.168	0.172	0.170667	96.1574
	F	O	1	27	10	UBF		2025-01-18	4	2025-02-10	MG	0.461	0.448	0.442	0.450333	0.147	0.134	0.142	0.141	96.1574
	F	O	2	27	10	UBF		2025-01-18	4	2025-02-10	MG	0.34	0.347	0.344	0.343667	0.157	0.142	0.147	0.148667	96.1574
	F	O	1	27	10	UBF		2025-01-18	5	2025-02-10	MG	0.44	0.422	0.436	0.432667	0.144	0.158	0.16	0.154	96.1574
	F	O	2	27	10	UBF		2025-01-18	5	2025-02-10	MG	0.393	0.39	0.395	0.392667	0.136	0.121	0.11	0.122333	96.1574
	F	O	1	27	10	UBF		2025-01-28	1	2025-02-21	MG	0.424	0.413	0.416	0.417667	0.169	0.165	0.169	0.167667	97.1558
	F	O	2	27	10	UBF		2025-01-28	1	2025-02-21	MG	0.407	0.399	0.398	0.401333	0.155	0.159	0.159	0.157667	97.1558
	F	O	1	27	10	UBF		2025-01-28	2	2025-02-21	MG	0.397	0.393	0.396	0.395333	0.145	0.154	0.142	0.147	97.1558
	F	O	2	27	10	UBF		2025-01-28	2	2025-02-21	MG	0.458	0.457	0.455	0.456667	0.188	0.174	0.183	0.181667	97.1558
	F	O	1	27	10	UBF		2025-01-28	3	2025-02-21	MG	0.443	0.427	0.415	0.428333	0.175	0.18	0.176	0.177	97.1558
	F	O	2	27	10	UBF		2025-01-28	3	2025-02-21	MG	0.392	0.392	0.387	0.390333	0.15	0.153	0.147	0.15	97.1558
	F	O	1	27	10	UBF		2025-01-28	4	2025-02-21	MG	0.453	0.442	0.445	0.446667	0.147	0.146	0.141	0.144667	97.1558
	F	O	2	27	10	UBF		2025-01-28	4	2025-02-21	MG	0.328	0.328	0.328	0.328	0.152	0.158	0.142	0.150667	97.1558
	F	O	1	27	10	UBF		2025-01-28	5	2025-02-21	MG	0.382	0.386	0.385	0.384333	0.127	0.129	0.122	0.126	97.1558
	F	O	2	27	10	UBF		2025-01-28	5	2025-02-21	MG	0.421	0.424	0.428	0.424333	0.145	0.152	0.155	0.150667	97.1558
	F	O	1	27	10	UBF		2025-09-27	1	2025-03-04	MG	0.426	0.409	0.417	0.417333	0.174	0.177	0.189	0.18	96.832
	F	O	2	27	10	UBF		2025-09-27	1	2025-03-04	MG	0.368	0.354	0.378	0.366667	0.214	0.187	0.195	0.198667	96.832
	F	O	1	27	10	UBF		2025-09-27	2	2025-03-04	MG	0.386	0.378	0.377	0.380333	0.191	0.185	0.192	0.189333	96.832
	F	O	2	27	10	UBF		2025-09-27	2	2025-03-04	MG	0.401	0.396	0.387	0.394667	0.164	0.163	0.166	0.164333	96.832
	F	O	1	27	10	UBF		2025-09-27	3	2025-03-04	MG	0.344	0.365	0.362	0.357	0.188	0.189	0.177	0.184667	96.832
	F	O	2	27	10	UBF		2025-09-27	3	2025-03-04	MG	0.242	0.245	0.254	0.247	0.193	0.189	0.198	0.193333	96.832
	F	O	1	27	10	UBF		2025-09-27	4	2025-03-04	MG	0.334	0.352	0.326	0.337333	0.135	0.136	0.142	0.137667	96.832
	F	O	2	27	10	UBF		2025-09-27	4	2025-03-04	MG	0.433	0.435	0.426	0.431333	0.181	0.174	0.167	0.174	96.832
	F	O	1	27	10	UBF		2025-09-27	5	2025-03-04	MG	0.383	0.372	0.386	0.380333	0.149	0.153	0.152	0.151333	96.832
	F	O	2	27	10	UBF		2025-09-27	5	2025-03-04	MG	0.423	0.422	0.427	0.424	0.146	0.14	0.141	0.142333	96.832
	F	O	1	27	10	UBF		2025-09-27	6	2025-03-04	MG	0.354	0.349	0.342	0.348333	0.141	0.144	0.132	0.139	96.832
	F	O	2	27	10	UBF		2025-09-27	6	2025-03-04	MG	0.273	0.291	0.287	0.283667	0.112	0.121	0.124	0.119	96.832
	F	O	1	27	10	UBF		2024-09-06	1	2024-09-17	MG	0.368	0.367	0.378	0.371	0.155	0.159	0.162	0.158667	178.281
	F	O	2	27	10	UBF		2024-09-06	1	2024-09-17	MG	0.328	0.329	0.34	0.332333	0.152	0.153	0.151	0.152	178.281
	F	O	1	27	10	UBF		2024-09-06	2	2024-09-17	MG	0.332	0.343	0.342	0.339	0.18	0.189	0.187	0.185333	178.281
	F	O	2	27	10	UBF		2024-09-06	2	2024-09-17	MG	0.289	0.295	0.291	0.291667	0.138	0.134	0.135	0.135667	178.281
	F	O	1	27	10	UBF		2024-09-06	3	2024-09-17	MG	0.288	0.285	0.307	0.293333	0.139	0.138	0.134	0.137	178.281
	F	O	2	27	10	UBF		2024-09-06	3	2024-09-17	MG	0.309	0.319	0.325	0.317667	0.098	0.099	0.106	0.101	178.281			Rep Image
	F	O	1	27	10	UBF		2024-09-06	3.6	2024-09-17	MG	0.371	0.391	0.369	0.377	0.117	0.109	0.11	0.112	178.281
	F	O	2	27	10	UBF		2024-09-06	4.05714	2024-09-17	MG	NA	NA	NA	NA	NA	NA	NA	NA	NA
	F	S	1	27	10	UBF		2024-09-27	1	2024-10-18	MG	0.113	0.113	0.112	0.112667	NA	NA	NA	NA	178.362
	F	S	1	27	10	UBF		2024-09-27	2	2024-10-18	MG	0.114	0.125	0.11	0.116333	NA	NA	NA	NA	178.362
	F	S	1	27	10	UBF		2024-09-27	3	2024-10-18	MG	0.117	0.116	0.126	0.119667	NA	NA	NA	NA	178.362
	F	S	1	27	10	UBF		2024-09-27	4	2024-10-18	MG	0.116	0.108	0.121	0.115	NA	NA	NA	NA	178.362
	F	S	1	27	10	UBF		2024-09-27	5	2024-10-18	MG	0.125	0.127	0.125	0.125667	NA	NA	NA	NA	178.362
	F	S	1	27	10	UBF		2024-09-27	6	2024-10-18	MG	0.119	0.111	0.106	0.112	NA	NA	NA	NA	178.362
	F	S	1	27	10	UBF		2024-09-27	7	2024-10-18	MG	0.14	0.131	0.122	0.131	NA	NA	NA	NA	178.362
	F	S	1	27	10	UBF		2024-09-27	8	2024-10-18	MG	0.116	0.114	0.109	0.113	NA	NA	NA	NA	178.362
	F	S	1	27	10	UBF		2025-01-18	1	2025-02-10	MG	0.125	0.124	0.129	0.126	NA	NA	NA	NA	178.734
	F	S	1	27	10	UBF		2025-01-18	2	2025-02-10	MG	0.119	0.112	0.111	0.114	NA	NA	NA	NA	178.734
	F	S	1	27	10	UBF		2025-01-18	3	2025-02-10	MG	0.124	0.118	0.109	0.117	NA	NA	NA	NA	178.734
	F	S	1	27	10	UBF		2025-01-18	4	2025-02-10	MG	0.119	0.115	0.106	0.113333	NA	NA	NA	NA	178.734
	F	S	1	27	10	UBF		2025-01-18	5	2025-02-10	MG	0.117	0.118	0.12	0.118333	NA	NA	NA	NA	178.734
	F	S	1	27	10	UBF		2025-01-18	6	2025-02-10	MG	0.124	0.11	0.124	0.119333	NA	NA	NA	NA	178.734
	F	S	1	27	10	UBF		2025-01-28	1	2025-02-21	MG	0.11	0.117	0.109	0.112	NA	NA	NA	NA	180.602
	F	S	1	27	10	UBF		2025-01-28	2	2025-02-21	MG	0.128	0.118	0.126	0.124	NA	NA	NA	NA	180.602
	F	S	1	27	10	UBF		2025-01-28	3	2025-02-21	MG	0.11	0.124	0.115	0.116333	NA	NA	NA	NA	180.602
	F	S	1	27	10	UBF		2025-01-28	4	2025-02-21	MG	0.11	0.109	0.115	0.111333	NA	NA	NA	NA	180.602
	F	S	1	27	10	UBF		2025-01-28	5	2025-02-21	MG	0.119	0.116	0.108	0.114333	NA	NA	NA	NA	180.602
	F	S	1	27	10	UBF		2025-01-28	6	2025-02-21	MG	0.122	0.118	0.114	0.118	NA	NA	NA	NA	180.602
	F	S	1	27	10	UBF		2024-09-06	1	2024-09-17	MG	0.122	0.096	0.108	0.108667	NA	NA	NA	NA	172.651
	F	S	1	27	10	UBF		2024-09-06	2	2024-09-17	MG	0.122	0.101	0.112	0.111667	NA	NA	NA	NA	172.651
	F	S	1	27	10	UBF		2024-09-06	3	2024-09-17	MG	0.092	0.1	0.099	0.097	NA	NA	NA	NA	172.651
	F	S	1	27	10	UBF		2024-09-06	4	2024-09-17	MG	0.104	0.114	0.109	0.109	NA	NA	NA	NA	172.651
	F	S	1	27	10	UBF		2024-09-06	5	2024-09-17	MG	0.132	0.114	0.124	0.123333	NA	NA	NA	NA	178.281
	F	S	1	27	10	UBF		2024-09-06	6	2024-09-17	MG	0.114	0.109	0.109	0.110667	NA	NA	NA	NA	178.281
	F	S	1	27	10	UBF		2024-09-06	7	2024-09-17	MG	0.112	0.114	0.123	0.116333	NA	NA	NA	NA	178.281
	F	S	1	27	10	UBF		2024-09-06	8	2024-09-17	MG	0.11	0.123	0.105	0.112667	NA	NA	NA	NA	178.281
	F	O	1	27	15	BF	2024-09-03	2024-09-04	1	2024-09-16	MG	0.633	0.633	0.627	0.631	0.22	0.227	0.219	0.222	137.142
	F	O	2	27	15	BF	2024-09-03	2024-09-04	1	2024-09-16	MG	0.615	0.609	0.618	0.614	0.27	0.271	0.273	0.271333	137.142
	F	O	1	27	15	BF	2024-09-03	2024-09-04	2	2024-09-16	MG	0.617	0.607	0.611	0.611667	0.235	0.242	0.247	0.241333	137.142
	F	O	2	27	15	BF	2024-09-03	2024-09-04	2	2024-09-16	MG	0.578	0.578	0.582	0.579333	0.21	0.206	0.213	0.209667	137.142
	F	O	1	27	15	BF	2024-09-03	2024-09-04	3	2024-09-16	MG	0.571	0.569	0.564	0.568	0.236	0.242	0.236	0.238	137.142
	F	O	2	27	15	BF	2024-09-03	2024-09-04	3	2024-09-16	MG	0.671	0.68	0.688	0.679667	0.3	0.301	0.291	0.297333	137.142
	F	O	2	27	15	BF	2024-09-03	2024-09-04	4	2024-09-16	MG	0.653	0.651	0.637	0.647	0.204	0.212	0.204	0.206667	137.142
	F	O	1	27	15	BF	2024-09-03	2024-09-04	4	2024-09-16	MG	0.589	0.579	0.582	0.583333	0.221	0.226	0.228	0.225	137.142
	F	O	2	27	15	BF	2024-09-03	2024-09-04	5	2024-09-16	MG	NA	NA	NA	NA	NA	NA	NA	NA	137.142
	F	O	1	27	15	BF	2024-09-03	2024-09-04	5	2024-09-16	MG	NA	NA	NA	NA	NA	NA	NA	NA	137.142
	F	O	1	27	15	BF	2024-09-03	2024-09-04	6	2024-09-16	MG	0.547	0.549	0.541	0.545667	0.224	0.218	0.23	0.224	137.142
	F	O	2	27	15	BF	2024-09-03	2024-09-04	6	2024-09-16	MG	0.526	0.529	0.529	0.528	0.3	0.294	0.292	0.295333	137.142
	F	O	1	27	15	BF	2025-09-19	2025-09-20	1	2025-02-25	MG	0.563	0.56	0.559	0.560667	0.25	0.232	0.241	0.241	96.1002
	F	O	2	27	15	BF	2025-09-19	2025-09-20	1	2025-02-25	MG	0.472	0.483	0.48	0.478333	0.248	0.222	0.206	0.225333	96.1002
	F	O	1	27	15	BF	2025-09-19	2025-09-20	2	2025-02-25	MG	0.525	0.531	0.514	0.523333	0.195	0.194	0.189	0.192667	96.1002
	F	O	2	27	15	BF	2025-09-19	2025-09-20	2	2025-02-25	MG	0.579	0.57	0.57	0.573	0.227	0.221	0.227	0.225	96.1002
	F	O	1	27	15	BF	2025-09-19	2025-09-20	4	2025-02-25	MG	0.391	0.383	0.393	0.389	0.174	0.174	0.181	0.176333	96.1002
	F	O	2	27	15	BF	2025-09-19	2025-09-20	4	2025-02-25	MG	0.433	0.414	0.43	0.425667	0.168	0.174	0.164	0.168667	96.1002
	F	O	1	27	15	BF	2025-09-19	2025-09-20	5	2025-02-25	MG	0.378	0.372	0.384	0.378	0.15	0.15	0.153	0.151	96.1002
	F	O	2	27	15	BF	2025-09-19	2025-09-20	5	2025-02-25	MG	0.375	0.351	0.369	0.365	0.142	0.14	0.144	0.142	96.1002
	F	O	1	27	15	BF	2025-09-19	2025-09-20	6	2025-02-25	MG	0.408	0.418	0.401	0.409	0.172	0.17	0.174	0.172	96.1002
	F	O	2	27	15	BF	2025-09-19	2025-09-20	6	2025-02-25	MG	0.441	0.453	0.419	0.437667	0.1165	0.159	0.147	0.140833	96.1002
	F	O	1	27	15	BF	2025-09-19	2025-09-20	7	2025-02-25	MG	0.573	0.574	0.585	0.577333	0.197	0.188	0.186	0.190333	96.1002
	F	O	2	27	15	BF	2025-09-19	2025-09-20	7	2025-02-25	MG	0.516	0.503	0.485	0.501333	0.229	0.236	0.217	0.227333	96.1002
	F	O	1	27	15	BF	2025-09-24	2025-09-25	1	2025-03-03	MG	0.596	0.583	0.595	0.591333	0.247	0.278	0.272	0.265667	96.681
	F	O	2	27	15	BF	2025-09-24	2025-09-25	1	2025-03-03	MG	0.612	0.621	0.614	0.615667	0.221	0.236	0.23	0.229	96.681
	F	O	1	27	15	BF	2025-09-24	2025-09-25	2	2025-03-03	MG	0.618	0.593	0.618	0.609667	0.209	0.213	0.22	0.214	96.681
	F	O	2	27	15	BF	2025-09-24	2025-09-25	2	2025-03-03	MG	0.659	0.653	0.654	0.655333	0.204	0.206	0.202	0.204	96.681
	F	O	1	27	15	BF	2025-09-24	2025-09-25	3	2025-03-03	MG	0.692	0.708	0.701	0.700333	0.195	0.211	0.204	0.203333	96.681
	F	O	2	27	15	BF	2025-09-24	2025-09-25	3	2025-03-03	MG	0.348	0.323	0.348	0.339667	0.124	0.14	0.149	0.137667	96.681
	F	O	1	27	15	BF	2025-09-24	2025-09-25	4	2025-03-03	MG	0.433	0.436	0.428	0.432333	0.184	0.2	0.177	0.187	96.681
	F	O	2	27	15	BF	2025-09-24	2025-09-25	4	2025-03-03	MG	0.418	0.399	0.43	0.415667	0.21	0.175	0.18	0.188333	96.681
	F	O	1	27	15	BF	2025-09-24	2025-09-25	5	2025-03-03	MG	0.769	0.756	0.764	0.763	0.276	0.275	0.269	0.273333	96.681
	F	O	2	27	15	BF	2025-09-24	2025-09-25	5	2025-03-03	MG	0.605	0.607	0.609	0.607	0.291	0.273	0.287	0.283667	96.681
	F	O	1	27	15	BF	2025-09-24	2025-09-25	6	2025-03-03	MG	0.531	0.532	0.533	0.532	0.221	0.236	0.232	0.229667	96.681
	F	O	2	27	15	BF	2025-09-24	2025-09-25	6	2025-03-03	MG	0.625	0.637	0.609	0.623667	0.205	0.215	0.214	0.211333	96.681
	F	S	1	27	15	BF	2024-09-03	2024-09-04	1	2024-09-16	MG	0.117	0.126	0.12	0.121	NA	NA	NA	NA	178.899
	F	S	1	27	15	BF	2024-09-03	2024-09-04	2	2024-09-16	MG	0.125	0.11	0.133	0.122667	NA	NA	NA	NA	178.899
	F	S	1	27	15	BF	2024-09-03	2024-09-04	3	2024-09-16	MG	0.129	0.117	0.122	0.122667	NA	NA	NA	NA	178.899
	F	S	1	27	15	BF	2024-09-03	2024-09-04	4	2024-09-16	MG	0.12	0.101	0.116	0.112333	NA	NA	NA	NA	178.899
	F	S	1	27	15	BF	2024-09-03	2024-09-04	5	2024-09-16	MG	0.129	0.117	0.123	0.123	NA	NA	NA	NA	178.899
	F	S	1	27	15	BF	2024-09-03	2024-09-04	6	2024-09-16	MG	0.129	0.121	0.118	0.122667	NA	NA	NA	NA	178.899
	F	S	1	27	15	BF	2024-09-03	2024-09-04	7	2024-09-16	MG	0.125	0.127	0.111	0.121	NA	NA	NA	NA	178.899
	F	S	1	27	15	BF	2024-09-03	2024-09-04	8	2024-09-16	MG	0.123	0.128	0.121	0.124	NA	NA	NA	NA	178.899
	F	S	1	27	15	BF	2024-09-19	2024-09-20	1	2024-10-03	MG	0.107	0.122	0.114	0.114333	NA	NA	NA	NA	176.827
	F	S	1	27	15	BF	2024-09-19	2024-09-20	2	2024-10-03	MG	0.125	0.121	0.124	0.123333	NA	NA	NA	NA	176.827
	F	S	1	27	15	BF	2024-09-19	2024-09-20	3	2024-10-03	MG	0.12	0.11	0.115	0.115	NA	NA	NA	NA	176.827
	F	S	1	27	15	BF	2024-09-19	2024-09-20	4	2024-10-03	MG	0.112	0.107	0.112	0.110333	NA	NA	NA	NA	176.827
	F	S	1	27	15	BF	2024-09-19	2024-09-20	5	2024-10-03	MG	0.119	0.126	0.126	0.123667	NA	NA	NA	NA	176.827
	F	S	1	27	15	BF	2024-09-19	2024-09-20	6	2024-10-03	MG	0.109	0.12	0.123	0.117333	NA	NA	NA	NA	176.827
	F	S	1	27	15	BF	2024-09-19	2024-09-20	7	2024-10-03	MG	0.118	0.126	0.113	0.119	NA	NA	NA	NA	176.827
	F	S	1	27	15	BF	2024-09-19	2024-09-20	8	2024-10-03	MG	0.112	0.111	0.108	0.110333	NA	NA	NA	NA	176.827
	F	S	1	27	15	BF	2024-09-24	2024-09-25	1	2024-10-17	MG	0.134	0.119	0.138	0.130333	NA	NA	NA	NA	176.98
	F	S	1	27	15	BF	2024-09-24	2024-09-25	2	2024-10-17	MG	0.142	0.124	0.132	0.132667	NA	NA	NA	NA	176.98
	F	S	1	27	15	BF	2024-09-24	2024-09-25	3	2024-10-17	MG	0.116	0.11	0.118	0.114667	NA	NA	NA	NA	176.98
	F	S	1	27	15	BF	2024-09-24	2024-09-25	4	2024-10-17	MG	0.126	0.114	0.121	0.120333	NA	NA	NA	NA	176.98
	F	S	1	27	15	BF	2024-09-24	2024-09-25	5	2024-10-17	MG	0.133	0.122	0.118	0.124333	NA	NA	NA	NA	176.98
	F	S	1	27	15	BF	2024-09-24	2024-09-25	6	2024-10-17	MG	0.115	0.125	0.117	0.119	NA	NA	NA	NA	176.98
	F	S	1	27	15	BF	2024-09-24	2024-09-25	7	2024-10-17	MG	0.125	0.119	0.112	0.118667	NA	NA	NA	NA	176.98
	F	S	1	27	15	BF	2024-09-24	2024-09-25	8	2024-10-17	MG	0.131	0.14	0.12	0.130333	NA	NA	NA	NA	176.98
	F	O	2	27	15	UBF		2024-09-04	1	2024-09-16	MG	0.471	0.469	0.476	0.472	0.189	0.187	0.19	0.188667	137.142
	F	O	1	27	15	UBF		2024-09-04	1	2024-09-16	MG	0.526	0.518	0.528	0.524	0.24	0.236	0.239	0.238333	137.142
	F	O	1	27	15	UBF		2024-09-04	2	2024-09-16	MG	0.488	0.483	0.484	0.485	0.168	0.169	0.174	0.170333	137.142
	F	O	2	27	15	UBF		2024-09-04	2	2024-09-16	MG	0.434	0.42	0.412	0.422	0.179	0.173	0.167	0.173	137.142
	F	O	1	27	15	UBF		2024-09-04	3	2024-09-16	MG	0.406	0.414	0.42	0.413333	0.167	0.165	0.157	0.163	137.142
	F	O	2	27	15	UBF		2024-09-04	3	2024-09-16	MG	0.428	0.422	0.421	0.423667	0.181	0.182	0.177	0.18	137.142
	F	O	2	27	15	UBF		2024-09-04	4	2024-09-16	MG	0.56	0.56	0.56	0.56	0.199	0.2	0.189	0.196	137.142
	F	O	1	27	15	UBF		2024-09-04	4	2024-09-16	MG	0.57	0.556	0.562	0.562667	0.166	0.171	0.173	0.17	137.142
	F	O	2	27	15	UBF		2024-09-04	5	2024-09-16	MG	0.428	0.44	0.437	0.435	0.148	0.142	0.146	0.145333	137.142			Rep image
	F	O	1	27	15	UBF		2024-09-04	5	2024-09-16	MG	0.384	0.39	0.383	0.385667	0.145	0.144	0.147	0.145333	137.142
	F	O	1	27	15	UBF		2024-09-04	6	2024-09-16	MG	0.443	0.437	0.435	0.438333	0.148	0.148	0.147	0.147667	137.142
	F	O	2	27	15	UBF		2024-09-04	6	2024-09-16	MG	0.433	0.424	0.425	0.427333	0.187	0.191	0.191	0.189667	137.142
	F	O	1	27	15	UBF		2025-09-20	1	2025-02-25	MG	0.399	0.386	0.408	0.397667	0.143	0.131	0.142	0.138667	96.1002
	F	O	2	27	15	UBF		2025-09-20	1	2025-02-25	MG	0.344	0.339	0.342	0.341667	0.152	0.156	0.156	0.154667	96.1002
	F	O	1	27	15	UBF		2025-09-20	2	2025-02-25	MG	0.235	0.236	0.241	0.237333	0.117	0.124	0.116	0.119	96.1002
	F	O	2	27	15	UBF		2025-09-20	2	2025-02-25	MG	0.32	0.327	0.331	0.326	0.155	0.144	0.14	0.146333	96.1002
	F	O	1	27	15	UBF		2025-09-20	3	2025-02-25	MG	0.368	0.342	0.362	0.357333	0.121	0.126	0.135	0.127333	96.1002
	F	O	2	27	15	UBF		2025-09-20	3	2025-02-25	MG	0.398	0.41	0.408	0.405333	0.135	0.142	0.134	0.137	96.1002
	F	O	1	27	15	UBF		2025-09-20	4	2025-02-25	MG	0.262	0.262	0.261	0.261667	0.149	0.145	0.137	0.143667	96.1002
	F	O	2	27	15	UBF		2025-09-20	4	2025-02-25	MG	0.246	0.244	0.24	0.243333	0.121	0.122	0.111	0.118	96.1002
	F	O	1	27	15	UBF		2025-09-20	5	2025-02-25	MG	0.264	0.275	0.259	0.266	0.129	0.122	0.116	0.122333	96.1002
	F	O	2	27	15	UBF		2025-09-20	5	2025-02-25	MG	0.299	0.298	0.282	0.293	0.127	0.127	0.134	0.129333	96.1002
	F	O	1	27	15	UBF		2025-09-20	6	2025-02-25	MG	0.429	0.434	0.438	0.433667	0.14	0.15	0.149	0.146333	96.1002
	F	O	2	27	15	UBF		2025-09-20	6	2025-02-25	MG	0.405	0.41	0.41	0.408333	0.167	0.165	0.163	0.165	96.1002
	F	O	1	27	15	UBF		2025-09-25	1	2025-03-03	MG	0.582	0.579	0.557	0.572667	0.143	0.143	0.124	0.136667	96.681
	F	O	2	27	15	UBF		2025-09-25	1	2025-03-03	MG	0.532	0.533	0.527	0.530667	0.188	0.187	0.187	0.187333	96.681
	F	O	1	27	15	UBF		2025-09-25	2	2025-03-03	MG	0.419	0.42	0.413	0.417333	0.139	0.144	0.135	0.139333	96.681
	F	O	2	27	15	UBF		2025-09-25	2	2025-03-03	MG	0.338	0.335	0.351	0.341333	0.155	0.153	0.165	0.157667	96.681
	F	O	1	27	15	UBF		2025-09-25	3	2025-03-03	MG	0.507	0.519	0.506	0.510667	0.167	0.149	0.155	0.157	96.681
	F	O	2	27	15	UBF		2025-09-25	3	2025-03-03	MG	0.505	0.463	0.457	0.475	0.126	0.14	0.142	0.136	96.681
	F	O	1	27	15	UBF		2025-09-25	5	2025-03-03	MG	0.487	0.479	0.492	0.486	0.131	0.138	0.113	0.127333	96.681
	F	O	2	27	15	UBF		2025-09-25	5	2025-03-03	MG	0.447	0.441	0.438	0.442	0.143	0.133	0.137	0.137667	96.681
	F	O	1	27	15	UBF		2025-09-25	6	2025-03-03	MG	0.31	0.303	0.285	0.299333	0.127	0.106	0.105	0.112667	96.681
	F	O	2	27	15	UBF		2025-09-25	6	2025-03-03	MG	0.268	0.251	0.279	0.266	0.115	0.109	0.117	0.113667	96.681
	F	S	1	27	15	UBF		2024-09-04	1	2024-09-16	MG	0.132	0.13	0.137	0.133	NA	NA	NA	NA	178.899
	F	S	1	27	15	UBF		2024-09-04	2	2024-09-16	MG	0.117	0.114	0.122	0.117667	NA	NA	NA	NA	178.899
	F	S	1	27	15	UBF		2024-09-04	3	2024-09-16	MG	0.14	0.138	0.143	0.140333	NA	NA	NA	NA	178.899
	F	S	1	27	15	UBF		2024-09-04	4	2024-09-16	MG	0.13	0.127	0.123	0.126667	NA	NA	NA	NA	178.899
	F	S	1	27	15	UBF		2024-09-04	5	2024-09-16	MG	0.12	0.111	0.113	0.114667	NA	NA	NA	NA	178.899
	F	S	1	27	15	UBF		2024-09-04	6	2024-09-16	MG	NA	NA	NA	NA	NA	NA	NA	NA	178.899
	F	S	1	27	15	UBF		2024-09-04	7	2024-09-16	MG	0.114	0.112	0.12	0.115333	NA	NA	NA	NA	178.899			Rep image
	F	S	1	27	15	UBF		2024-09-04	8	2024-09-16	MG	0.12	0.128	0.117	0.121667	NA	NA	NA	NA	178.899
	F	S	1	27	15	UBF		2024-09-04	9	2024-09-16	MG	0.126	0.123	0.106	0.118333	NA	NA	NA	NA	178.899
	F	S	1	27	15	UBF		2024-09-20	1	2024-10-04	MG	0.113	0.114	0.113	0.113333	NA	NA	NA	NA	176.827
	F	S	1	27	15	UBF		2024-09-20	2	2024-10-04	MG	0.119	0.122	0.114	0.118333	NA	NA	NA	NA	176.827
	F	S	1	27	15	UBF		2024-09-20	3	2024-10-04	MG	0.107	0.117	0.112	0.112	NA	NA	NA	NA	176.827
	F	S	1	27	15	UBF		2024-09-20	4	2024-10-04	MG	0.125	0.116	0.113	0.118	NA	NA	NA	NA	176.827
	F	S	1	27	15	UBF		2024-09-20	5	2024-10-04	MG	0.113	0.112	0.117	0.114	NA	NA	NA	NA	176.827
	F	S	1	27	15	UBF		2024-09-20	6	2024-10-04	MG	0.13	0.098	0.115	0.114333	NA	NA	NA	NA	176.827
	F	S	1	27	15	UBF		2024-09-20	7	2024-10-04	MG	0.111	0.12	0.114	0.115	NA	NA	NA	NA	176.827
	F	S	1	27	15	UBF		2024-09-25	1	2024-10-18	MG	0.131	0.122	0.131	0.128	NA	NA	NA	NA	176.98
	F	S	1	27	15	UBF		2024-09-25	2	2024-10-18	MG	0.114	0.107	0.118	0.113	NA	NA	NA	NA	176.98
	F	S	1	27	15	UBF		2024-09-25	3	2024-10-18	MG	0.134	0.119	0.132	0.128333	NA	NA	NA	NA	176.98
	F	S	1	27	15	UBF		2024-09-25	4	2024-10-18	MG	0.121	0.115	0.116	0.117333	NA	NA	NA	NA	176.98
	F	S	1	27	15	UBF		2024-09-25	5	2024-10-18	MG	0.127	0.12	0.119	0.122	NA	NA	NA	NA	176.98
	F	S	1	27	15	UBF		2024-09-25	6	2024-10-18	MG	0.122	0.117	0.124	0.121	NA	NA	NA	NA	176.98
	F	S	1	27	15	UBF		2024-09-25	7	2024-10-18	MG	0.121	0.124	0.117	0.120667	NA	NA	NA	NA	176.98
	F	S	1	27	15	UBF		2024-09-25	8	2024-10-18	MG	0.125	0.116	0.112	0.117667	NA	NA	NA	NA	176.98
	F	O	1	30	3	BF	2025-01-08	2025-01-09	1	2025-02-06	MG	0.9	0.862	0.883	0.881667	0.517	0.497	0.523	0.512333	100.48
	F	O	2	30	3	BF	2025-01-08	2025-01-09	1	2025-02-06	MG	0.697	0.714	0.695	0.702	0.49	0.539	0.513	0.514	100.48
	F	O	1	30	3	BF	2025-01-08	2025-01-09	2	2025-02-06	MG	0.985	0.983	0.948	0.972	0.606	0.548	0.546	0.566667	100.48
	F	O	2	30	3	BF	2025-01-08	2025-01-09	2	2025-02-06	MG	1.004	1.016	0.979	0.999667	0.525	0.53	0.578	0.544333	100.48
	F	O	1	30	3	BF	2025-01-08	2025-01-09	3	2025-02-06	MG	1.269	1.25	1.264	1.261	0.492	0.533	0.537	0.520667	100.48
	F	O	2	30	3	BF	2025-01-08	2025-01-09	3	2025-02-06	MG	0.923	0.924	0.921	0.922667	0.723	0.657	0.659	0.679667	100.48
	F	O	1	30	3	BF	2025-01-08	2025-01-09	4	2025-02-06	MG	1.018	0.1027	1.027	0.7159	0.75	0.767	0.624	0.713667	100.48
	F	O	2	30	3	BF	2025-01-08	2025-01-09	4	2025-02-06	MG	1.246	1.293	1.206	1.24833	0.716	0.755	0.67	0.713667	100.48
	F	O	1	30	3	BF	2025-01-08	2025-01-09	5	2025-02-06	MG	1.04	1.06	1.035	1.045	0.467	0.43	0.448	0.448333	100.48
	F	O	2	30	3	BF	2025-01-08	2025-01-09	5	2025-02-06	MG	0.968	1.003	0.99	0.987	0.369	0.361	0.418	0.382667	100.48
	F	O	1	30	3	BF	2025-01-08	2025-01-09	6	2025-02-06	MG	1.154	1.152	1.15	1.152	0.62	0.598	0.583	0.600333	100.48
	F	O	2	30	3	BF	2025-01-08	2025-01-09	6	2025-02-06	MG	1.074	1.034	1.055	1.05433	0.546	0.527	0.445	0.506	100.48
	F	O	1	30	3	BF	2025-01-08	2025-01-09	7	2025-02-06	MG	1.027	1.042	1.015	1.028	0.503	0.461	0.474	0.479333	100.48
	F	O	2	30	3	BF	2025-01-08	2025-01-09	7	2025-02-06	MG	0.941	0.944	0.957	0.947333	0.443	0.452	0.484	0.459667	100.48
	F	O	1	30	3	BF	2025-01-08	2025-01-09	8	2025-02-06	MG	1.114	1.101	1.064	1.093	0.691	0.621	0.701	0.671	100.48
	F	O	2	30	3	BF	2025-01-08	2025-01-09	8	2025-02-06	MG	1.113	1.109	1.131	1.11767	0.606	0.638	0.631	0.625	100.48
	F	O	1	30	3	BF	2025-02-11	2025-02-12	1	2025-02-24	MG	1.026	1.016	1.027	1.023	0.461	0.466	0.459	0.462	94.1518			rep image
	F	O	2	30	3	BF	2025-02-11	2025-02-12	1	2025-02-24	MG	0.905	0.899	0.888	0.897333	0.489	0.464	0.479	0.477333	94.1518
	F	O	1	30	3	BF	2025-02-11	2025-02-12	2	2025-02-24	MG	1.156	1.162	1.143	1.15367	0.531	0.53	0.527	0.529333	94.1518
	F	O	2	30	3	BF	2025-02-11	2025-02-12	2	2025-02-24	MG	0.854	0.869	0.851	0.858	0.543	0.496	0.59	0.543	94.1518
	F	O	1	30	3	BF	2025-02-11	2025-02-12	3	2025-02-24	MG	0.85	0.855	0.839	0.848	0.485	0.458	0.54	0.494333	94.1518
	F	O	2	30	3	BF	2025-02-11	2025-02-12	3	2025-02-24	MG	0.868	0.854	0.804	0.842	0.475	0.469	0.476	0.473333	94.1518
	F	O	1	30	3	BF	2025-02-11	2025-02-12	4	2025-02-24	MG	0.89	0.865	0.886	0.880333	0.588	0.56	0.59	0.579333	94.1518
	F	O	2	30	3	BF	2025-02-11	2025-02-12	4	2025-02-24	MG	0.803	0.808	0.768	0.793	0.478	0.482	0.469	0.476333	94.1518
	F	O	1	30	3	BF	2025-02-11	2025-02-12	5	2025-02-24	MG	0.662	0.661	0.655	0.659333	0.426	0.382	0.441	0.416333	94.1518
	F	O	2	30	3	BF	2025-02-11	2025-02-12	5	2025-02-24	MG	0.644	0.623	0.628	0.631667	0.424	0.443	0.418	0.428333	94.1518
	F	O	1	30	3	BF	2025-02-11	2025-02-12	6	2025-02-24	MG	0.877	0.873	0.855	0.868333	0.444	0.44	0.413	0.432333	94.1518			rep image
	F	O	2	30	3	BF	2025-02-11	2025-02-12	6	2025-02-24	MG	0.996	1.002	0.992	0.996667	0.328	0.358	0.311	0.332333	94.1518
	F	O	1	30	3	BF	2025-02-11	2025-02-12	7	2025-02-24	MG	0.77	0.75	0.764	0.761333	0.464	0.43	0.398	0.430667	94.1518
	F	O	2	30	3	BF	2025-02-11	2025-02-12	7	2025-02-24	MG	0.637	0.742	0.702	0.693667	0.557	0.438	0.541	0.512	94.1518
	F	O	1	30	3	BF	2025-03-17	2025-03-18	1	2025-03-18	MG	0.843	0.837	0.841	0.840333	0.502	0.437	0.455	0.464667	97.2587
	F	O	2	30	3	BF	2025-03-17	2025-03-18	1	2025-03-18	MG	0.707	0.706	0.693	0.702	0.49	0.492	0.498	0.493333	97.2587
	F	O	1	30	3	BF	2025-03-17	2025-03-18	2	2025-03-18	MG	0.796	0.806	0.809	0.803667	0.28	0.261	0.269	0.27	97.2587
	F	O	2	30	3	BF	2025-03-17	2025-03-18	2	2025-03-18	MG	0.735	0.717	0.727	0.726333	0.422	0.255	0.383	0.353333	97.2587
	F	O	1	30	3	BF	2025-03-17	2025-03-18	3	2025-03-18	MG	0.938	0.935	0.929	0.934	0.596	0.586	0.6	0.594	97.2587
	F	O	2	30	3	BF	2025-03-17	2025-03-18	3	2025-03-18	MG	1.243	1.25	1.266	1.253	0.379	0.373	0.387	0.379667	97.2587
	F	O	1	30	3	BF	2025-03-17	2025-03-18	4	2025-03-18	MG	0.788	0.782	0.772	0.780667	0.308	0.352	0.337	0.332333	97.2587
	F	O	2	30	3	BF	2025-03-17	2025-03-18	4	2025-03-18	MG	0.86	0.879	0.859	0.866	0.464	0.455	0.474	0.464333	97.2587
	F	O	1	30	3	BF	2025-03-17	2025-03-18	5	2025-03-18	MG	0.709	0.722	0.705	0.712	0.406	0.355	0.376	0.379	97.2587
	F	O	2	30	3	BF	2025-03-17	2025-03-18	5	2025-03-18	MG	0.912	0.907	0.915	0.911333	0.525	0.52	0.514	0.519667	97.2587
	F	O	1	30	3	BF	2025-03-17	2025-03-18	6	2025-03-18	MG	1.132	1.124	1.133	1.12967	0.383	0.378	0.37	0.377	97.2587
	F	O	2	30	3	BF	2025-03-17	2025-03-18	6	2025-03-18	MG	0.823	0.836	0.831	0.83	0.463	0.434	0.454	0.450333	97.2587			rep image
	F	O	1	30	3	BF	2025-03-17	2025-03-18	7	2025-03-18	MG	0.925	0.916	0.917	0.919333	0.485	0.503	0.494	0.494	97.2587
	F	O	2	30	3	BF	2025-03-17	2025-03-18	7	2025-03-18	MG	0.941	0.936	0.95	0.942333	0.446	0.483	0.422	0.450333	97.2587
	F	O	1	30	3	BF	2025-03-17	2025-03-18	8	2025-03-18	MG	0.9	0.89	0.855	0.881667	0.312	0.305	0.306	0.307667	97.2587
	F	O	2	30	3	BF	2025-03-17	2025-03-18	8	2025-03-18	MG	0.9	0.915	0.907	0.907333	0.283	0.331	0.291	0.301667	97.2587
	F	S	1	30	3	BF	2025-01-08	2025-01-09	1	2025-02-06	MG	0.117	0.129	0.129	0.125	NA	NA	NA	NA	172.026
	F	S	1	30	3	BF	2025-01-08	2025-01-09	2	2025-02-06	MG	0.124	0.129	0.132	0.128333	NA	NA	NA	NA	172.026
	F	S	1	30	3	BF	2025-01-08	2025-01-09	3	2025-02-06	MG	0.117	0.111	0.11	0.112667	NA	NA	NA	NA	172.026
	F	S	1	30	3	BF	2025-01-08	2025-01-09	4	2025-02-06	MG	0.117	0.119	0.12	0.118667	NA	NA	NA	NA	172.026			rep image
	F	S	1	30	3	BF	2025-01-08	2025-01-09	5	2025-02-06	MG	0.126	0.109	0.115	0.116667	NA	NA	NA	NA	172.026
	F	S	1	30	3	BF	2025-01-08	2025-01-09	6	2025-02-06	MG	0.114	0.113	0.115	0.114	NA	NA	NA	NA	172.026
	F	S	1	30	3	BF	2025-01-08	2025-01-09	7	2025-02-06	MG	0.107	0.115	0.115	0.112333	NA	NA	NA	NA	172.026
	F	S	1	30	3	BF	2025-01-08	2025-01-09	8	2025-02-06	MG	0.124	0.131	0.13	0.128333	NA	NA	NA	NA	172.026
	F	S	1	30	3	BF	2025-01-27	2025-02-12	1	2025-02-24	MG	0.134	0.116	0.122	0.124	NA	NA	NA	NA	176.647
	F	S	1	30	3	BF	2025-01-27	2025-02-12	2	2025-02-24	MG	0.133	0.113	0.131	0.125667	NA	NA	NA	NA	176.647
	F	S	1	30	3	BF	2025-01-27	2025-02-12	3	2025-02-24	MG	0.109	0.115	0.121	0.115	NA	NA	NA	NA	176.647
	F	S	1	30	3	BF	2025-01-27	2025-02-12	4	2025-02-24	MG	0.142	0.12	0.133	0.131667	NA	NA	NA	NA	176.647
	F	S	1	30	3	BF	2025-01-27	2025-02-12	5	2025-02-24	MG	0.136	0.12	0.128	0.128	NA	NA	NA	NA	176.647
	F	S	1	30	3	BF	2025-01-27	2025-02-12	6	2025-02-24	MG	0.136	0.111	0.131	0.126	NA	NA	NA	NA	176.647
	F	S	1	30	3	BF	2025-01-27	2025-02-12	7	2025-02-24	MG	0.101	0.12	0.117	0.112667	NA	NA	NA	NA	176.647
	F	S	1	30	3	BF	2025-01-27	2025-02-12	8	2025-02-24	MG	0.123	0.121	0.13	0.124667	NA	NA	NA	NA	176.647
	F	S	1	30	3	BF	2025-03-17	2025-03-18	1	2025-03-18	MG	0.132	0.115	0.126	0.124333	NA	NA	NA	NA	177.37
	F	S	1	30	3	BF	2025-03-17	2025-03-18	2	2025-03-18	MG	0.122	0.121	0.104	0.115667	NA	NA	NA	NA	177.37
	F	S	1	30	3	BF	2025-03-17	2025-03-18	3	2025-03-18	MG	0.112	0.124	0.134	0.123333	NA	NA	NA	NA	177.37
	F	S	1	30	3	BF	2025-03-17	2025-03-18	4	2025-03-18	MG	0.124	0.126	0.132	0.127333	NA	NA	NA	NA	177.37
	F	S	1	30	3	BF	2025-03-17	2025-03-18	5	2025-03-18	MG	0.14	0.125	0.132	0.132333	NA	NA	NA	NA	177.37
	F	S	1	30	3	BF	2025-03-17	2025-03-18	6	2025-03-18	MG	0.113	0.121	0.117	0.117	NA	NA	NA	NA	177.37
	F	S	1	30	3	BF	2025-03-17	2025-03-18	7	2025-03-18	MG	0.11	0.128	0.124	0.120667	NA	NA	NA	NA	177.37
	F	S	1	30	3	BF	2025-03-17	2025-03-18	8	2025-03-18	MG	0.113	0.132	0.126	0.123667	NA	NA	NA	NA	177.37
	F	O	1	30	3	UBF		2025-01-09	1	2025-02-06	MG	0.335	0.329	0.335	0.333	0.178	0.211	0.231	0.206667	100.48
	F	O	2	30	3	UBF		2025-01-09	1	2025-02-06	MG	0.497	0.478	0.469	0.481333	0.231	0.198	0.22	0.216333	100.48
	F	O	1	30	3	UBF		2025-01-09	2	2025-02-06	MG	0.555	0.573	0.572	0.566667	0.187	0.18	0.188	0.185	100.48
	F	O	2	30	3	UBF		2025-01-09	2	2025-02-06	MG	0.568	0.546	0.532	0.548667	0.183	0.163	0.192	0.179333	100.48
	F	O	1	30	3	UBF		2025-01-09	3	2025-02-06	MG	0.564	0.545	0.553	0.554	0.21	0.288	0.171	0.223	100.48
	F	O	2	30	3	UBF		2025-01-09	3	2025-02-06	MG	0.557	0.524	0.565	0.548667	0.172	0.168	0.193	0.177667	100.48
	F	O	1	30	3	UBF		2025-01-09	4	2025-02-06	MG	0.549	0.579	0.561	0.563	0.17	0.188	0.154	0.170667	100.48
	F	O	2	30	3	UBF		2025-01-09	4	2025-02-06	MG	0.51	0.499	0.519	0.509333	0.144	0.166	0.13	0.146667	100.48
	F	O	1	30	3	UBF		2025-01-09	5	2025-02-06	MG	0.39	0.383	0.382	0.385	0.157	0.161	0.154	0.157333	100.48
	F	O	2	30	3	UBF		2025-01-09	5	2025-02-06	MG	0.44	0.412	0.173	0.341667	0.167	0.173	0.181	0.173667	100.48
	F	O	1	30	3	UBF		2025-01-09	6	2025-02-06	MG	0.555	0.53	0.516	0.533667	0.211	0.212	0.188	0.203667	100.48
	F	O	2	30	3	UBF		2025-01-09	6	2025-02-06	MG	0.49	0.485	0.475	0.483333	0.214	0.206	0.166	0.195333	100.48
	F	O	1	30	3	UBF		2025-02-12	1	2025-02-24	MG	0.483	0.476	0.479	0.479333	0.153	0.164	0.15	0.155667	94.1518
	F	O	2	30	3	UBF		2025-02-12	1	2025-02-24	MG	0.457	0.444	0.448	0.449667	0.163	0.176	0.172	0.170333	94.1518
	F	O	1	30	3	UBF		2025-02-12	2	2025-02-24	MG	0.541	0.531	0.544	0.538667	0.182	0.187	0.185	0.184667	94.1518
	F	O	2	30	3	UBF		2025-02-12	2	2025-02-24	MG	0.555	0.558	0.554	0.555667	0.153	0.162	0.155	0.156667	94.1518
	F	O	1	30	3	UBF		2025-02-12	3	2025-02-24	MG	0.491	0.494	0.48	0.488333	0.177	0.18	0.179	0.178667	94.1518
	F	O	2	30	3	UBF		2025-02-12	3	2025-02-24	MG	0.465	0.466	0.457	0.462667	0.185	0.191	0.181	0.185667	94.1518
	F	O	1	30	3	UBF		2025-02-12	4	2025-02-24	MG	0.556	0.552	0.566	0.558	0.239	0.229	0.233	0.233667	94.1518
	F	O	2	30	3	UBF		2025-02-12	4	2025-02-24	MG	0.642	0.646	0.656	0.648	0.193	0.201	0.197	0.197	94.1518
	F	O	1	30	3	UBF		2025-02-12	5	2025-02-24	MG	0.595	0.582	0.591	0.589333	0.217	0.198	0.197	0.204	94.1518
	F	O	2	30	3	UBF		2025-02-12	5	2025-02-24	MG	0.658	0.647	0.644	0.649667	0.19	0.179	0.202	0.190333	94.1518
	F	O	1	30	3	UBF		2025-02-12	6	2025-02-24	MG	0.6	0.581	0.581	0.587333	0.195	0.181	0.188	0.188	94.1518
	F	O	2	30	3	UBF		2025-02-12	6	2025-02-24	MG	0.494	0.505	0.498	0.499	0.184	0.18	0.176	0.18	94.1518
	F	O	1	30	3	UBF		2025-02-12	7	2025-02-24	MG	0.519	0.518	0.518	0.518333	0.209	0.22	0.21	0.213	94.1518
	F	O	2	30	3	UBF		2025-02-12	7	2025-02-24	MG	0.529	0.525	0.533	0.529	0.19	0.183	0.19	0.187667	94.1518
	F	O	1	30	3	UBF		2025-02-12	8	2025-02-24	MG	0.552	0.543	0.541	0.545333	0.21	0.203	0.203	0.205333	94.1518
	F	O	2	30	3	UBF		2025-02-12	8	2025-02-24	MG	0.571	0.57	0.566	0.569	0.21	0.211	0.218	0.213	94.1518
	F	O	1	30	3	UBF		2025-02-13	1	2025-02-25	MG	0.523	0.536	0.539	0.532667	0.18	0.18	0.179	0.179667	97.7349
	F	O	2	30	3	UBF		2025-02-13	1	2025-02-25	MG	0.5	0.503	0.494	0.499	0.178	0.17	0.18	0.176	97.7349
	F	O	1	30	3	UBF		2025-02-13	2	2025-02-25	MG	0.554	0.555	0.544	0.551	0.183	0.186	0.19	0.186333	97.7349			Rep image
	F	O	2	30	3	UBF		2025-02-13	2	2025-02-25	MG	0.557	0.551	0.546	0.551333	0.166	0.16	0.175	0.167	97.7349
	F	O	1	30	3	UBF		2025-02-13	3	2025-02-25	MG	0.49	0.493	0.492	0.491667	0.153	0.142	0.149	0.148	97.7349
	F	O	2	30	3	UBF		2025-02-13	3	2025-02-25	MG	0.528	0.532	0.529	0.529667	0.148	0.15	0.153	0.150333	97.7349
	F	O	1	30	3	UBF		2025-02-13	4	2025-02-25	MG	0.433	0.41	0.418	0.420333	0.139	0.134	0.133	0.135333	97.7349
	F	O	2	30	3	UBF		2025-02-13	4	2025-02-25	MG	0.413	0.422	0.41	0.415	0.161	0.155	0.159	0.158333	97.7349
	F	O	1	30	3	UBF		2025-02-13	5	2025-02-25	MG	0.534	0.523	0.519	0.525333	0.247	0.251	0.257	0.251667	97.7349
	F	O	2	30	3	UBF		2025-02-13	5	2025-02-25	MG	0.588	0.581	0.591	0.586667	0.166	0.176	0.183	0.175	97.7349
	F	O	1	30	3	UBF		2025-02-13	6	2025-02-25	MG	0.477	0.473	0.486	0.478667	0.143	0.144	0.141	0.142667	97.7349
	F	O	2	30	3	UBF		2025-02-13	6	2025-02-25	MG	0.455	0.463	0.459	0.459	0.208	0.204	0.199	0.203667	97.7349
	F	O	1	30	3	UBF		2025-02-13	7	2025-02-25	MG	0.512	0.51	0.524	0.515333	0.181	0.19	0.188	0.186333	97.7349
	F	O	2	30	3	UBF		2025-02-13	7	2025-02-25	MG	NA	NA	NA	NA	NA	NA	NA	NA	97.7349
	F	O	1	30	3	UBF		2025-09-19	1	2025-02-25	MG	0.554	0.542	0.544	0.546667	0.174	0.184	0.171	0.176333	79.4907
	F	O	2	30	3	UBF		2025-09-19	1	2025-02-25	MG	0.491	0.489	0.51	0.496667	0.157	0.145	0.145	0.149	79.4907
	F	O	1	30	3	UBF		2025-09-19	2	2025-02-25	MG	0.309	0.303	0.298	0.303333	0.172	0.167	0.178	0.172333	79.4907
	F	O	2	30	3	UBF		2025-09-19	2	2025-02-25	MG	0.447	0.438	0.433	0.439333	0.142	0.14	0.147	0.143	79.4907
	F	O	1	30	3	UBF		2025-09-19	3	2025-02-25	MG	0.516	0.513	0.517	0.515333	0.195	0.195	0.199	0.196333	79.4907
	F	O	2	30	3	UBF		2025-09-19	3	2025-02-25	MG	0.549	0.531	0.525	0.535	0.164	0.168	0.17	0.167333	79.4907
	F	O	1	30	3	UBF		2025-09-19	4	2025-02-25	MG	0.687	0.695	0.681	0.687667	0.214	0.176	0.166	0.185333	79.4907
	F	O	2	30	3	UBF		2025-09-19	4	2025-02-25	MG	0.641	0.631	0.645	0.639	0.18	0.179	0.183	0.180667	79.4907
	F	O	1	30	3	UBF		2025-09-19	5	2025-02-25	MG	0.361	0.36	0.36	0.360333	0.146	0.137	0.135	0.139333	79.4907
	F	O	2	30	3	UBF		2025-09-19	5	2025-02-25	MG	0.428	0.442	0.443	0.437667	0.157	0.136	0.122	0.138333	79.4907
	F	O	1	30	3	UBF		2025-09-19	6	2025-02-25	MG	0.491	0.488	0.484	0.487667	0.143	0.135	0.139	0.139	79.4907
	F	O	2	30	3	UBF		2025-09-19	6	2025-02-25	MG	0.478	0.484	0.483	0.481667	0.159	0.157	0.157	0.157667	79.4907
	F	O	1	30	3	UBF		2025-09-19	7	2025-02-25	MG	0.513	0.507	0.496	0.505333	0.2	0.206	0.201	0.202333	79.4907
	F	O	2	30	3	UBF		2025-09-19	7	2025-02-25	MG	0.319	0.311	0.309	0.313	0.199	0.182	0.209	0.196667	79.4907
	F	S	1	30	3	UBF		2025-01-09	1	2025-02-06	MG	0.114	0.116	0.113	0.114333	NA	NA	NA	NA	172.026
	F	S	1	30	3	UBF		2025-01-09	2	2025-02-06	MG	0.129	0.128	0.12	0.125667	NA	NA	NA	NA	172.026
	F	S	1	30	3	UBF		2025-01-09	3	2025-02-06	MG	0.125	0.115	0.113	0.117667	NA	NA	NA	NA	172.026
	F	S	1	30	3	UBF		2025-01-09	4	2025-02-06	MG	0.116	0.111	0.115	0.114	NA	NA	NA	NA	172.026			Rep image
	F	S	1	30	3	UBF		2025-01-09	5	2025-02-06	MG	0.124	0.109	0.122	0.118333	NA	NA	NA	NA	172.026
	F	S	1	30	3	UBF		2025-01-09	6	2025-02-06	MG	0.14	0.127	0.134	0.133667	NA	NA	NA	NA	172.026
	F	S	1	30	3	UBF		2025-01-09	7	2025-02-06	MG	0.106	0.106	0.106	0.106	NA	NA	NA	NA	172.026
	F	S	1	30	3	UBF		2025-01-09	8	2025-02-06	MG	0.118	0.12	0.124	0.120667	NA	NA	NA	NA	172.026
	F	S	1	30	3	UBF		2025-02-12	1	2025-02-24	MG	0.138	0.118	0.132	0.129333	NA	NA	NA	NA	176.647
	F	S	1	30	3	UBF		2025-02-12	2	2025-02-24	MG	0.126	0.108	0.123	0.119	NA	NA	NA	NA	176.647
	F	S	1	30	3	UBF		2025-02-12	3	2025-02-24	MG	0.128	0.11	0.123	0.120333	NA	NA	NA	NA	176.647
	F	S	1	30	3	UBF		2025-02-12	4	2025-02-24	MG	0.136	0.118	0.131	0.128333	NA	NA	NA	NA	176.647
	F	S	1	30	3	UBF		2025-02-12	5	2025-02-24	MG	0.126	0.119	0.124	0.123	NA	NA	NA	NA	176.647
	F	S	1	30	3	UBF		2025-02-12	6	2025-02-24	MG	0.114	0.127	0.122	0.121	NA	NA	NA	NA	176.647
	F	S	1	30	3	UBF		2025-02-12	7	2025-02-24	MG	0.132	0.11	0.127	0.123	NA	NA	NA	NA	176.647
	F	S	1	30	3	UBF		2025-02-12	8	2025-02-24	MG	0.123	0.113	0.122	0.119333	NA	NA	NA	NA	176.647
	F	S	1	30	3	UBF		2025-02-13	1	2025-02-25	MG	0.128	0.117	0.122	0.122333	NA	NA	NA	NA	178.528
	F	S	1	30	3	UBF		2025-02-13	2	2025-02-25	MG	0.13	0.113	0.121	0.121333	NA	NA	NA	NA	178.528
	F	S	1	30	3	UBF		2025-02-13	3	2025-02-25	MG	0.12	0.113	0.114	0.115667	NA	NA	NA	NA	178.528
	F	S	1	30	3	UBF		2025-02-13	4	2025-02-25	MG	0.109	0.12	0.112	0.113667	NA	NA	NA	NA	178.528
	F	S	1	30	3	UBF		2025-02-13	5	2025-02-25	MG	0.107	0.119	0.113	0.113	NA	NA	NA	NA	178.528
	F	S	1	30	3	UBF		2025-02-13	6	2025-02-25	MG	0.122	0.11	0.121	0.117667	NA	NA	NA	NA	178.528
	F	S	1	30	3	UBF		2025-02-13	7	2025-02-25	MG	0.119	0.108	0.113	0.113333	NA	NA	NA	NA	178.528
	F	S	1	30	3	UBF		2025-02-13	8	2025-02-25	MG	0.122	0.112	0.123	0.119	NA	NA	NA	NA	178.528
	F	O	1	30	5	BF	2024-08-26	2024-08-27	1	2024-09-05	MG	0.745	0.741	0.738	0.741333	0.267	0.266	0.276	0.269667	133.534
	F	O	2	30	5	BF	2024-08-26	2024-08-27	1	2024-09-05	MG	0.668	0.671	0.674	0.671	0.294	0.285	0.288	0.289	133.534
	F	O	1	30	5	BF	2024-08-26	2024-08-27	2	2024-09-10	MG	0.672	0.672	0.672	0.672	0.31	0.306	0.306	0.307333	133.534
	F	O	2	30	5	BF	2024-08-26	2024-08-27	2	2024-09-10	MG	NA	NA	NA	NA	NA	NA	NA	NA	133.534
	F	O	1	30	5	BF	2024-08-26	2024-08-27	3	2024-09-10	MG	0.689	0.692	0.695	0.692	0.332	0.324	0.333	0.329667	133.534
	F	O	2	30	5	BF	2024-08-26	2024-08-27	3	2024-09-20	MG	0.601	0.603	0.596	0.6	0.244	0.235	0.238	0.239	133.534
	F	O	1	30	5	BF	2024-08-26	2024-08-27	4	2024-09-10	MG	1.149	1.156	1.148	1.151	0.463	0.468	0.472	0.467667	133.534
	F	O	2	30	5	BF	2024-08-26	2024-08-27	4	2024-09-10	MG	0.847	0.838	0.842	0.842333	0.531	0.525	0.541	0.532333	133.534
	F	O	1	30	5	BF	2024-08-26	2024-08-27	5	2024-09-10	MG	0.634	0.629	0.64	0.634333	0.284	0.285	0.277	0.282	133.534
	F	O	2	30	5	BF	2024-08-26	2024-08-27	5	2024-09-10	MG	0.662	0.661	0.661	0.661333	0.232	0.228	0.223	0.227667	133.534
	F	O	1	30	5	BF	2024-08-26	2024-08-27	6	2024-09-10	MG	0.816	0.819	0.822	0.819	0.321	0.327	0.328	0.325333	133.534
	F	O	2	30	5	BF	2024-08-26	2024-08-27	6	2024-09-10	MG	0.684	0.689	0.689	0.687333	0.326	0.33	0.326	0.327333	133.534
	F	O	1	30	5	BF	2025-09-18	2025-09-19	1	2025-02-25	MG	1.268	1.28	1.272	1.27333	0.707	0.632	0.699	0.679333	79.4907
	F	O	2	30	5	BF	2025-09-18	2025-09-19	1	2025-02-25	MG	0.833	0.87	0.896	0.866333	0.759	0.666	0.723	0.716	79.4907
	F	O	1	30	5	BF	2025-09-18	2025-09-19	2	2025-02-25	MG	0.628	0.624	0.615	0.622333	0.318	0.333	0.349	0.333333	79.4907
	F	O	2	30	5	BF	2025-09-18	2025-09-19	2	2025-02-25	MG	0.746	0.744	0.736	0.742	0.313	0.334	0.296	0.314333	79.4907
	F	O	1	30	5	BF	2025-09-18	2025-09-19	3	2025-02-25	MG	0.649	0.659	0.75	0.686	0.531	0.487	0.509	0.509	79.4907
	F	O	2	30	5	BF	2025-09-18	2025-09-19	3	2025-02-25	MG	0.831	0.833	0.808	0.824	0.717	0.597	0.584	0.632667	79.4907
	F	O	1	30	5	BF	2025-09-18	2025-09-19	4	2025-02-25	MG	1.028	1.007	1.031	1.022	0.435	0.409	0.43	0.424667	79.4907
	F	O	2	30	5	BF	2025-09-18	2025-09-19	4	2025-02-25	MG	1.281	1.272	1.235	1.26267	0.4	0.559	0.402	0.453667	79.4907
	F	O	1	30	5	BF	2025-09-18	2025-09-19	5	2025-02-25	MG	0.996	0.974	0.99	0.986667	0.471	0.608	0.473	0.517333	79.4907
	F	O	2	30	5	BF	2025-09-18	2025-09-19	5	2025-02-25	MG	0.955	0.971	0.95	0.958667	0.502	0.441	0.486	0.476333	79.4907
	F	O	1	30	5	BF	2025-09-18	2025-09-19	6	2025-02-25	MG	1.323	1.309	1.304	1.312	0.711	0.802	0.724	0.745667	79.4907
	F	O	2	30	5	BF	2025-09-18	2025-09-19	6	2025-02-25	MG	1.291	1.283	1.287	1.287	0.498	0.49	0.555	0.514333	79.4907
	F	O	1	30	5	BF	2025-09-18	2025-09-19	7	2025-02-25	MG	1.251	1.232	1.239	1.24067	0.493	0.462	1.099	0.684667	79.4907
	F	O	2	30	5	BF	2025-09-18	2025-09-19	7	2025-02-25	MG	1.094	1.106	1.099	1.09967	0.594	0.615	0.625	0.611333	79.4907
	F	O	1	30	5	BF	2025-09-26	2025-09-27	1	2025-03-04	MG	0.796	0.809	0.816	0.807	0.342	0.363	0.348	0.351	96.832
	F	O	2	30	5	BF	2025-09-26	2025-09-27	1	2025-03-04	MG	0.782	0.771	0.786	0.779667	0.51	0.503	0.496	0.503	96.832			Rep image
	F	O	1	30	5	BF	2025-09-26	2025-09-27	2	2025-03-04	MG	0.739	0.736	0.759	0.744667	0.551	0.584	0.566	0.567	96.832
	F	O	2	30	5	BF	2025-09-26	2025-09-27	2	2025-03-04	MG	0.802	0.821	0.799	0.807333	0.473	0.465	0.513	0.483667	96.832			rep image
	F	O	1	30	5	BF	2025-09-26	2025-09-27	3	2025-03-04	MG	0.953	0.942	0.963	0.952667	0.483	0.461	0.479	0.474333	96.832
	F	O	2	30	5	BF	2025-09-26	2025-09-27	3	2025-03-04	MG	0.775	0.776	0.789	0.78	0.589	0.601	0.596	0.595333	96.832
	F	O	1	30	5	BF	2025-09-26	2025-09-27	4	2025-03-04	MG	0.797	0.807	0.816	0.806667	0.475	0.464	0.44	0.459667	96.832
	F	O	2	30	5	BF	2025-09-26	2025-09-27	4	2025-03-04	MG	0.603	0.58	0.609	0.597333	0.487	0.446	0.453	0.462	96.832
	F	O	1	30	5	BF	2025-09-26	2025-09-27	5	2025-03-04	MG	0.893	0.891	0.902	0.895333	0.536	0.527	0.531	0.531333	96.832
	F	O	2	30	5	BF	2025-09-26	2025-09-27	5	2025-03-04	MG	0.894	0.88	0.886	0.886667	0.436	0.438	0.423	0.432333	96.832
	F	O	1	30	5	BF	2025-09-26	2025-09-27	6	2025-03-04	MG	0.919	0.923	0.899	0.913667	0.557	0.559	0.549	0.555	96.832
	F	O	2	30	5	BF	2025-09-26	2025-09-27	6	2025-03-04	MG	0.874	0.895	0.869	0.879333	0.563	0.472	0.564	0.533	96.832
	F	S	1	30	5	BF	2024-08-26	2024-08-27	1	2024-09-03	MG	0.115	0.117	0.116	0.116	NA	NA	NA	NA	174.657
	F	S	1	30	5	BF	2024-08-26	2024-08-27	2	2024-09-03	MG	0.115	0.115	0.116	0.115333	NA	NA	NA	NA	174.657
	F	S	1	30	5	BF	2024-08-26	2024-08-27	3	2024-09-03	MG	0.119	0.125	0.126	0.123333	NA	NA	NA	NA	174.657
	F	S	1	30	5	BF	2024-08-26	2024-08-27	4	2024-09-03	MG	0.135	0.12	0.135	0.13	NA	NA	NA	NA	174.657
	F	S	1	30	5	BF	2024-08-26	2024-08-27	5	2024-09-03	MG	0.117	0.125	0.124	0.122	NA	NA	NA	NA	174.657
	F	S	1	30	5	BF	2024-08-26	2024-08-27	6	2024-09-03	MG	0.109	0.106	0.107	0.107333	NA	NA	NA	NA	174.657
	F	S	1	30	5	BF	2024-08-26	2024-08-27	7	2024-09-03	MG	0.111	0.111	0.11	0.110667	NA	NA	NA	NA	174.657
	F	S	1	30	5	BF	2024-08-26	2024-08-27	8	2024-09-03	MG	0.111	0.116	0.107	0.111333	NA	NA	NA	NA	174.657
	F	S	1	30	5	BF	2024-09-18	2024-09-19	1	2024-10-03	MG	0.14	0.128	0.129	0.132333	NA	NA	NA	NA	179.605
	F	S	1	30	5	BF	2024-09-18	2024-09-19	2	2024-10-03	MG	0.13	0.126	0.127	0.127667	NA	NA	NA	NA	179.605
	F	S	1	30	5	BF	2024-09-18	2024-09-19	3	2024-10-03	MG	0.127	0.131	0.123	0.127	NA	NA	NA	NA	179.605
	F	S	1	30	5	BF	2024-09-18	2024-09-19	4	2024-10-03	MG	0.122	0.117	0.117	0.118667	NA	NA	NA	NA	179.605
	F	S	1	30	5	BF	2024-09-18	2024-09-19	5	2024-10-03	MG	0.118	0.113	0.121	0.117333	NA	NA	NA	NA	179.605
	F	S	1	30	5	BF	2024-09-18	2024-09-19	6	2024-10-03	MG	0.138	0.128	0.14	0.135333	NA	NA	NA	NA	179.605
	F	S	1	30	5	BF	2024-09-18	2024-09-19	7	2024-10-03	MG	0.127	0.134	0.126	0.129	NA	NA	NA	NA	179.605
	F	S	1	30	5	BF	2024-09-18	2024-09-19	8	2024-10-03	MG	0.137	0.125	0.122	0.128	NA	NA	NA	NA	179.605
	F	S	1	30	5	BF	2024-09-18	2024-09-19	1	2024-10-03	MG	0.136	0.132	0.124	0.130667	NA	NA	NA	NA	179.605
	F	S	1	30	5	BF	2024-09-26	2024-09-27	1	2024-10-18	MG	0.137	0.128	0.144	0.136333	NA	NA	NA	NA	178.362
	F	S	1	30	5	BF	2024-09-26	2024-09-27	2	2024-10-18	MG	0.144	0.13	0.128	0.134	NA	NA	NA	NA	178.362
	F	S	1	30	5	BF	2024-09-26	2024-09-27	3	2024-10-18	MG	0.125	0.131	0.128	0.128	NA	NA	NA	NA	178.362
	F	S	1	30	5	BF	2024-09-26	2024-09-27	4	2024-10-18	MG	0.128	0.115	0.117	0.12	NA	NA	NA	NA	178.362
	F	S	1	30	5	BF	2024-09-26	2024-09-27	5	2024-10-18	MG	0.132	0.116	0.127	0.125	NA	NA	NA	NA	178.362
	F	S	1	30	5	BF	2024-09-26	2024-09-27	6	2024-10-18	MG	0.116	0.127	0.125	0.122667	NA	NA	NA	NA	178.362
	F	S	1	30	5	BF	2024-09-26	2024-09-27	7	2024-10-18	MG	0.119	0.121	0.121	0.120333	NA	NA	NA	NA	178.362
	F	O	1	30	5	UBF		2025-09-27	1	2025-03-04	MG	0.533	0.526	0.526	0.528333	0.15	0.152	0.145	0.149	96.832
	F	O	2	30	5	UBF		2025-09-27	1	2025-03-04	MG	0.475	0.475	0.46	0.47	0.143	0.157	0.124	0.141333	96.832
	F	O	1	30	5	UBF		2025-09-27	2	2025-03-04	MG	0.536	0.526	0.524	0.528667	0.215	0.208	0.191	0.204667	96.832
	F	O	2	30	5	UBF		2025-09-27	2	2025-03-04	MG	0.468	0.468	0.462	0.466	0.216	0.2	0.209	0.208333	96.832
	F	O	1	30	5	UBF		2025-09-27	3	2025-03-04	MG	0.31	0.318	0.312	0.313333	0.191	0.182	0.187	0.186667	96.832
	F	O	2	30	5	UBF		2025-09-27	3	2025-03-04	MG	0.401	0.392	0.401	0.398	0.157	0.133	0.146	0.145333	96.832
	F	O	1	30	5	UBF		2025-09-27	4	2025-03-04	MG	0.417	0.438	0.408	0.421	0.161	0.157	0.157	0.158333	96.832
	F	O	2	30	5	UBF		2025-09-27	4	2025-03-04	MG	0.376	0.368	0.371	0.371667	0.155	0.138	0.133	0.142	96.832
	F	O	1	30	5	UBF		2025-09-27	5	2025-03-04	MG	0.537	0.532	0.54	0.536333	0.174	0.187	0.181	0.180667	96.832
	F	O	2	30	5	UBF		2025-09-27	5	2025-03-04	MG	0.511	0.514	0.513	0.512667	0.151	0.151	0.178	0.16	96.832
	F	O	1	30	5	UBF		2025-09-27	6	2025-03-04	MG	0.495	0.465	0.456	0.472	0.216	0.2	0.211	0.209	96.832
	F	O	2	30	5	UBF		2025-09-27	6	2025-03-04	MG	0.502	0.489	0.488	0.493	0.179	0.184	0.173	0.178667	96.832
	F	S	1	30	5	UBF	NA	2024-08-27	1	2024-09-03	MG	0.101	0.101	0.105	0.102333	NA	NA	NA	NA	174.657
	F	S	1	30	5	UBF	NA	2024-08-27	2	2024-09-03	MG	0.125	0.128	0.124	0.125667	NA	NA	NA	NA	174.657
	F	S	1	30	5	UBF	NA	2024-08-27	3	2024-09-03	MG	0.101	0.103	0.105	0.103	NA	NA	NA	NA	174.657
	F	S	1	30	5	UBF	NA	2024-08-27	4	2024-09-05	MG	0.102	0.107	0.101	0.103333	NA	NA	NA	NA	176.309
	F	S	1	30	5	UBF	NA	2024-08-27	5	2024-09-05	MG	0.101	0.105	0.102	0.102667	NA	NA	NA	NA	176.309
	F	S	1	30	5	UBF	NA	2024-08-27	6	2024-09-05	MG	0.106	0.107	0.114	0.109	NA	NA	NA	NA	176.309
	F	S	1	30	5	UBF	NA	2024-08-27	7	2024-09-05	MG	0.115	0.103	0.112	0.11	NA	NA	NA	NA	176.309
	F	S	1	30	5	UBF	NA	2024-08-27	8	2024-09-05	MG	0.115	0.113	0.119	0.115667	NA	NA	NA	NA	176.309
	F	S	1	30	5	UBF		2024-09-19	2	2024-10-03	MG	0.127	0.123	0.12	0.123333	NA	NA	NA	NA	179.605
	F	S	1	30	5	UBF		2024-09-19	3	2024-10-03	MG	0.138	0.127	0.127	0.130667	NA	NA	NA	NA	179.605
	F	S	1	30	5	UBF		2024-09-19	4	2024-10-03	MG	0.118	0.126	0.131	0.125	NA	NA	NA	NA	179.605
	F	S	1	30	5	UBF		2024-09-19	5	2024-10-03	MG	0.109	0.116	0.112	0.112333	NA	NA	NA	NA	179.605
	F	S	1	30	5	UBF		2024-09-19	6	2024-10-03	MG	0.131	0.141	0.133	0.135	NA	NA	NA	NA	179.605
	F	S	1	30	5	UBF		2024-09-19	7	2024-10-03	MG	0.117	0.129	0.119	0.121667	NA	NA	NA	NA	179.605
	F	S	1	30	5	UBF		2024-09-19	8	2024-10-03	MG	0.127	0.116	0.123	0.122	NA	NA	NA	NA	179.605
	F	S	1	30	5	UBF		2024-09-27	1	2024-10-18	MG	0.125	0.116	0.119	0.12	NA	NA	NA	NA	178.362
	F	S	1	30	5	UBF		2024-09-27	2	2024-10-18	MG	0.109	0.123	0.121	0.117667	NA	NA	NA	NA	178.362
	F	S	1	30	5	UBF		2024-09-27	3	2024-10-18	MG	0.124	0.122	0.123	0.123	NA	NA	NA	NA	178.362
	F	S	1	30	5	UBF		2024-09-27	4	2024-10-18	MG	0.115	0.114	0.121	0.116667	NA	NA	NA	NA	178.362
	F	S	1	30	5	UBF		2024-09-27	5	2024-10-18	MG	0.121	0.118	0.122	0.120333	NA	NA	NA	NA	178.362
	F	S	1	30	5	UBF		2024-09-27	6	2024-10-18	MG	0.125	0.122	0.125	0.124	NA	NA	NA	NA	178.362
	F	S	1	30	5	UBF		2024-09-27	7	2024-10-18	MG	0.114	0.097	0.108	0.106333	NA	NA	NA	NA	178.362
	F	S	1	30	5	UBF		2024-09-27	8	2024-10-18	MG	0.117	0.113	0.117	0.115667	NA	NA	NA	NA	178.362
	F	O	1	30	10	BF	2024-08-28	2024-08-29	1	2024-09-14	MG	0.682	0.685	0.694	0.687	0.284	0.28	0.285	0.283	131.163
	F	O	2	30	10	BF	2024-08-28	2024-08-29	1	2024-09-14	MG	0.525	0.543	0.524	0.530667	0.274	0.267	0.272	0.271	131.163
	F	O	1	30	10	BF	2024-08-28	2024-08-29	2	2024-09-14	MG	0.56	0.56	0.565	0.561667	0.268	0.27	0.276	0.271333	131.163
	F	O	2	30	10	BF	2024-08-28	2024-08-29	2	2024-09-14	MG	0.651	0.656	0.659	0.655333	0.29	0.313	0.29	0.297667	131.163
	F	O	1	30	10	BF	2024-08-28	2024-08-29	3	2024-09-14	MG	0.553	0.545	0.552	0.55	0.191	0.194	0.195	0.193333	131.163
	F	O	2	30	10	BF	2024-08-28	2024-08-29	3	2024-09-14	MG	0.542	0.537	0.534	0.537667	0.224	0.221	0.227	0.224	131.163
	F	O	1	30	10	BF	2024-08-28	2024-08-29	4	2024-09-14	MG	0.452	0.45	0.456	0.452667	0.202	0.201	0.198	0.200333	131.163
	F	O	2	30	10	BF	2024-08-28	2024-08-29	4	2024-09-14	MG	0.52	0.517	0.514	0.517	0.236	0.237	0.235	0.236	131.163
	F	O	1	30	10	BF	2024-08-28	2024-08-29	5	2024-09-14	MG	0.66	0.657	0.658	0.658333	0.29	0.293	0.285	0.289333	131.163
	F	O	2	30	10	BF	2024-08-28	2024-08-29	5	2024-09-14	MG	0.581	0.588	0.579	0.582667	0.343	0.343	0.343	0.343	131.163
	F	O	1	30	10	BF	2024-08-28	2024-08-29	6	2024-09-14	MG	0.693	0.694	0.693	0.693333	0.247	0.248	0.243	0.246	131.163
	F	O	2	30	10	BF	2024-08-28	2024-08-29	6	2024-09-14	MG	0.699	0.699	0.694	0.697333	0.244	0.244	0.242	0.243333	131.163
	F	O	1	30	10	BF	2025-10-14	2025-10-15	1	2025-02-18	MG	0.651	0.656	0.644	0.650333	0.391	0.377	0.391	0.386333	101.379
	F	O	2	30	10	BF	2025-10-14	2025-10-15	1	2025-02-18	MG	0.646	0.645	0.633	0.641333	0.35	0.346	0.352	0.349333	101.379
	F	O	1	30	10	BF	2025-10-14	2025-10-15	2	2025-02-18	MG	0.663	0.642	0.63	0.645	0.286	0.298	0.291	0.291667	101.379
	F	O	2	30	10	BF	2025-10-14	2025-10-15	2	2025-02-18	MG	0.622	0.631	0.617	0.623333	0.335	0.338	0.331	0.334667	101.379
	F	O	1	30	10	BF	2025-10-14	2025-10-15	3	2025-02-18	MG	0.626	0.627	0.6	0.617667	0.359	0.362	0.348	0.356333	101.379
	F	O	2	30	10	BF	2025-10-14	2025-10-15	3	2025-02-18	MG	0.633	0.641	0.642	0.638667	0.283	0.281	0.279	0.281	101.379
	F	O	1	30	10	BF	2025-10-14	2025-10-15	4	2025-02-18	MG	0.888	0.882	0.891	0.887	0.392	0.392	0.408	0.397333	101.379
	F	O	2	30	10	BF	2025-10-14	2025-10-15	4	2025-02-18	MG	0.843	0.858	0.856	0.852333	0.32	0.375	0.308	0.334333	101.379
	F	O	1	30	10	BF	2025-10-14	2025-10-15	5	2025-02-18	MG	0.656	0.67	0.663	0.663	0.37	0.361	0.349	0.36	101.379
	F	O	2	30	10	BF	2025-10-14	2025-10-15	5	2025-02-18	MG	0.736	0.727	0.724	0.729	0.356	0.362	0.345	0.354333	101.379
	F	O	1	30	10	BF	2025-10-14	2025-10-15	6	2025-02-18	MG	0.696	0.697	0.697	0.696667	0.299	0.276	0.283	0.286	101.379
	F	O	2	30	10	BF	2025-10-14	2025-10-15	6	2025-02-18	MG	0.627	0.634	0.629	0.63	0.384	0.363	0.346	0.364333	101.379
	F	O	1	30	10	BF	2025-10-14	2025-10-15	7	2025-02-18	MG	0.557	0.565	0.572	0.564667	0.325	0.327	0.31	0.320667	101.379
	F	O	2	30	10	BF	2025-10-14	2025-10-15	7	2025-02-18	MG	0.497	0.499	0.504	0.5	0.35	0.325	0.35	0.341667	101.379
	F	O	1	30	10	BF	2025-10-14	2025-10-15	8	2025-02-18	MG	0.864	0.856	0.85	0.856667	0.419	0.426	0.418	0.421	101.379
	F	O	2	30	10	BF	2025-10-14	2025-10-15	8	2025-02-18	MG	0.779	0.782	0.781	0.780667	0.401	0.411	0.399	0.403667	101.379
	F	O	1	30	10	BF	2025-09-24	2025-09-25	1	2025-03-03	MG	0.861	0.869	0.858	0.862667	0.459	0.401	0.442	0.434	96.681
	F	O	2	30	10	BF	2025-09-24	2025-09-25	1	2025-03-03	MG	0.829	0.82	0.81	0.819667	0.444	0.447	0.436	0.442333	96.681
	F	O	1	30	10	BF	2025-09-24	2025-09-25	2	2025-03-03	MG	0.745	0.74	0.739	0.741333	0.293	0.332	0.325	0.316667	96.681
	F	O	2	30	10	BF	2025-09-24	2025-09-25	2	2025-03-03	MG	0.747	0.781	0.795	0.774333	0.369	0.37	0.34	0.359667	96.681
	F	O	1	30	10	BF	2025-09-24	2025-09-25	3	2025-03-03	MG	0.547	0.526	0.545	0.539333	0.191	0.19	0.194	0.191667	96.681
	F	O	2	30	10	BF	2025-09-24	2025-09-25	3	2025-03-03	MG	0.58	0.567	0.571	0.572667	0.329	0.318	0.335	0.327333	96.681
	F	O	1	30	10	BF	2025-09-24	2025-09-25	4	2025-03-03	MG	0.64	0.612	0.577	0.609667	0.262	0.262	0.27	0.264667	96.681
	F	O	2	30	10	BF	2025-09-24	2025-09-25	4	2025-03-03	MG	0.476	0.483	0.483	0.480667	0.323	0.31	0.307	0.313333	96.681
	F	O	1	30	10	BF	2025-09-24	2025-09-25	5	2025-03-03	MG	0.848	0.83	0.83	0.836	0.368	0.355	0.355	0.359333	96.681
	F	O	2	30	10	BF	2025-09-24	2025-09-25	5	2025-03-03	MG	0.798	0.807	0.814	0.806333	0.299	0.512	0.52	0.443667	96.681
	F	O	1	30	10	BF	2025-09-24	2025-09-25	6	2025-03-03	MG	0.738	0.738	0.727	0.734333	0.343	0.353	0.408	0.368	96.681
	F	O	2	30	10	BF	2025-09-24	2025-09-25	6	2025-03-03	MG	0.712	0.721	0.708	0.713667	0.372	0.377	0.372	0.373667	96.681
	F	S	1	30	10	BF	2024-08-28	2024-08-29	1	2024-09-14	MG	0.127	0.125	0.126	0.126	NA	NA	NA	NA	176.681
	F	S	1	30	10	BF	2024-08-28	2024-08-29	2	2024-09-14	MG	0.114	0.103	0.111	0.109333	NA	NA	NA	NA	176.681
	F	S	1	30	10	BF	2024-08-28	2024-08-29	3	2024-09-14	MG	0.111	0.124	0.113	0.116	NA	NA	NA	NA	176.681
	F	S	1	30	10	BF	2024-08-28	2024-08-29	4	2024-09-14	MG	0.109	0.112	0.117	0.112667	NA	NA	NA	NA	176.681
	F	S	1	30	10	BF	2024-08-28	2024-08-29	5	2024-09-14	MG	0.109	0.117	0.12	0.115333	NA	NA	NA	NA	176.681
	F	S	1	30	10	BF	2024-08-28	2024-08-29	6	2024-09-14	MG	0.117	0.118	0.123	0.119333	NA	NA	NA	NA	176.681
	F	S	1	30	10	BF	2024-08-28	2024-08-29	7	2024-09-14	MG	0.103	0.1	0.101	0.101333	NA	NA	NA	NA	176.681
	F	S	1	30	10	BF	2024-08-28	2024-08-29	8	2024-09-14	MG	0.113	0.106	0.101	0.106667	NA	NA	NA	NA	176.681
	F	S	1	30	10	BF	2024-09-24	2024-09-25	1	2024-10-18	MG	0.122	0.116	0.125	0.121	NA	NA	NA	NA	176.98
	F	S	1	30	10	BF	2024-09-24	2024-09-25	2	2024-10-18	MG	0.135	0.118	0.126	0.126333	NA	NA	NA	NA	176.98
	F	S	1	30	10	BF	2024-09-24	2024-09-25	3	2024-10-18	MG	0.122	0.122	0.124	0.122667	NA	NA	NA	NA	176.98
	F	S	1	30	10	BF	2024-09-24	2024-09-25	4	2024-10-18	MG	0.123	0.128	0.126	0.125667	NA	NA	NA	NA	176.98
	F	S	1	30	10	BF	2024-09-24	2024-09-25	5	2024-10-18	MG	0.121	0.117	0.121	0.119667	NA	NA	NA	NA	176.98
	F	S	1	30	10	BF	2024-09-24	2024-09-25	6	2024-10-18	MG	0.121	0.123	0.127	0.123667	NA	NA	NA	NA	176.98
	F	S	1	30	10	BF	2024-09-24	2024-09-25	7	2024-10-18	MG	0.127	0.123	0.126	0.125333	NA	NA	NA	NA	176.98
	F	S	1	30	10	BF	2024-09-24	2024-09-25	8	2024-10-18	MG	0.122	0.121	0.122	0.121667	NA	NA	NA	NA	176.98
	F	S	1	30	10	BF	2025-10-14	2025-10-15	1	2025-02-14	MG	0.127	0.111	0.119	0.119	NA	NA	NA	NA	177.609
	F	S	1	30	10	BF	2025-10-14	2025-10-15	2	2025-02-14	MG	0.138	0.139	0.121	0.132667	NA	NA	NA	NA	177.609
	F	S	1	30	10	BF	2025-10-14	2025-10-15	3	2025-02-14	MG	0.12	0.115	0.117	0.117333	NA	NA	NA	NA	177.609
	F	S	1	30	10	BF	2025-10-14	2025-10-15	4	2025-02-14	MG	0.118	0.109	0.106	0.111	NA	NA	NA	NA	177.609
	F	S	1	30	10	BF	2025-10-14	2025-10-15	5	2025-02-14	MG	0.125	0.122	0.106	0.117667	NA	NA	NA	NA	177.609
	F	S	1	30	10	BF	2025-10-14	2025-10-15	6	2025-02-14	MG	0.118	0.109	0.115	0.114	NA	NA	NA	NA	177.609
	F	S	1	30	10	BF	2025-10-14	2025-10-15	7	2025-02-14	MG	0.115	0.123	0.117	0.118333	NA	NA	NA	NA	177.609
	F	S	1	30	10	BF	2025-10-14	2025-10-15	8	2025-02-14	MG	0.117	0.134	0.129	0.126667	NA	NA	NA	NA	177.609
	F	O	1	30	10	UBF		2025-10-15	1	2025-02-18	MG	0.545	0.549	0.551	0.548333	0.161	0.159	0.165	0.161667	101.379
	F	O	2	30	10	UBF		2025-10-15	1	2025-02-18	MG	0.517	0.515	0.517	0.516333	0.172	0.147	0.166	0.161667	101.379
	F	O	1	30	10	UBF		2025-10-15	2	2025-02-18	MG	0.498	0.489	0.478	0.488333	0.193	0.187	0.198	0.192667	101.379
	F	O	2	30	10	UBF		2025-10-15	2	2025-02-18	MG	0.574	0.566	0.56	0.566667	0.199	0.16	0.156	0.171667	101.379
	F	O	1	30	10	UBF		2025-10-15	3	2025-02-18	MG	0.47	0.466	0.447	0.461	0.149	0.147	0.151	0.149	101.379
	F	O	2	30	10	UBF		2025-10-15	3	2025-02-18	MG	0.487	0.487	0.487	0.487	0.199	0.191	0.183	0.191	101.379
	F	O	1	30	10	UBF		2025-10-15	4	2025-02-18	MG	0.464	0.482	0.49	0.478667	0.146	0.143	0.14	0.143	101.379
	F	O	2	30	10	UBF		2025-10-15	4	2025-02-18	MG	0.444	0.444	0.442	0.443333	0.141	0.147	0.142	0.143333	101.379
	F	O	1	30	10	UBF		2025-10-15	5	2025-02-18	MG	0.539	0.539	0.537	0.538333	0.184	0.185	0.185	0.184667	101.379
	F	O	2	30	10	UBF		2025-10-15	5	2025-02-18	MG	0.493	0.499	0.484	0.492	0.152	0.15	0.142	0.148	101.379
	F	O	1	30	10	UBF		2025-10-15	6	2025-02-18	MG	0.375	0.366	0.38	0.373667	0.154	0.152	0.155	0.153667	101.379
	F	O	2	30	10	UBF		2025-10-15	6	2025-02-18	MG	0.371	0.385	0.359	0.371667	0.153	0.152	0.163	0.156	101.379
	F	O	1	30	10	UBF		2025-10-15	7	2025-02-18	MG	NA	NA	NA	NA	NA	NA	NA	NA	101.379
	F	O	2	30	10	UBF		2025-10-15	7	2025-02-18	MG	0.487	0.485	0.495	0.489	0.181	0.177	0.173	0.177	101.379
	F	O	1	30	10	UBF		2025-02-04	1	2025-02-21	MG	0.384	0.39	0.387	0.387	0.166	0.162	0.163	0.163667	98.9837
	F	O	2	30	10	UBF		2025-02-04	1	2025-02-21	MG	0.295	0.299	0.296	0.296667	0.153	0.153	0.156	0.154	98.9837
	F	O	1	30	10	UBF		2025-02-04	2	2025-02-21	MG	0.514	0.506	0.496	0.505333	0.172	0.158	0.157	0.162333	98.9837
	F	O	2	30	10	UBF		2025-02-04	2	2025-02-21	MG	0.507	0.513	0.514	0.511333	0.174	0.171	0.175	0.173333	98.9837
	F	O	1	30	10	UBF		2025-02-04	3	2025-02-21	MG	0.358	0.342	0.349	0.349667	0.117	0.119	0.12	0.118667	98.9837
	F	O	2	30	10	UBF		2025-02-04	3	2025-02-21	MG	0.349	0.344	0.342	0.345	0.133	0.134	0.139	0.135333	98.9837
	F	O	1	30	10	UBF		2025-02-04	4	2025-02-21	MG	0.542	0.555	0.577	0.558	0.17	0.172	0.18	0.174	98.9837
	F	O	2	30	10	UBF		2025-02-04	4	2025-02-21	MG	0.53	0.514	0.519	0.521	0.135	0.135	0.132	0.134	98.9837
	F	O	1	30	10	UBF		2025-02-04	5	2025-02-21	MG	0.516	0.514	0.514	0.514667	0.168	0.167	0.165	0.166667	98.9837
	F	O	2	30	10	UBF		2025-02-04	5	2025-02-21	MG	0.486	0.48	0.484	0.483333	0.189	0.179	0.18	0.182667	98.9837
	F	O	1	30	10	UBF		2025-02-04	6	2025-02-21	MG	0.523	0.524	0.53	0.525667	0.19	0.188	0.182	0.186667	98.9837
	F	O	2	30	10	UBF		2025-02-04	6	2025-02-21	MG	0.507	0.593	0.506	0.535333	0.15	0.154	0.148	0.150667	98.9837
	F	O	1	30	10	UBF		2025-02-04	7	2025-02-21	MG	0.533	0.533	0.521	0.529	0.239	0.238	0.232	0.236333	98.9837
	F	O	2	30	10	UBF		2025-02-04	7	2025-02-21	MG	0.458	0.453	0.457	0.456	0.168	0.18	0.166	0.171333	98.9837
	F	O	1	30	10	UBF		2025-02-04	8	2025-02-21	MG	0.568	0.562	0.562	0.564	0.167	0.169	0.171	0.169	98.9837
	F	O	2	30	10	UBF		2025-02-04	8	2025-02-21	MG	0.491	0.494	0.48	0.488333	0.204	0.201	0.293	0.232667	98.9837
	F	O	1	30	10	UBF		2025-02-18	1	2025-02-25	MG	0.522	0.515	0.51	0.515667	0.153	0.156	0.156	0.155	97.7001
	F	O	2	30	10	UBF		2025-02-18	1	2025-02-25	MG	0.566	0.562	0.563	0.563667	0.184	0.185	0.187	0.185333	97.7001			damaged
	F	O	1	30	10	UBF		2025-02-18	2	2025-02-25	MG	0.498	0.499	0.5	0.499	0.149	0.156	0.145	0.15	97.7001
	F	O	2	30	10	UBF		2025-02-18	2	2025-02-25	MG	0.554	0.551	0.551	0.552	0.138	0.146	0.14	0.141333	97.7001
	F	O	1	30	10	UBF		2025-02-18	3	2025-02-25	MG	0.531	0.543	0.54	0.538	0.154	0.146	0.166	0.155333	97.7001
	F	O	2	30	10	UBF		2025-02-18	3	2025-02-25	MG	0.584	0.576	0.586	0.582	0.138	0.14	0.133	0.137	97.7001
	F	O	1	30	10	UBF		2025-02-18	4	2025-02-25	MG	0.542	0.544	0.533	0.539667	0.156	0.153	0.16	0.156333	97.7001
	F	O	2	30	10	UBF		2025-02-18	4	2025-02-25	MG	0.529	0.52	0.528	0.525667	0.173	0.168	0.168	0.169667	97.7001
	F	O	1	30	10	UBF		2025-02-18	5	2025-02-25	MG	0.448	0.454	0.451	0.451	0.219	0.219	0.223	0.220333	97.7001
	F	O	2	30	10	UBF		2025-02-18	5	2025-02-25	MG	0.474	0.473	0.474	0.473667	0.148	0.158	0.164	0.156667	97.7001
	F	O	1	30	10	UBF		2025-02-18	6	2025-02-25	MG	0.498	0.488	0.492	0.492667	0.219	0.213	0.218	0.216667	97.7001
	F	O	2	30	10	UBF		2025-02-18	6	2025-02-25	MG	0.452	0.467	0.45	0.456333	0.159	0.162	0.14	0.153667	97.7001
	F	O	1	30	10	UBF		2025-02-18	7	2025-02-25	MG	0.554	0.585	0.572	0.570333	0.15	0.155	0.153	0.152667	97.7001
	F	O	2	30	10	UBF		2025-02-18	7	2025-02-25	MG	0.488	0.498	0.491	0.492333	0.154	0.147	0.154	0.151667	97.7001
	F	O	1	30	10	UBF		2025-02-18	8	2025-02-25	MG	0.434	0.431	0.436	0.433667	0.164	0.166	0.177	0.169	97.7001
	F	O	2	30	10	UBF		2025-02-18	8	2025-02-25	MG	0.466	0.461	0.463	0.463333	0.144	0.154	0.143	0.147	97.7001
	F	S	1	30	10	UBF		2025-10-15	1	2025-02-14	MG	0.123	0.111	0.126	0.12	NA	NA	NA	NA	177.609
	F	S	1	30	10	UBF		2025-10-15	2	2025-02-14	MG	0.135	0.133	0.143	0.137	NA	NA	NA	NA	177.609
	F	S	1	30	10	UBF		2025-10-15	3	2025-02-14	MG	0.133	0.132	0.116	0.127	NA	NA	NA	NA	177.609
	F	S	1	30	10	UBF		2025-10-15	4	2025-02-14	MG	0.125	0.121	0.128	0.124667	NA	NA	NA	NA	177.609
	F	S	1	30	10	UBF		2025-10-15	5	2025-02-14	MG	0.134	0.127	0.136	0.132333	NA	NA	NA	NA	177.609
	F	S	1	30	10	UBF		2025-10-15	6	2025-02-14	MG	0.115	0.122	0.12	0.119	NA	NA	NA	NA	177.609
	F	S	1	30	10	UBF		2025-10-15	7	2025-02-14	MG	0.113	0.118	0.113	0.114667	NA	NA	NA	NA	177.609
	F	S	1	30	10	UBF		2025-10-15	8	2025-02-14	MG	0.103	0.108	0.111	0.107333	NA	NA	NA	NA	177.609
	F	S	1	30	10	UBF		2025-02-04	1	2025-02-21	MG	0.142	0.133	0.127	0.134	NA	NA	NA	NA	179.847
	F	S	1	30	10	UBF		2025-02-04	2	2025-02-21	MG	0.117	0.133	0.126	0.125333	NA	NA	NA	NA	179.847
	F	S	1	30	10	UBF		2025-02-04	3	2025-02-21	MG	0.115	0.108	0.111	0.111333	NA	NA	NA	NA	179.847
	F	S	1	30	10	UBF		2025-02-04	4	2025-02-21	MG	0.127	0.133	0.13	0.13	NA	NA	NA	NA	179.847
	F	S	1	30	10	UBF		2025-02-04	5	2025-02-21	MG	0.145	0.14	0.138	0.141	NA	NA	NA	NA	179.847
	F	S	1	30	10	UBF		2025-02-04	6	2025-02-21	MG	0.127	0.129	0.139	0.131667	NA	NA	NA	NA	179.847
	F	S	1	30	10	UBF		2025-02-04	7	2025-02-21	MG	0.122	0.124	0.121	0.122333	NA	NA	NA	NA	179.847
	F	S	1	30	10	UBF		2025-02-04	8	2025-02-21	MG	0.135	0.128	0.133	0.132	NA	NA	NA	NA	179.847
	F	S	1	30	10	UBF		2025-02-18	1	2025-02-25	MG	0.127	0.139	0.136	0.134	NA	NA	NA	NA	179.388
	F	S	1	30	10	UBF		2025-02-18	2	2025-02-25	MG	0.137	0.121	0.132	0.13	NA	NA	NA	NA	179.388
	F	S	1	30	10	UBF		2025-02-18	3	2025-02-25	MG	0.122	0.127	0.124	0.124333	NA	NA	NA	NA	179.388
	F	S	1	30	10	UBF		2025-02-18	4	2025-02-25	MG	0.119	0.119	0.118	0.118667	NA	NA	NA	NA	179.388
	F	S	1	30	10	UBF		2025-02-18	5	2025-02-25	MG	0.117	0.119	0.118	0.118	NA	NA	NA	NA	179.388
	F	S	1	30	10	UBF		2025-02-18	6	2025-02-25	MG	0.135	0.116	0.123	0.124667	NA	NA	NA	NA	179.388
	F	S	1	30	10	UBF		2025-02-18	7	2025-02-25	MG	0.119	0.127	0.116	0.120667	NA	NA	NA	NA	179.388
	F	S	1	30	10	UBF		2025-02-18	8	2025-02-25	MG	0.115	0.129	0.122	0.122	NA	NA	NA	NA	179.388
	F	O	1	30	15	BF	2024-08-27	2024-08-28	1	2024-09-14	MG	0.602	0.602	0.598	0.600667	0.222	0.222	0.217	0.220333	133.739
	F	O	2	30	15	BF	2024-08-27	2024-08-28	1	2024-09-14	MG	0.622	0.621	0.618	0.620333	0.23	0.233	0.225	0.229333	133.739
	F	O	1	30	15	BF	2024-08-27	2024-08-28	2	2024-09-14	MG	0.533	0.528	0.543	0.534667	0.211	0.207	0.209	0.209	133.739
	F	O	2	30	15	BF	2024-08-27	2024-08-28	2	2024-09-14	MG	0.497	0.491	0.5	0.496	0.188	0.189	0.186	0.187667	133.739
	F	O	1	30	15	BF	2024-08-27	2024-08-28	3	2024-09-14	MG	0.651	0.648	0.657	0.652	0.261	0.253	0.25	0.254667	133.739
	F	O	2	30	15	BF	2024-08-27	2024-08-28	3	2024-09-14	MG	0.646	0.637	0.64	0.641	0.284	0.27	0.281	0.278333	133.739
	F	O	1	30	15	BF	2024-08-27	2024-08-28	4	2024-09-14	MG	0.417	0.411	0.411	0.413	0.169	0.172	0.172	0.171	133.739
	F	O	2	30	15	BF	2024-08-27	2024-08-28	4	2024-09-14	MG	NA	NA	NA	NA	NA	NA	NA	NA	133.739
	F	O	1	30	15	BF	2024-08-27	2024-08-28	5	2024-09-14	MG	0.482	0.479	0.482	0.481	0.224	0.227	0.218	0.223	133.739
	F	O	2	30	15	BF	2024-08-27	2024-08-28	5	2024-09-14	MG	0.529	0.516	0.522	0.522333	0.183	0.181	0.183	0.182333	133.739
	F	O	1	30	15	BF	2024-08-27	2024-08-28	6	2024-09-14	MG	0.664	0.666	0.663	0.664333	0.271	0.281	0.279	0.277	133.739
	F	O	2	30	15	BF	2024-08-27	2024-08-28	6	2024-09-14	MG	0.633	0.628	0.627	0.629333	0.296	0.277	0.296	0.289667	133.739
	F	O	1	30	15	BF	2025-02-03	2025-02-04	1	2025-02-21	MG	0.559	0.561	0.562	0.560667	0.259	0.259	0.238	0.252	98.9837
	F	O	2	30	15	BF	2025-02-03	2025-02-04	1	2025-02-21	MG	0.551	0.535	0.533	0.539667	0.215	0.211	0.218	0.214667	98.9837
	F	O	1	30	15	BF	2025-02-03	2025-02-04	2	2025-02-21	MG	0.607	0.605	0.603	0.605	0.208	0.225	0.189	0.207333	98.9837
	F	O	2	30	15	BF	2025-02-03	2025-02-04	2	2025-02-21	MG	0.654	0.65	0.647	0.650333	0.232	0.238	0.235	0.235	98.9837
	F	O	1	30	15	BF	2025-02-03	2025-02-04	3	2025-02-21	MG	0.488	0.491	0.489	0.489333	0.16	0.151	0.159	0.156667	98.9837
	F	O	2	30	15	BF	2025-02-03	2025-02-04	3	2025-02-21	MG	0.444	0.434	0.433	0.437	0.156	0.151	0.153	0.153333	98.9837
	F	O	1	30	15	BF	2025-02-03	2025-02-04	4	2025-02-21	MG	0.402	0.39	0.394	0.395333	0.194	0.174	0.178	0.182	98.9837
	F	O	2	30	15	BF	2025-02-03	2025-02-04	4	2025-02-21	MG	0.45	0.441	0.455	0.448667	0.169	0.154	0.163	0.162	98.9837
	F	O	1	30	15	BF	2025-02-03	2025-02-04	5	2025-02-21	MG	0.472	0.471	0.475	0.472667	0.209	0.202	0.202	0.204333	98.9837
	F	O	2	30	15	BF	2025-02-03	2025-02-04	5	2025-02-21	MG	0.531	0.525	0.525	0.527	0.221	0.237	0.23	0.229333	98.9837
	F	O	1	30	15	BF	2025-02-03	2025-02-04	6	2025-02-21	MG	0.579	0.57	0.574	0.574333	0.196	0.19	0.177	0.187667	98.9837
	F	O	2	30	15	BF	2025-02-03	2025-02-04	6	2025-02-21	MG	0.555	0.549	0.557	0.553667	0.181	0.174	0.191	0.182	98.9837
	F	O	1	30	15	BF	2025-02-03	2025-02-04	7	2025-02-21	MG	0.624	0.62	0.623	0.622333	0.297	0.286	0.287	0.29	98.9837
	F	O	2	30	15	BF	2025-02-03	2025-02-04	7	2025-02-21	MG	0.529	0.529	0.526	0.528	0.234	0.222	0.218	0.224667	98.9837
	F	O	1	30	15	BF	2025-02-03	2025-02-04	8	2025-02-21	MG	0.601	0.602	0.617	0.606667	0.241	0.222	0.216	0.226333	98.9837
	F	O	2	30	15	BF	2025-02-03	2025-02-04	8	2025-02-21	MG	0.557	0.53	0.551	0.546	0.224	0.225	0.231	0.226667	98.9837
	F	O	1	30	15	BF	2025-02-04	2025-02-05	1	2025-03-06	MG	0.559	0.557	0.541	0.552333	0.269	0.271	0.251	0.263667	98.9255
	F	O	2	30	15	BF	2025-02-04	2025-02-05	1	2025-03-06	MG	0.517	0.534	0.513	0.521333	0.205	0.198	0.209	0.204	98.9255
	F	O	1	30	15	BF	2025-02-04	2025-02-05	2	2025-03-06	MG	0.69	0.725	0.71	0.708333	0.247	0.231	0.23	0.236	98.9255
	F	O	2	30	15	BF	2025-02-04	2025-02-05	2	2025-03-06	MG	0.776	0.788	0.782	0.782	0.279	0.289	0.29	0.286	98.9255
	F	O	1	30	15	BF	2025-02-04	2025-02-05	3	2025-03-06	MG	0.785	0.786	0.792	0.787667	0.415	0.374	0.373	0.387333	98.9255
	F	O	2	30	15	BF	2025-02-04	2025-02-05	3	2025-03-06	MG	0.752	0.73	0.736	0.739333	0.398	0.391	0.422	0.403667	98.9255
	F	O	1	30	15	BF	2025-02-04	2025-02-05	4	2025-03-06	MG	0.658	0.663	0.642	0.654333	0.217	0.219	0.198	0.211333	98.9255
	F	O	2	30	15	BF	2025-02-04	2025-02-05	4	2025-03-06	MG	0.743	0.752	0.735	0.743333	0.203	0.197	0.202	0.200667	98.9255
	F	O	1	30	15	BF	2025-02-04	2025-02-05	5	2025-03-06	MG	0.601	0.612	0.612	0.608333	0.248	0.25	0.238	0.245333	98.9255
	F	O	2	30	15	BF	2025-02-04	2025-02-05	5	2025-03-06	MG	0.64	0.634	0.612	0.628667	0.204	0.197	0.193	0.198	98.9255
	F	O	1	30	15	BF	2025-02-04	2025-02-05	6	2025-03-06	MG	0.602	0.598	0.593	0.597667	0.217	0.217	0.221	0.218333	98.9255
	F	O	2	30	15	BF	2025-02-04	2025-02-05	6	2025-03-06	MG	0.665	0.653	0.665	0.661	0.234	0.234	0.222	0.23	98.9255
	F	O	1	30	15	BF	2025-02-04	2025-02-05	7	2025-03-06	MG	0.491	0.485	0.466	0.480667	0.208	0.202	0.197	0.202333	98.9255
	F	O	2	30	15	BF	2025-02-04	2025-02-05	7	2025-03-06	MG	0.537	0.525	0.513	0.525	0.184	0.163	0.187	0.178	98.9255
	F	O	1	30	15	BF	2025-02-04	2025-02-05	8	2025-03-06	MG	0.573	0.601	0.578	0.584	0.171	0.158	0.186	0.171667	98.9255
	F	O	2	30	15	BF	2025-02-04	2025-02-05	8	2025-03-06	MG	0.523	0.53	0.538	0.530333	0.201	0.164	0.161	0.175333	98.9255
	F	S	1	30	15	BF	2024-08-27	2024-08-28	1	2024-09-14	MG	0.12	0.121	0.119	0.12	NA	NA	NA	NA	176.16
	F	S	1	30	15	BF	2024-08-27	2024-08-28	2	2024-09-14	MG	0.108	0.116	0.111	0.111667	NA	NA	NA	NA	176.16
	F	S	1	30	15	BF	2024-08-27	2024-08-28	3	2024-09-14	MG	NA	NA	NA	NA	NA	NA	NA	NA	176.16
	F	S	1	30	15	BF	2024-08-27	2024-08-28	4	2024-09-14	MG	0.115	0.106	0.126	0.115667	NA	NA	NA	NA	176.16
	F	S	1	30	15	BF	2024-08-27	2024-08-28	5	2024-09-14	MG	0.117	0.114	0.114	0.115	NA	NA	NA	NA	176.16
	F	S	1	30	15	BF	2024-08-27	2024-08-28	6	2024-09-14	MG	NA	NA	NA	NA	NA	NA	NA	NA	176.16
	F	S	1	30	15	BF	2024-08-27	2024-08-28	7	2024-09-14	MG	0.103	0.102	0.1	0.101667	NA	NA	NA	NA	176.16
	F	S	1	30	15	BF	2024-08-27	2024-08-28	8	2024-09-14	MG	0.12	0.12	0.12	0.12	NA	NA	NA	NA	176.16
	F	S	1	30	15	BF	2024-08-27	2024-08-28	9	2024-09-14	MG	0.11	0.108	0.113	0.110333	NA	NA	NA	NA	176.16
	F	S	1	30	15	BF	2025-02-03	2025-02-04	1	2025-02-21	MG	0.128	0.125	0.134	0.129	NA	NA	NA	NA	179.847
	F	S	1	30	15	BF	2025-02-03	2025-02-04	2	2025-02-21	MG	0.125	0.131	0.131	0.129	NA	NA	NA	NA	179.847
	F	S	1	30	15	BF	2025-02-03	2025-02-04	3	2025-02-21	MG	0.119	0.121	0.117	0.119	NA	NA	NA	NA	179.847
	F	S	1	30	15	BF	2025-02-03	2025-02-04	4	2025-02-21	MG	0.121	0.114	0.114	0.116333	NA	NA	NA	NA	179.847
	F	S	1	30	15	BF	2025-02-03	2025-02-04	5	2025-02-21	MG	0.113	0.113	0.12	0.115333	NA	NA	NA	NA	179.847
	F	S	1	30	15	BF	2025-02-03	2025-02-04	6	2025-02-21	MG	0.118	0.12	0.134	0.124	NA	NA	NA	NA	179.847
	F	S	1	30	15	BF	2025-02-03	2025-02-04	7	2025-02-21	MG	0.129	0.119	0.125	0.124333	NA	NA	NA	NA	179.847
	F	S	1	30	15	BF	2025-02-03	2025-02-04	8	2025-02-21	MG	0.113	0.127	0.123	0.121	NA	NA	NA	NA	179.847
	F	O	1	30	15	UBF		2024-08-28	1	2024-09-14	MG	0.411	0.408	0.405	0.408	0.131	0.138	0.135	0.134667	133.739
	F	O	2	30	15	UBF		2024-08-28	1	2024-09-14	MG	0.486	0.484	0.493	0.487667	0.171	0.167	0.17	0.169333	133.739
	F	O	1	30	15	UBF		2024-08-28	2	2024-09-14	MG	0.39	0.394	0.375	0.386333	0.138	0.157	0.151	0.148667	133.739
	F	O	2	30	15	UBF		2024-08-28	2	2024-09-14	MG	0.337	0.33	0.34	0.335667	0.169	0.165	0.166	0.166667	133.739
	F	O	1	30	15	UBF		2024-08-28	3	2024-09-14	MG	0.512	0.511	0.504	0.509	0.167	0.169	0.173	0.169667	133.739
	F	O	2	30	15	UBF		2024-08-28	3	2024-09-14	MG	0.578	0.579	0.583	0.58	0.163	0.158	0.165	0.162	133.739
	F	O	1	30	15	UBF		2024-08-28	4	2024-09-14	MG	0.464	0.463	0.45	0.459	0.159	0.158	0.163	0.16	133.739
	F	O	2	30	15	UBF		2024-08-28	4	2024-09-14	MG	0.408	0.406	0.401	0.405	0.157	0.141	0.153	0.150333	133.739
	F	O	1	30	15	UBF		2024-08-28	5	2024-09-14	MG	0.347	0.349	0.349	0.348333	0.124	0.128	0.122	0.124667	133.739
	F	O	2	30	15	UBF		2024-08-28	5	2024-09-14	MG	0.334	0.336	0.33	0.333333	0.122	0.127	0.121	0.123333	133.739
	F	O	1	30	15	UBF		2025-02-04	1	2025-02-21	MG	0.469	0.464	0.464	0.465667	0.14	0.133	0.14	0.137667	98.9837
	F	O	2	30	15	UBF		2025-02-04	1	2025-02-21	MG	0.389	0.393	0.393	0.391667	0.14	0.145	0.136	0.140333	98.9837
	F	O	1	30	15	UBF		2025-02-04	2	2025-02-21	MG	0.4	0.394	0.397	0.397	0.135	0.139	0.129	0.134333	98.9837
	F	O	2	30	15	UBF		2025-02-04	2	2025-02-21	MG	0.419	0.422	0.41	0.417	0.153	0.153	0.152	0.152667	98.9837
	F	O	1	30	15	UBF		2025-02-04	3	2025-02-21	MG	0.443	0.451	0.444	0.446	0.178	0.176	0.168	0.174	98.9837
	F	O	2	30	15	UBF		2025-02-04	3	2025-02-21	MG	0.453	0.453	0.457	0.454333	0.142	0.169	0.173	0.161333	98.9837
	F	O	1	30	15	UBF		2025-02-04	4	2025-02-21	MG	0.598	0.594	0.57	0.587333	0.198	0.193	0.197	0.196	98.9837
	F	O	2	30	15	UBF		2025-02-04	4	2025-02-21	MG	0.564	0.561	0.564	0.563	0.188	0.202	0.2	0.196667	98.9837
	F	O	1	30	15	UBF		2025-02-04	5	2025-02-21	MG	0.545	0.544	0.537	0.542	0.14	0.144	0.135	0.139667	98.9837
	F	O	2	30	15	UBF		2025-02-04	5	2025-02-21	MG	0.53	0.525	0.523	0.526	0.138	0.138	0.133	0.136333	98.9837
	F	O	1	30	15	UBF		2025-02-04	6	2025-02-21	MG	0.382	0.38	0.381	0.381	0.137	0.137	0.131	0.135	98.9837
	F	O	2	30	15	UBF		2025-02-04	6	2025-02-21	MG	0.413	0.417	0.416	0.415333	0.157	0.158	0.157	0.157333	98.9837
	F	O	1	30	15	UBF		2025-02-04	7	2025-02-21	MG	0.547	0.542	0.554	0.547667	0.199	0.196	0.195	0.196667	98.9837
	F	O	2	30	15	UBF		2025-02-04	7	2025-02-21	MG	0.523	0.522	0.515	0.52	0.163	0.16	0.162	0.161667	98.9837
	F	O	1	30	15	UBF		2025-02-04	8	2025-02-21	MG	0.432	0.432	0.432	0.432	0.156	0.157	0.146	0.153	98.9837
	F	O	2	30	15	UBF		2025-02-04	8	2025-02-21	MG	0.398	0.392	0.388	0.392667	0.164	0.17	0.159	0.164333	98.9837
	F	O	1	30	15	UBF		2025-09-25	1	2025-03-03	MG	0.318	0.304	0.332	0.318	0.094	0.081	0.078	0.0843333	96.681
	F	O	2	30	15	UBF		2025-09-25	1	2025-03-03	MG	0.317	0.34	0.3	0.319	0.107	0.087	0.093	0.0956667	96.681
	F	O	1	30	15	UBF		2025-09-25	2	2025-03-03	MG	0.345	0.356	0.341	0.347333	0.131	0.13	0.137	0.132667	96.681
	F	O	2	30	15	UBF		2025-09-25	2	2025-03-03	MG	0.277	0.299	0.286	0.287333	0.11	0.11	0.13	0.116667	96.681
	F	O	1	30	15	UBF		2025-09-25	3	2025-03-03	MG	0.33	0.314	0.323	0.322333	0.123	0.117	0.115	0.118333	96.681
	F	O	2	30	15	UBF		2025-09-25	3	2025-03-03	MG	0.264	0.267	0.261	0.264	0.128	0.124	0.128	0.126667	96.681
	F	O	1	30	15	UBF		2025-09-25	4	2025-03-03	MG	0.286	0.288	0.29	0.288	0.101	0.109	0.108	0.106	96.681
	F	O	2	30	15	UBF		2025-09-25	4	2025-03-03	MG	0.234	0.24	0.255	0.243	0.121	0.109	0.112	0.114	96.681
	F	O	1	30	15	UBF		2025-02-05	1	2025-03-06	MG	0.507	0.509	0.547	0.521	0.163	0.178	0.149	0.163333	98.9255
	F	O	2	30	15	UBF		2025-02-05	1	2025-03-06	MG	0.462	0.451	0.469	0.460667	0.166	0.16	0.153	0.159667	98.9255
	F	O	1	30	15	UBF		2025-02-05	2	2025-03-06	MG	0.442	0.451	0.462	0.451667	0.14	0.146	0.134	0.14	98.9255
	F	O	2	30	15	UBF		2025-02-05	2	2025-03-06	MG	0.567	0.57	0.552	0.563	0.19	0.188	0.175	0.184333	98.9255
	F	O	1	30	15	UBF		2025-02-05	3	2025-03-06	MG	0.531	0.547	0.535	0.537667	0.178	0.175	0.177	0.176667	98.9255
	F	O	2	30	15	UBF		2025-02-05	3	2025-03-06	MG	0.527	0.516	0.521	0.521333	0.18	0.179	0.179	0.179333	98.9255
	F	O	1	30	15	UBF		2025-02-05	4	2025-03-06	MG	0.384	0.371	0.372	0.375667	0.167	0.157	0.145	0.156333	98.9255
	F	O	2	30	15	UBF		2025-02-05	4	2025-03-06	MG	0.503	0.491	0.475	0.489667	0.157	0.126	0.148	0.143667	98.9255
	F	O	1	30	15	UBF		2025-02-05	5	2025-03-06	MG	0.434	0.431	0.434	0.433	0.155	0.156	0.151	0.154	98.9255
	F	O	2	30	15	UBF		2025-02-05	5	2025-03-06	MG	0.503	0.507	0.512	0.507333	0.171	0.157	0.175	0.167667	98.9255
	F	O	1	30	15	UBF		2025-02-05	6	2025-03-06	MG	0.576	0.58	0.583	0.579667	0.165	0.17	0.167	0.167333	98.9255
	F	O	2	30	15	UBF		2025-02-05	6	2025-03-06	MG	0.54	0.523	0.517	0.526667	0.127	0.12	0.133	0.126667	98.9255
	F	O	1	30	15	UBF		2025-02-05	7	2025-03-06	MG	0.562	0.555	0.583	0.566667	0.165	0.168	0.177	0.17	98.9255
	F	O	2	30	15	UBF		2025-02-05	7	2025-03-06	MG	0.529	0.541	0.538	0.536	0.175	0.182	0.17	0.175667	98.9255
	F	O	1	30	15	UBF		2025-02-05	8	2025-03-06	MG	0.432	0.437	0.435	0.434667	0.25	0.25	0.254	0.251333	98.9255
	F	O	2	30	15	UBF		2025-02-05	8	2025-03-06	MG	0.399	0.434	0.412	0.415	0.181	0.175	0.179	0.178333	98.9255
	F	S	1	30	15	UBF		2024-08-28	1	2024-09-14	MG	0.1	0.123	0.11	0.111	NA	NA	NA	NA	176.16
	F	S	1	30	15	UBF		2024-08-28	2	2024-09-14	MG	0.106	0.11	0.107	0.107667	NA	NA	NA	NA	176.16
	F	S	1	30	15	UBF		2024-08-28	3	2024-09-14	MG	0.108	0.111	0.109	0.109333	NA	NA	NA	NA	176.16
	F	S	1	30	15	UBF		2024-08-28	4	2024-09-14	MG	0.109	0.109	0.107	0.108333	NA	NA	NA	NA	176.16
	F	S	1	30	15	UBF		2024-08-28	5	2024-09-14	MG	0.1	0.095	0.105	0.1	NA	NA	NA	NA	176.16
	F	S	1	30	15	UBF		2024-08-28	6	2024-09-14	MG	0.119	0.116	0.113	0.116	NA	NA	NA	NA	176.16
	F	S	1	30	15	UBF		2024-08-28	7	2024-09-14	MG	0.112	0.116	0.126	0.118	NA	NA	NA	NA	176.16
	F	S	1	30	15	UBF		2024-08-28	8	2024-09-14	MG	0.118	0.111	0.123	0.117333	NA	NA	NA	NA	176.16
	F	S	1	30	15	UBF		2025-02-04	1	2025-02-21	MG	0.136	0.136	0.142	0.138	NA	NA	NA	NA	179.847
	F	S	1	30	15	UBF		2025-02-04	2	2025-02-21	MG	0.135	0.141	0.144	0.14	NA	NA	NA	NA	179.847
	F	S	1	30	15	UBF		2025-02-04	3	2025-02-21	MG	0.104	0.116	0.113	0.111	NA	NA	NA	NA	179.847
	F	S	1	30	15	UBF		2025-02-04	4	2025-02-21	MG	0.134	0.133	0.129	0.132	NA	NA	NA	NA	179.847
	F	S	1	30	15	UBF		2025-02-04	5	2025-02-21	MG	0.135	0.137	0.14	0.137333	NA	NA	NA	NA	179.847
	F	S	1	30	15	UBF		2025-02-04	6	2025-02-21	MG	0.112	0.125	0.12	0.119	NA	NA	NA	NA	179.847
	F	S	1	30	15	UBF		2025-02-04	7	2025-02-21	MG	0.115	0.13	0.115	0.12	NA	NA	NA	NA	179.847
	F	S	1	30	15	UBF		2025-02-04	8	2025-02-21	MG	0.12	0.126	0.124	0.123333	NA	NA	NA	NA	179.847
	F	O	1	32	3	BF	2025-02-10	2025-02-11	1	2025-02-24	MG	0.689	0.693	0.68	0.687333	0.242	0.273	0.252	0.255667	94.5476
	F	O	2	32	3	BF	2025-02-10	2025-02-11	1	2025-02-24	MG	0.697	0.7	0.694	0.697	0.243	0.24	0.238	0.240333	94.5476
	F	O	1	32	3	BF	2025-02-10	2025-02-11	2	2025-02-24	MG	0.736	0.74	0.747	0.741	0.345	0.324	0.328	0.332333	94.5476
	F	O	2	32	3	BF	2025-02-10	2025-02-11	2	2025-02-24	MG	0.709	0.718	0.722	0.716333	0.335	0.337	0.352	0.341333	94.5476
	F	O	1	32	3	BF	2025-02-10	2025-02-11	3	2025-02-24	MG	0.673	0.668	0.671	0.670667	0.387	0.43	0.431	0.416	94.5476
	F	O	2	32	3	BF	2025-02-10	2025-02-11	3	2025-02-24	MG	0.743	0.731	0.753	0.742333	0.311	0.341	0.324	0.325333	94.5476
	F	O	1	32	3	BF	2025-02-10	2025-02-11	4	2025-02-24	MG	1.06	1.044	1.048	1.05067	0.396	0.421	0.422	0.413	94.5476
	F	O	2	32	3	BF	2025-02-10	2025-02-11	4	2025-02-24	MG	0.972	0.972	0.968	0.970667	0.441	0.403	0.385	0.409667	94.5476
	F	O	1	32	3	BF	2025-02-10	2025-02-11	5	2025-02-24	MG	0.841	0.833	0.838	0.837333	0.585	0.454	0.433	0.490667	94.5476
	F	O	2	32	3	BF	2025-02-10	2025-02-11	5	2025-02-24	MG	0.939	0.991	0.955	0.961667	0.464	0.458	0.45	0.457333	94.5476
	F	O	1	32	3	BF	2025-02-10	2025-02-11	6	2025-02-24	MG	0.836	0.833	0.846	0.838333	0.459	0.53	0.484	0.491	94.5476
	F	O	2	32	3	BF	2025-02-10	2025-02-11	6	2025-02-24	MG	0.863	0.856	0.849	0.856	0.449	0.457	0.443	0.449667	94.5476
	F	O	1	32	3	BF	2025-02-10	2025-02-11	7	2025-02-24	MG	1.02	1.016	1.005	1.01367	0.361	0.362	0.365	0.362667	94.5476
	F	O	2	32	3	BF	2025-02-10	2025-02-11	7	2025-02-24	MG	1.02	1.018	1.026	1.02133	0.464	0.511	0.513	0.496	94.5476
	F	O	1	32	3	BF	2025-02-10	2025-02-11	8	2025-02-24	MG	0.924	0.927	0.935	0.928667	0.292	0.294	0.306	0.297333	94.5476
	F	O	2	32	3	BF	2025-02-10	2025-02-11	8	2025-02-24	MG	0.829	0.815	0.817	0.820333	0.399	0.42	0.383	0.400667	94.5476
	F	O	1	32	3	BF	2025-02-12	2025-02-13	1	2025-02-25	MG	0.784	0.77	0.79	0.781333	0.449	0.47	0.465	0.461333	97.7349
	F	O	2	32	3	BF	2025-02-12	2025-02-13	1	2025-02-25	MG	0.645	0.651	0.646	0.647333	0.434	0.416	0.45	0.433333	97.7349
	F	O	1	32	3	BF	2025-02-12	2025-02-13	2	2025-02-25	MG	0.553	0.548	0.536	0.545667	0.335	0.329	0.316	0.326667	97.7349
	F	O	2	32	3	BF	2025-02-12	2025-02-13	2	2025-02-25	MG	0.623	0.62	0.63	0.624333	0.403	0.381	0.395	0.393	97.7349
	F	O	1	32	3	BF	2025-02-12	2025-02-13	3	2025-02-25	MG	0.746	0.744	0.732	0.740667	0.491	0.488	0.471	0.483333	97.7349
	F	O	2	32	3	BF	2025-02-12	2025-02-13	3	2025-02-25	MG	0.703	0.683	0.695	0.693667	0.446	0.409	0.392	0.415667	97.7349
	F	O	1	32	3	BF	2025-02-12	2025-02-13	4	2025-02-25	MG	0.714	0.704	0.708	0.708667	0.55	0.529	0.528	0.535667	97.7349
	F	O	2	32	3	BF	2025-02-12	2025-02-13	4	2025-02-25	MG	0.786	0.789	0.788	0.787667	0.376	0.376	0.36	0.370667	97.7349
	F	O	1	32	3	BF	2025-02-12	2025-02-13	5	2025-02-25	MG	0.629	0.632	0.625	0.628667	0.366	0.374	0.369	0.369667	97.7349
	F	O	2	32	3	BF	2025-02-12	2025-02-13	5	2025-02-25	MG	0.711	0.713	0.73	0.718	0.268	0.307	0.311	0.295333	97.7349
	F	O	1	32	3	BF	2025-02-12	2025-02-13	6	2025-02-25	MG	0.522	0.55	0.524	0.532	0.399	0.387	0.372	0.386	97.7349
	F	O	2	32	3	BF	2025-02-12	2025-02-13	6	2025-02-25	MG	0.779	0.776	0.781	0.778667	0.415	0.4	0.404	0.406333	97.7349
	F	O	1	32	3	BF	2025-02-12	2025-02-13	7	2025-02-25	MG	0.573	0.592	0.598	0.587667	0.383	0.384	0.385	0.384	97.7349
	F	O	2	32	3	BF	2025-02-12	2025-02-13	7	2025-02-25	MG	0.722	0.703	0.715	0.713333	0.361	0.363	0.36	0.361333	97.7349
	F	O	1	32	3	BF	2025-02-12	2025-02-13	8	2025-02-25	MG	0.58	0.584	0.582	0.582	0.288	0.288	0.278	0.284667	97.7349
	F	O	2	32	3	BF	2025-02-12	2025-02-13	8	2025-02-25	MG	0.771	0.774	0.775	0.773333	0.423	0.377	0.416	0.405333	97.7349
	F	S	1	32	3	BF	2024-09-17	2024-09-18	1	2024-10-03	MG	0.128	0.125	0.122	0.125	NA	NA	NA	NA	176.041
	F	S	1	32	3	BF	2024-09-17	2024-09-18	2	2024-10-03	MG	0.12	0.112	0.135	0.122333	NA	NA	NA	NA	176.041
	F	S	1	32	3	BF	2024-09-17	2024-09-18	3	2024-10-03	MG	0.121	0.121	0.115	0.119	NA	NA	NA	NA	176.041
	F	S	1	32	3	BF	2024-09-17	2024-09-18	4	2024-10-03	MG	0.124	0.126	0.126	0.125333	NA	NA	NA	NA	176.041
	F	S	1	32	3	BF	2024-09-17	2024-09-18	5	2024-10-03	MG	0.124	0.12	0.116	0.12	NA	NA	NA	NA	176.041
	F	S	1	32	3	BF	2024-09-17	2024-09-18	6	2024-10-03	MG	0.127	0.117	0.119	0.121	NA	NA	NA	NA	176.041
	F	S	1	32	3	BF	2024-09-17	2024-09-18	7	2024-10-03	MG	0.115	0.15	0.113	0.126	NA	NA	NA	NA	176.041
	F	S	1	32	3	BF	2024-09-17	2024-09-18	8	2024-10-03	MG	0.114	0.118	0.117	0.116333	NA	NA	NA	NA	176.041
	F	S	1	32	3	BF	2025-02-10	2025-02-11	1	2025-02-24	MG	0.14	0.134	0.115	0.129667	NA	NA	NA	NA	178.331
	F	S	1	32	3	BF	2025-02-10	2025-02-11	2	2025-02-24	MG	0.123	0.108	0.122	0.117667	NA	NA	NA	NA	178.331
	F	S	1	32	3	BF	2025-02-10	2025-02-11	3	2025-02-24	MG	0.126	0.109	0.115	0.116667	NA	NA	NA	NA	178.331
	F	S	1	32	3	BF	2025-02-10	2025-02-11	4	2025-02-24	MG	0.125	0.121	0.116	0.120667	NA	NA	NA	NA	178.331
	F	S	1	32	3	BF	2025-02-10	2025-02-11	5	2025-02-24	MG	0.126	0.115	0.125	0.122	NA	NA	NA	NA	178.331
	F	S	1	32	3	BF	2025-02-10	2025-02-11	6	2025-02-24	MG	0.126	0.117	0.123	0.122	NA	NA	NA	NA	178.331
	F	S	1	32	3	BF	2025-02-10	2025-02-11	7	2025-02-24	MG	0.111	0.122	0.118	0.117	NA	NA	NA	NA	178.331
	F	S	1	32	3	BF	2025-02-10	2025-02-11	8	2025-02-24	MG	0.128	0.113	0.125	0.122	NA	NA	NA	NA	178.331
	F	S	1	32	3	BF	2025-02-12	2025-02-13	1	2025-02-25	MG	0.108	0.121	0.114	0.114333	NA	NA	NA	NA	178.528
	F	S	1	32	3	BF	2025-02-12	2025-02-13	2	2025-02-25	MG	0.098	0.114	0.107	0.106333	NA	NA	NA	NA	178.528
	F	S	1	32	3	BF	2025-02-12	2025-02-13	3	2025-02-25	MG	0.096	0.108	0.103	0.102333	NA	NA	NA	NA	178.528
	F	S	1	32	3	BF	2025-02-12	2025-02-13	4	2025-02-25	MG	0.123	0.106	0.113	0.114	NA	NA	NA	NA	178.528
	F	S	1	32	3	BF	2025-02-12	2025-02-13	5	2025-02-25	MG	0.101	0.113	0.113	0.109	NA	NA	NA	NA	178.528
	F	S	1	32	3	BF	2025-02-12	2025-02-13	6	2025-02-25	MG	0.118	0.11	0.115	0.114333	NA	NA	NA	NA	178.528
	F	S	1	32	3	BF	2025-02-12	2025-02-13	7	2025-02-25	MG	0.12	0.109	0.108	0.112333	NA	NA	NA	NA	178.528
	F	S	1	32	3	BF	2025-02-12	2025-02-13	8	2025-02-25	MG	0.111	0.13	0.128	0.123	NA	NA	NA	NA	178.528
	F	O	1	32	3	UBF		2025-02-11	1	2025-02-24	MG	0.495	0.508	0.498	0.500333	0.161	0.171	0.163	0.165	94.5476
	F	O	2	32	3	UBF		2025-02-11	1	2025-02-24	MG	0.503	0.488	0.491	0.494	0.139	0.115	0.116	0.123333	94.5476
	F	O	1	32	3	UBF		2025-02-11	2	2025-02-24	MG	0.536	0.54	0.534	0.536667	0.153	0.154	0.155	0.154	94.5476
	F	O	2	32	3	UBF		2025-02-11	2	2025-02-24	MG	0.533	0.532	0.536	0.533667	0.207	0.201	0.2	0.202667	94.5476
	F	O	1	32	3	UBF		2025-02-11	3	2025-02-24	MG	0.401	0.405	0.408	0.404667	0.161	0.162	0.155	0.159333	94.5476
	F	O	2	32	3	UBF		2025-02-11	3	2025-02-24	MG	0.406	0.414	0.409	0.409667	0.148	0.141	0.147	0.145333	94.5476
	F	O	1	32	3	UBF		2025-02-11	4	2025-02-24	MG	0.563	0.562	0.579	0.568	0.159	0.172	0.165	0.165333	94.5476
	F	O	2	32	3	UBF		2025-02-11	4	2025-02-24	MG	0.508	0.485	0.471	0.488	0.204	0.201	0.203	0.202667	94.5476
	F	O	1	32	3	UBF		2025-02-11	5	2025-02-24	MG	0.524	0.536	0.529	0.529667	0.148	0.159	0.146	0.151	94.5476
	F	O	2	32	3	UBF		2025-02-11	5	2025-02-24	MG	0.486	0.487	0.487	0.486667	0.153	0.153	0.152	0.152667	94.5476
	F	O	1	32	3	UBF		2025-02-11	6	2025-02-24	MG	0.533	0.526	0.524	0.527667	0.176	0.184	0.177	0.179	94.5476
	F	O	2	32	3	UBF		2025-02-11	6	2025-02-24	MG	0.556	0.563	0.556	0.558333	0.194	0.189	0.185	0.189333	94.5476
	F	O	1	32	3	UBF		2025-02-11	7	2025-02-24	MG	0.524	0.526	0.535	0.528333	0.226	0.219	0.229	0.224667	94.5476
	F	O	2	32	3	UBF		2025-02-11	7	2025-02-24	MG	0.453	0.435	0.438	0.442	0.203	0.203	0.2	0.202	94.5476
	F	O	1	32	3	UBF		2025-02-11	8	2025-02-24	MG	0.571	0.582	0.582	0.578333	0.164	0.155	0.168	0.162333	94.5476
	F	O	2	32	3	UBF		2025-02-11	8	2025-02-24	MG	0.555	0.554	0.548	0.552333	0.156	0.146	0.151	0.151	94.5476
	F	O	1	32	3	UBF		2025-02-13	1	2025-02-25	MG	0.464	0.454	0.46	0.459333	0.184	0.192	0.189	0.188333	97.7349
	F	O	2	32	3	UBF		2025-02-13	1	2025-02-25	MG	0.496	0.466	0.456	0.472667	0.145	0.153	0.149	0.149	97.7349
	F	O	1	32	3	UBF		2025-02-13	2	2025-02-25	MG	0.596	0.591	0.599	0.595333	0.199	0.191	0.192	0.194	97.7349
	F	O	2	32	3	UBF		2025-02-13	2	2025-02-25	MG	0.538	0.532	0.538	0.536	0.157	0.148	0.154	0.153	97.7349
	F	O	1	32	3	UBF		2025-02-13	3	2025-02-25	MG	0.44	0.442	0.438	0.44	0.157	0.149	0.146	0.150667	97.7349
	F	O	2	32	3	UBF		2025-02-13	3	2025-02-25	MG	0.35	0.339	0.337	0.342	0.193	0.19	0.198	0.193667	97.7349
	F	O	1	32	3	UBF		2025-02-13	4	2025-02-25	MG	0.461	0.46	0.464	0.461667	0.144	0.143	0.145	0.144	97.7349
	F	O	2	32	3	UBF		2025-02-13	4	2025-02-25	MG	0.301	0.299	0.301	0.300333	0.149	0.149	0.154	0.150667	97.7349
	F	O	1	32	3	UBF		2025-02-13	5	2025-02-25	MG	0.44	0.426	0.429	0.431667	0.1	0.112	0.111	0.107667	97.7349
	F	O	2	32	3	UBF		2025-02-13	5	2025-02-25	MG	0.524	0.511	0.509	0.514667	0.164	0.166	0.168	0.166	97.7349
	F	O	1	32	3	UBF		2025-02-13	6	2025-02-25	MG	0.411	0.403	0.396	0.403333	0.17	0.188	0.177	0.178333	97.7349
	F	O	2	32	3	UBF		2025-02-13	6	2025-02-25	MG	0.4	0.398	0.402	0.4	0.162	0.164	0.166	0.164	97.7349
	F	O	1	32	3	UBF		2025-02-13	7	2025-02-25	MG	0.281	0.28	0.277	0.279333	0.117	0.129	0.119	0.121667	97.7349
	F	O	2	32	3	UBF		2025-02-13	7	2025-02-25	MG	0.303	0.3	0.303	0.302	0.131	0.132	0.132	0.131667	97.7349
	F	O	1	32	3	UBF		2025-09-18	1	2025-02-25	MG	0.654	0.65	0.653	0.652333	0.223	0.223	0.216	0.220667	68.6222
	F	O	2	32	3	UBF		2025-09-18	1	2025-02-25	MG	0.771	0.772	0.741	0.761333	0.248	0.244	0.239	0.243667	68.6222
	F	O	1	32	3	UBF		2025-09-18	2	2025-02-25	MG	0.827	0.825	0.83	0.827333	0.363	0.363	0.323	0.349667	68.6222
	F	O	2	32	3	UBF		2025-09-18	2	2025-02-25	MG	0.802	0.792	0.798	0.797333	0.317	0.301	0.316	0.311333	68.6222
	F	O	1	32	3	UBF		2025-09-18	3	2025-02-25	MG	0.869	0.856	0.842	0.855667	0.423	0.388	0.418	0.409667	68.6222
	F	O	2	32	3	UBF		2025-09-18	3	2025-02-25	MG	0.63	0.645	0.627	0.634	0.494	0.474	0.441	0.469667	68.6222
	F	O	1	32	3	UBF		2025-09-18	4	2025-02-25	MG	1.046	1.022	1.033	1.03367	0.644	0.56	0.626	0.61	68.6222
	F	O	2	32	3	UBF		2025-09-18	4	2025-02-25	MG	1.114	1.123	1.121	1.11933	0.66	0.596	0.649	0.635	68.6222
	F	O	1	32	3	UBF		2025-09-18	5	2025-02-25	MG	0.797	0.783	0.802	0.794	0.419	0.439	0.452	0.436667	68.6222
	F	O	2	32	3	UBF		2025-09-18	5	2025-02-25	MG	0.956	0.898	0.939	0.931	0.537	0.507	0.506	0.516667	68.6222
	F	O	1	32	3	UBF		2025-09-18	6	2025-02-25	MG	0.929	0.948	0.943	0.94	0.378	0.428	0.441	0.415667	68.6222
	F	O	2	32	3	UBF		2025-09-18	6	2025-02-25	MG	0.801	0.808	0.803	0.804	0.429	0.432	0.385	0.415333	68.6222
	F	O	1	32	3	UBF		2025-09-18	7	2025-02-25	MG	1.365	1.377	1.4	1.38067	0.696	0.697	0.684	0.692333	68.6222
	F	O	2	32	3	UBF		2025-09-18	7	2025-02-25	MG	1.433	1.411	1.413	1.419	0.695	0.685	0.691	0.690333	68.6222
	F	O	1	32	3	UBF		2025-09-18	8	2025-02-25	MG	1.086	1.094	1.086	1.08867	0.537	0.629	0.58	0.582	68.6222
	F	O	2	32	3	UBF		2025-09-18	8	2025-02-25	MG	1.207	1.215	1.217	1.213	0.648	0.645	0.617	0.636667	68.6222
	F	O	1	32	3	UBF		2025-02-21	1	2025-03-06	MG	0.479	0.485	0.459	0.474333	0.158	0.15	0.159	0.155667	97.5666
	F	O	2	32	3	UBF		2025-02-21	1	2025-03-06	MG	0.409	0.399	0.409	0.405667	0.165	0.158	0.18	0.167667	97.5666
	F	O	1	32	3	UBF		2025-02-21	2	2025-03-06	MG	0.554	0.553	0.567	0.558	0.218	0.217	0.217	0.217333	97.5666
	F	O	2	32	3	UBF		2025-02-21	2	2025-03-06	MG	0.426	0.425	0.423	0.424667	0.2	0.196	0.202	0.199333	97.5666
	F	O	1	32	3	UBF		2025-02-21	3	2025-03-06	MG	0.573	0.576	0.566	0.571667	0.186	0.186	0.189	0.187	97.5666
	F	O	2	32	3	UBF		2025-02-21	3	2025-03-06	MG	0.476	0.479	0.472	0.475667	0.17	0.181	0.159	0.17	97.5666
	F	O	1	32	3	UBF		2025-02-21	4	2025-03-06	MG	0.41	0.4	0.397	0.402333	0.235	0.252	0.226	0.237667	97.5666
	F	O	2	32	3	UBF		2025-02-21	4	2025-03-06	MG	0.427	0.431	0.429	0.429	0.202	0.175	0.184	0.187	97.5666
	F	O	1	32	3	UBF		2025-02-21	5	2025-03-06	MG	0.565	0.56	0.563	0.562667	0.173	0.166	0.168	0.169	97.5666
	F	O	2	32	3	UBF		2025-02-21	5	2025-03-06	MG	0.615	0.619	0.624	0.619333	0.211	0.22	0.227	0.219333	97.5666
	F	O	1	32	3	UBF		2025-02-21	6	2025-03-06	MG	0.51	0.51	0.507	0.509	0.143	0.147	0.125	0.138333	97.5666
	F	O	2	32	3	UBF		2025-02-21	6	2025-03-06	MG	0.562	0.567	0.562	0.563667	0.144	0.162	0.146	0.150667	97.5666
	F	O	1	32	3	UBF		2025-02-21	7	2025-03-06	MG	0.57	0.552	0.553	0.558333	0.182	0.175	0.177	0.178	97.5666
	F	O	2	32	3	UBF		2025-02-21	7	2025-03-06	MG	0.545	0.534	0.535	0.538	0.181	0.177	0.185	0.181	97.5666
	F	O	1	32	3	UBF		2025-02-21	8	2025-03-06	MG	0.491	0.5	0.513	0.501333	0.172	0.17	0.168	0.17	97.5666
	F	O	2	32	3	UBF		2025-02-21	8	2025-03-06	MG	0.468	0.457	0.47	0.465	0.172	0.181	0.177	0.176667	97.5666
	F	S	1	32	3	UBF		2025-02-21	1	2025-03-06	MG	0.117	0.128	0.12	0.121667	NA	NA	NA	NA	178.34
	F	S	1	32	3	UBF		2025-02-21	2	2025-03-06	MG	0.116	0.133	0.128	0.125667	NA	NA	NA	NA	178.34
	F	S	1	32	3	UBF		2025-02-21	3	2025-03-06	MG	0.114	0.13	0.121	0.121667	NA	NA	NA	NA	178.34
	F	S	1	32	3	UBF		2025-02-21	4	2025-03-06	MG	0.109	0.117	0.108	0.111333	NA	NA	NA	NA	178.34
	F	S	1	32	3	UBF		2025-02-21	5	2025-03-06	MG	0.131	0.12	0.13	0.127	NA	NA	NA	NA	178.34
	F	S	1	32	3	UBF		2025-02-21	6	2025-03-06	MG	0.115	0.108	0.113	0.112	NA	NA	NA	NA	178.34
	F	S	1	32	3	UBF		2025-02-21	7	2025-03-06	MG	0.12	0.121	0.123	0.121333	NA	NA	NA	NA	178.34
	F	S	1	32	3	UBF		2025-02-21	8	2025-03-06	MG	0.114	0.12	0.118	0.117333	NA	NA	NA	NA	178.34
	F	S	1	32	3	UBF		2025-02-11	1	2025-02-24	MG	0.123	0.104	0.115	0.114	NA	NA	NA	NA	178.331
	F	S	1	32	3	UBF		2025-02-11	2	2025-02-24	MG	0.115	0.122	0.114	0.117	NA	NA	NA	NA	178.331
	F	S	1	32	3	UBF		2025-02-11	3	2025-02-24	MG	0.124	0.106	0.118	0.116	NA	NA	NA	NA	178.331
	F	S	1	32	3	UBF		2025-02-11	4	2025-02-24	MG	0.107	0.12	0.115	0.114	NA	NA	NA	NA	178.331
	F	S	1	32	3	UBF		2025-02-11	5	2025-02-24	MG	0.115	0.111	0.111	0.112333	NA	NA	NA	NA	178.331
	F	S	1	32	3	UBF		2025-02-11	6	2025-02-24	MG	0.115	0.13	0.117	0.120667	NA	NA	NA	NA	178.331
	F	S	1	32	3	UBF		2025-02-11	7	2025-02-24	MG	0.115	0.107	0.104	0.108667	NA	NA	NA	NA	178.331
	F	S	1	32	3	UBF		2025-02-11	8	2025-02-24	MG	0.111	0.123	0.114	0.116	NA	NA	NA	NA	178.331
	F	S	1	32	3	UBF		2025-02-13	1	2025-02-25	MG	0.114	0.105	0.114	0.111	NA	NA	NA	NA	178.528
	F	S	1	32	3	UBF		2025-02-13	2	2025-02-25	MG	0.112	0.105	0.118	0.111667	NA	NA	NA	NA	178.528
	F	S	1	32	3	UBF		2025-02-13	3	2025-02-25	MG	0.109	0.126	0.122	0.119	NA	NA	NA	NA	178.528
	F	S	1	32	3	UBF		2025-02-13	4	2025-02-25	MG	0.123	0.106	0.116	0.115	NA	NA	NA	NA	178.528
	F	S	1	32	3	UBF		2025-02-13	5	2025-02-25	MG	0.125	0.11	0.118	0.117667	NA	NA	NA	NA	178.528
	F	S	1	32	3	UBF		2025-02-13	6	2025-02-25	MG	0.103	0.108	0.105	0.105333	NA	NA	NA	NA	178.528
	F	S	1	32	3	UBF		2025-02-13	7	2025-02-25	MG	0.111	0.105	0.111	0.109	NA	NA	NA	NA	178.528
	F	O	1	32	5	BF	2025-10-16	2025-10-17	1	2025-02-20	MG	0.767	0.762	0.771	0.766667	0.487	0.494	0.381	0.454	97.1558
	F	O	2	32	5	BF	2025-10-16	2025-10-17	1	2025-02-20	MG	0.817	0.824	0.823	0.821333	0.473	0.455	0.498	0.475333	97.1558
	F	O	1	32	5	BF	2025-10-16	2025-10-17	2	2025-02-20	MG	0.637	0.631	0.624	0.630667	0.246	0.226	0.22	0.230667	97.1558
	F	O	2	32	5	BF	2025-10-16	2025-10-17	2	2025-02-20	MG	0.711	0.705	0.694	0.703333	0.195	0.202	0.201	0.199333	97.1558
	F	O	1	32	5	BF	2025-10-16	2025-10-17	3	2025-02-20	MG	0.718	0.725	0.721	0.721333	0.33	0.341	0.322	0.331	97.1558
	F	O	2	32	5	BF	2025-10-16	2025-10-17	3	2025-02-20	MG	0.714	0.706	0.715	0.711667	0.296	0.256	0.275	0.275667	97.1558
	F	O	1	32	5	BF	2025-10-16	2025-10-17	4	2025-02-20	MG	0.753	0.762	0.755	0.756667	0.362	0.325	0.363	0.35	97.1558
	F	O	2	32	5	BF	2025-10-16	2025-10-17	4	2025-02-20	MG	0.711	0.707	0.704	0.707333	0.368	0.336	0.332	0.345333	97.1558
	F	O	1	32	5	BF	2025-10-16	2025-10-17	5	2025-02-20	MG	0.908	0.914	0.927	0.916333	0.419	0.384	0.387	0.396667	97.1558
	F	O	2	32	5	BF	2025-10-16	2025-10-17	5	2025-02-20	MG	0.996	1.002	1.004	1.00067	0.355	0.342	0.355	0.350667	97.1558
	F	O	1	32	5	BF	2025-10-16	2025-10-17	6	2025-02-20	MG	NA	NA	NA	NA	NA	NA	NA	NA	97.1558
	F	O	2	32	5	BF	2025-10-16	2025-10-17	6	2025-02-20	MG	0.758	0.793	0.802	0.784333	0.299	0.268	0.316	0.294333	97.1558
	F	O	1	32	5	BF	2025-10-16	2025-10-17	7	2025-02-20	MG	0.731	0.739	0.742	0.737333	0.297	0.27	0.277	0.281333	97.1558
	F	O	2	32	5	BF	2025-10-16	2025-10-17	7	2025-02-20	MG	0.807	0.816	0.811	0.811333	0.27	0.262	0.262	0.264667	97.1558
	F	O	1	32	5	BF	2025-10-16	2025-10-17	8	2025-02-20	MG	0.926	0.941	0.913	0.926667	0.461	0.443	0.474	0.459333	97.1558
	F	O	2	32	5	BF	2025-10-16	2025-10-17	8	2025-02-20	MG	0.926	0.923	0.91	0.919667	0.473	0.41	0.445	0.442667	97.1558
	F	O	1	32	5	BF	2025-09-19	2025-09-20	1	2025-02-25	MG	1.007	0.951	1.004	0.987333	0.515	0.512	0.509	0.512	96.0839
	F	O	2	32	5	BF	2025-09-19	2025-09-20	1	2025-02-25	MG	0.824	0.817	0.823	0.821333	0.451	0.458	0.444	0.451	96.0839
	F	O	1	32	5	BF	2025-09-19	2025-09-20	2	2025-02-25	MG	0.689	0.687	0.674	0.683333	0.441	0.441	0.423	0.435	96.0839
	F	O	2	32	5	BF	2025-09-19	2025-09-20	2	2025-02-25	MG	0.817	0.821	0.811	0.816333	0.367	0.366	0.371	0.368	96.0839
	F	O	1	32	5	BF	2025-09-19	2025-09-20	3	2025-02-25	MG	0.824	0.815	0.827	0.822	0.357	0.362	0.347	0.355333	96.0839
	F	O	2	32	5	BF	2025-09-19	2025-09-20	3	2025-02-25	MG	0.879	0.862	0.879	0.873333	0.332	0.32	0.33	0.327333	96.0839
	F	O	1	32	5	BF	2025-09-19	2025-09-20	4	2025-02-25	MG	1.107	1.14	1.157	1.13467	0.516	0.496	0.508	0.506667	96.0839
	F	O	2	32	5	BF	2025-09-19	2025-09-20	4	2025-02-25	MG	0.764	0.77	0.772	0.768667	0.471	0.463	0.469	0.467667	96.0839
	F	O	1	32	5	BF	2025-09-19	2025-09-20	5	2025-02-25	MG	0.471	0.466	0.451	0.462667	0.178	0.183	0.179	0.18	96.0839
	F	O	2	32	5	BF	2025-09-19	2025-09-20	5	2025-02-25	MG	0.479	0.489	0.489	0.485667	0.194	0.192	0.197	0.194333	96.0839
	F	O	1	32	5	BF	2025-09-19	2025-09-20	6	2025-02-25	MG	0.691	0.676	0.684	0.683667	0.401	0.409	0.392	0.400667	96.0839
	F	O	2	32	5	BF	2025-09-19	2025-09-20	6	2025-02-25	MG	0.778	0.8	0.801	0.793	0.306	0.306	0.29	0.300667	96.0839
	F	O	1	32	5	BF	2025-09-19	2025-09-20	7	2025-02-25	MG	0.646	0.636	0.608	0.63	0.251	0.278	0.27	0.266333	96.0839
	F	O	2	32	5	BF	2025-09-19	2025-09-20	7	2025-02-25	MG	0.577	0.608	0.594	0.593	0.332	0.312	0.312	0.318667	96.0839
	F	O	1	32	5	BF	2025-09-19	2025-09-20	8	2025-02-25	MG	0.938	0.957	0.953	0.949333	0.51	0.458	0.546	0.504667	96.0839
	F	O	1	32	5	BF	2025-10-07	2025-10-08	1	2025-03-06	MG	0.865	0.854	0.856	0.858333	0.423	0.469	0.497	0.463	96.884
	F	O	2	32	5	BF	2025-10-07	2025-10-08	1	2025-03-06	MG	0.637	0.625	0.651	0.637667	0.485	0.397	0.418	0.433333	96.884
	F	O	1	32	5	BF	2025-10-07	2025-10-08	2	2025-03-06	MG	0.631	0.628	0.624	0.627667	0.232	0.223	0.231	0.228667	96.884
	F	O	2	32	5	BF	2025-10-07	2025-10-08	2	2025-03-06	MG	0.534	0.53	0.536	0.533333	0.285	0.287	0.285	0.285667	96.884
	F	O	1	32	5	BF	2025-10-07	2025-10-08	3	2025-03-06	MG	0.643	0.654	0.656	0.651	0.228	0.23	0.234	0.230667	96.884
	F	O	2	32	5	BF	2025-10-07	2025-10-08	3	2025-03-06	MG	0.619	0.626	0.606	0.617	0.206	0.219	0.213	0.212667	96.884
	F	O	1	32	5	BF	2025-10-07	2025-10-08	4	2025-03-06	MG	0.603	0.597	0.601	0.600333	0.302	0.287	0.3	0.296333	96.884
	F	O	2	32	5	BF	2025-10-07	2025-10-08	4	2025-03-06	MG	0.665	0.666	0.651	0.660667	0.253	0.257	0.261	0.257	96.884
	F	O	1	32	5	BF	2025-10-07	2025-10-08	5	2025-03-06	MG	0.688	0.679	0.683	0.683333	0.376	0.375	0.347	0.366	96.884
	F	O	2	32	5	BF	2025-10-07	2025-10-08	5	2025-03-06	MG	0.709	0.692	0.693	0.698	0.285	0.323	0.293	0.300333	96.884
	F	O	1	32	5	BF	2025-10-07	2025-10-08	6	2025-03-06	MG	0.667	0.658	0.662	0.662333	0.356	0.367	0.356	0.359667	96.884
	F	O	2	32	5	BF	2025-10-07	2025-10-08	6	2025-03-06	MG	0.683	0.714	0.695	0.697333	0.201	0.195	0.261	0.219	96.884
	F	O	1	32	5	BF	2025-10-07	2025-10-08	7	2025-03-06	MG	0.525	0.514	0.524	0.521	0.366	0.396	0.391	0.384333	96.884
	F	O	2	32	5	BF	2025-10-07	2025-10-08	7	2025-03-06	MG	0.6	0.593	0.587	0.593333	0.398	0.427	0.396	0.407	96.884
	F	O	1	32	5	BF	2025-10-07	2025-10-08	8	2025-03-06	MG	0.36	0.356	0.347	0.354333	0.147	0.139	0.141	0.142333	96.884
	F	O	2	32	5	BF	2025-10-07	2025-10-08	8	2025-03-06	MG	0.395	0.389	0.385	0.389667	0.133	0.13	0.138	0.133667	96.884
	F	S	1	32	5	BF	2024-09-19	2024-09-20	1	2024-10-04	MG	0.119	0.131	0.128	0.126	NA	NA	NA	NA	176.827
	F	S	1	32	5	BF	2024-09-19	2024-09-20	2	2024-10-04	MG	0.123	0.126	0.115	0.121333	NA	NA	NA	NA	176.827
	F	S	1	32	5	BF	2024-09-19	2024-09-20	3	2024-10-04	MG	0.121	0.12	0.119	0.12	NA	NA	NA	NA	176.827
	F	S	1	32	5	BF	2024-09-19	2024-09-20	4	2024-10-04	MG	0.113	0.116	0.118	0.115667	NA	NA	NA	NA	176.827
	F	S	1	32	5	BF	2024-09-19	2024-09-20	5	2024-10-04	MG	0.123	0.111	0.123	0.119	NA	NA	NA	NA	176.827
	F	S	1	32	5	BF	2024-09-19	2024-09-20	6	2024-10-04	MG	0.119	0.115	0.116	0.116667	NA	NA	NA	NA	176.827
	F	S	1	32	5	BF	2024-09-19	2024-09-20	7	2024-10-04	MG	0.124	0.109	0.118	0.117	NA	NA	NA	NA	176.827
	F	S	1	32	5	BF	2024-09-19	2024-09-20	8	2024-10-04	MG	0.131	0.125	0.111	0.122333	NA	NA	NA	NA	176.827
	F	S	1	32	5	BF	2024-10-07	2024-10-08	1	2024-10-18	MG	0.125	0.117	0.129	0.123667	NA	NA	NA	NA	178.676
	F	S	1	32	5	BF	2024-10-07	2024-10-08	2	2024-10-18	MG	0.128	0.115	0.124	0.122333	NA	NA	NA	NA	178.676
	F	S	1	32	5	BF	2024-10-07	2024-10-08	3	2024-10-18	MG	0.122	0.122	0.129	0.124333	NA	NA	NA	NA	178.676
	F	S	1	32	5	BF	2024-10-07	2024-10-08	4	2024-10-18	MG	0.125	0.12	0.121	0.122	NA	NA	NA	NA	178.676
	F	S	1	32	5	BF	2024-10-07	2024-10-08	5	2024-10-18	MG	0.119	0.115	0.109	0.114333	NA	NA	NA	NA	178.676
	F	S	1	32	5	BF	2024-10-07	2024-10-08	6	2024-10-18	MG	0.123	0.131	0.128	0.127333	NA	NA	NA	NA	178.676
	F	S	1	32	5	BF	2024-10-07	2024-10-08	7	2024-10-18	MG	0.124	0.125	0.121	0.123333	NA	NA	NA	NA	178.676
	F	S	1	32	5	BF	2024-10-07	2024-10-08	8	2024-10-18	MG	0.118	0.125	0.127	0.123333	NA	NA	NA	NA	178.676
	F	S	1	32	5	BF	2024-10-07	2024-10-08	9	2024-10-18	MG	0.128	0.123	0.122	0.124333	NA	NA	NA	NA	178.676
	F	S	1	32	5	BF	2025-10-16	2025-10-17	1	2025-02-20	MG	0.113	0.128	0.126	0.122333	NA	NA	NA	NA	182.132
	F	S	1	32	5	BF	2025-10-16	2025-10-17	2	2025-02-20	MG	0.117	0.123	0.124	0.121333	NA	NA	NA	NA	182.132
	F	S	1	32	5	BF	2025-10-16	2025-10-17	3	2025-02-20	MG	0.115	0.121	0.115	0.117	NA	NA	NA	NA	182.132
	F	S	1	32	5	BF	2025-10-16	2025-10-17	4	2025-02-20	MG	0.123	0.115	0.116	0.118	NA	NA	NA	NA	182.132
	F	S	1	32	5	BF	2025-10-16	2025-10-17	5	2025-02-20	MG	0.116	0.123	0.126	0.121667	NA	NA	NA	NA	182.132
	F	S	1	32	5	BF	2025-10-16	2025-10-17	6	2025-02-20	MG	0.116	0.108	0.115	0.113	NA	NA	NA	NA	182.132
	F	S	1	32	5	BF	2025-10-16	2025-10-17	7	2025-02-20	MG	0.11	0.117	0.112	0.113	NA	NA	NA	NA	182.132
	F	S	1	32	5	BF	2025-10-16	2025-10-17	8	2025-02-20	MG	0.096	0.107	0.107	0.103333	NA	NA	NA	NA	182.132
	F	O	1	32	5	UBF		2024-09-05	1	2024-09-16	MG	0.361	0.347	0.352	0.353333	0.151	0.159	0.154	0.154667	136.221
	F	O	2	32	5	UBF		2024-09-05	1	2024-09-16	MG	0.376	0.377	0.376	0.376333	0.179	0.18	0.177	0.178667	136.221
	F	O	1	32	5	UBF		2024-09-05	2	2024-09-16	MG	0.396	0.398	0.395	0.396333	0.184	0.183	0.179	0.182	136.221
	F	O	2	32	5	UBF		2024-09-05	2	2024-09-16	MG	NA	NA	NA	NA	NA	NA	NA	NA	136.221
	F	O	1	32	5	UBF		2024-09-05	3	2024-09-16	MG	0.375	0.371	0.373	0.373	0.13	0.126	0.13	0.128667	136.221
	F	O	2	32	5	UBF		2024-09-05	3	2024-09-16	MG	0.402	0.4	0.4	0.400667	0.147	0.149	0.143	0.146333	136.221
	F	O	1	32	5	UBF		2024-09-05	4	2024-09-16	MG	0.504	0.51	0.508	0.507333	0.191	0.196	0.19	0.192333	136.221
	F	O	2	32	5	UBF		2024-09-05	4	2024-09-16	MG	0.387	0.39	0.394	0.390333	0.155	0.152	0.152	0.153	136.221
	F	O	1	32	5	UBF		2024-09-05	5	2024-09-16	MG	0.371	0.367	0.363	0.367	0.165	0.154	0.142	0.153667	136.221
	F	O	2	32	5	UBF		2024-09-05	5	2024-09-16	MG	0.418	0.418	0.415	0.417	0.141	0.142	0.142	0.141667	136.221
	F	O	1	32	5	UBF		2024-09-05	6	2024-09-16	MG	0.396	0.397	0.395	0.396	0.157	0.154	0.154	0.155	136.221
	F	O	2	32	5	UBF		2024-09-05	6	2024-09-16	MG	0.505	0.5	0.509	0.504667	0.196	0.182	0.193	0.190333	136.221
	F	O	1	32	5	UBF		2025-10-17	1	2025-02-20	MG	0.501	0.501	0.5	0.500667	0.136	0.139	0.143	0.139333	97.1558
	F	O	2	32	5	UBF		2025-10-17	1	2025-02-20	MG	0.508	0.497	0.511	0.505333	0.154	0.141	0.153	0.149333	97.1558
	F	O	1	32	5	UBF		2025-10-17	2	2025-02-20	MG	0.565	0.562	0.565	0.564	0.162	0.17	0.181	0.171	97.1558
	F	O	2	32	5	UBF		2025-10-17	2	2025-02-20	MG	0.573	0.573	0.582	0.576	0.188	0.186	0.183	0.185667	97.1558
	F	O	1	32	5	UBF		2025-10-17	3	2025-02-20	MG	0.372	0.374	0.382	0.376	0.156	0.153	0.156	0.155	97.1558
	F	O	2	32	5	UBF		2025-10-17	3	2025-02-20	MG	0.475	0.477	0.45	0.467333	0.176	0.162	0.173	0.170333	97.1558
	F	O	1	32	5	UBF		2025-10-17	4	2025-02-20	MG	0.43	0.43	0.418	0.426	0.162	0.168	0.162	0.164	97.1558
	F	O	2	32	5	UBF		2025-10-17	4	2025-02-20	MG	0.481	0.465	0.468	0.471333	0.14	0.14	0.146	0.142	97.1558
	F	O	1	32	5	UBF		2025-10-17	5	2025-02-20	MG	0.54	0.536	0.53	0.535333	0.213	0.223	0.217	0.217667	97.1558
	F	O	2	32	5	UBF		2025-10-17	5	2025-02-20	MG	0.544	0.531	0.532	0.535667	0.229	0.232	0.231	0.230667	97.1558
	F	O	1	32	5	UBF		2025-10-17	6	2025-02-20	MG	0.525	0.52	0.525	0.523333	0.153	0.14	0.138	0.143667	97.1558
	F	O	2	32	5	UBF		2025-10-17	6	2025-02-20	MG	0.598	0.585	0.581	0.588	0.214	0.178	0.197	0.196333	97.1558
	F	O	1	32	5	UBF		2025-10-17	7	2025-02-20	MG	0.504	0.508	0.502	0.504667	0.145	0.142	0.115	0.134	97.1558
	F	O	2	32	5	UBF		2025-10-17	7	2025-02-20	MG	0.514	0.51	0.508	0.510667	0.163	0.154	0.162	0.159667	97.1558
	F	O	1	32	5	UBF		2025-10-17	8	2025-02-20	MG	0.509	0.508	0.518	0.511667	0.139	0.129	0.154	0.140667	97.1558
	F	O	2	32	5	UBF		2025-10-17	8	2025-02-20	MG	0.549	0.524	0.525	0.532667	0.13	0.122	0.133	0.128333	97.1558
	F	O	2	32	5	UBF		2025-09-20	8	2025-02-25	MG	1.133	1.135	1.133	1.13367	0.526	0.441	0.462	0.476333	96.0839
	F	O	1	32	5	UBF		2025-09-20	1	2025-02-25	MG	0.461	0.456	0.455	0.457333	0.14	0.143	0.137	0.14	96.0839
	F	O	2	32	5	UBF		2025-09-20	1	2025-02-25	MG	0.581	0.589	0.593	0.587667	0.175	0.175	0.168	0.172667	96.0839
	F	O	1	32	5	UBF		2025-09-20	2	2025-02-25	MG	0.245	0.248	0.256	0.249667	0.165	0.176	0.149	0.163333	96.0839
	F	O	2	32	5	UBF		2025-09-20	2	2025-02-25	MG	0.439	0.452	0.432	0.441	0.17	0.164	0.195	0.176333	96.0839
	F	O	1	32	5	UBF		2025-09-20	3	2025-02-25	MG	0.526	0.535	0.532	0.531	0.178	0.177	0.174	0.176333	96.0839
	F	O	2	32	5	UBF		2025-09-20	3	2025-02-25	MG	0.519	0.499	0.507	0.508333	0.171	0.172	0.157	0.166667	96.0839
	F	O	1	32	5	UBF		2025-09-20	4	2025-02-25	MG	0.479	0.49	0.484	0.484333	0.181	0.191	0.187	0.186333	96.0839
	F	O	2	32	5	UBF		2025-09-20	4	2025-02-25	MG	0.569	0.555	0.561	0.561667	0.162	0.161	0.171	0.164667	96.0839
	F	O	1	32	5	UBF		2025-09-20	5	2025-02-25	MG	0.537	0.525	0.534	0.532	0.159	0.155	0.153	0.155667	96.0839
	F	O	2	32	5	UBF		2025-09-20	5	2025-02-25	MG	0.503	0.49	0.525	0.506	0.152	0.17	0.172	0.164667	96.0839
	F	O	1	32	5	UBF		2025-09-20	6	2025-02-25	MG	0.532	0.527	0.529	0.529333	0.181	0.175	0.166	0.174	96.0839
	F	O	2	32	5	UBF		2025-09-20	6	2025-02-25	MG	0.453	0.469	0.452	0.458	0.171	0.181	0.184	0.178667	96.0839
	F	O	1	32	5	UBF		2024-09-06	1	2024-09-17	MG	0.423	0.428	0.434	0.428333	0.155	0.158	0.157	0.156667	178.281
	F	O	2	32	5	UBF		2024-09-06	1	2024-09-17	MG	0.423	0.407	0.416	0.415333	0.147	0.142	0.146	0.145	178.281
	F	O	1	32	5	UBF		2024-09-06	2	2024-09-17	MG	0.37	0.368	0.344	0.360667	0.144	0.166	0.168	0.159333	178.281
	F	O	2	32	5	UBF		2024-09-06	2	2024-09-17	MG	0.433	0.458	0.443	0.444667	0.167	0.173	0.173	0.171	178.281
	F	O	1	32	5	UBF		2024-09-06	3	2024-09-17	MG	0.401	0.394	0.402	0.399	0.15	0.162	0.149	0.153667	178.281
	F	O	2	32	5	UBF		2024-09-06	3	2024-09-17	MG	0.305	0.306	0.302	0.304333	0.163	0.179	0.168	0.17	178.281
	F	O	1	32	5	UBF		2024-09-06	3.6	2024-09-17	MG	0.371	0.363	0.358	0.364	0.124	0.13	0.127	0.127	178.281
	F	O	2	32	5	UBF		2024-09-06	4.05714	2024-09-17	MG	0.463	0.457	0.439	0.453	0.186	0.186	0.19	0.187333	178.281
	F	O	1	32	5	UBF		2024-09-06	4.51429	2024-09-17	MG	0.302	0.31	0.3	0.304	0.172	0.179	0.173	0.174667	178.281
	F	O	2	32	5	UBF		2024-09-06	4.97143	2024-09-17	MG	0.264	0.267	0.259	0.263333	0.148	0.147	0.145	0.146667	178.281
	F	O	1	32	5	UBF		2024-09-06	6	2024-09-17	MG	0.349	0.339	0.33	0.339333	0.155	0.155	0.154	0.154667	178.281
	F	O	2	32	5	UBF		2024-09-06	6	2024-09-17	MG	0.333	0.316	0.323	0.324	0.121	0.118	0.116	0.118333	178.281
	F	S	1	32	5	UBF		2024-09-05	1	2024-09-16	MG	0.104	0.106	0.11	0.106667	NA	NA	NA	NA	136.572
	F	S	1	32	5	UBF		2024-09-05	2	2024-09-16	MG	0.119	0.118	0.119	0.118667	NA	NA	NA	NA	136.572
	F	S	1	32	5	UBF		2024-09-05	3	2024-09-16	MG	0.132	0.129	0.128	0.129667	NA	NA	NA	NA	136.572
	F	S	1	32	5	UBF		2024-09-05	4	2024-09-16	MG	0.129	0.116	0.128	0.124333	NA	NA	NA	NA	136.572
	F	S	1	32	5	UBF		2024-09-05	5	2024-09-16	MG	0.134	0.13	0.128	0.130667	NA	NA	NA	NA	136.572
	F	S	1	32	5	UBF		2024-09-05	6	2024-09-16	MG	0.096	0.102	0.1	0.0993333	NA	NA	NA	NA	136.572
	F	S	1	32	5	UBF		2024-09-05	7	2024-09-16	MG	0.114	0.122	0.122	0.119333	NA	NA	NA	NA	136.572
	F	S	1	32	5	UBF		2024-09-05	8	2024-09-16	MG	0.11	0.102	0.108	0.106667	NA	NA	NA	NA	136.572
	F	S	1	32	5	UBF		2024-09-20	1	2024-10-04	MG	0.132	0.112	0.114	0.119333	NA	NA	NA	NA	176.827
	F	S	1	32	5	UBF		2024-09-20	2	2024-10-04	MG	0.12	0.099	0.116	0.111667	NA	NA	NA	NA	176.827
	F	S	1	32	5	UBF		2024-09-20	3	2024-10-04	MG	0.137	0.119	0.132	0.129333	NA	NA	NA	NA	176.827
	F	S	1	32	5	UBF		2024-09-20	4	2024-10-04	MG	0.116	0.116	0.115	0.115667	NA	NA	NA	NA	176.827
	F	S	1	32	5	UBF		2024-09-20	5	2024-10-04	MG	0.138	0.13	0.13	0.132667	NA	NA	NA	NA	176.827
	F	S	1	32	5	UBF		2024-09-20	6	2024-10-04	MG	0.13	0.117	0.132	0.126333	NA	NA	NA	NA	176.827
	F	S	1	32	5	UBF		2024-09-20	7	2024-10-04	MG	0.12	0.119	0.123	0.120667	NA	NA	NA	NA	176.827
	F	S	1	32	5	UBF		2024-09-20	8	2024-10-04	MG	0.112	0.124	0.119	0.118333	NA	NA	NA	NA	176.827
	F	S	1	32	5	UBF		2025-10-17	1	2025-02-20	MG	0.104	0.113	0.12	0.112333	NA	NA	NA	NA	182.132
	F	S	1	32	5	UBF		2025-10-17	2	2025-02-20	MG	0.115	0.121	0.132	0.122667	NA	NA	NA	NA	182.132
	F	S	1	32	5	UBF		2025-10-17	3	2025-02-20	MG	0.118	0.116	0.116	0.116667	NA	NA	NA	NA	182.132
	F	S	1	32	5	UBF		2025-10-17	4	2025-02-20	MG	0.119	0.128	0.122	0.123	NA	NA	NA	NA	182.132
	F	S	1	32	5	UBF		2025-10-17	5	2025-02-20	MG	0.105	0.106	0.111	0.107333	NA	NA	NA	NA	182.132
	F	S	1	32	5	UBF		2025-10-17	6	2025-02-20	MG	0.115	0.108	0.113	0.112	NA	NA	NA	NA	182.132
	F	S	1	32	5	UBF		2025-10-17	7	2025-02-20	MG	0.11	0.111	0.115	0.112	NA	NA	NA	NA	182.132
	F	S	1	32	5	UBF		2025-10-17	8	2025-02-20	MG	0.128	0.112	0.122	0.120667	NA	NA	NA	NA	182.132
	F	S	1	32	5	UBF		2024-09-06	1	2024-09-17	MG	0.103	0.101	0.109	0.104333	NA	NA	NA	NA	172.651
	F	S	1	32	5	UBF		2024-09-06	2	2024-09-17	MG	0.132	0.106	0.122	0.12	NA	NA	NA	NA	172.651
	F	S	1	32	5	UBF		2024-09-06	3	2024-09-17	MG	0.104	0.123	0.118	0.115	NA	NA	NA	NA	172.651
	F	S	1	32	5	UBF		2024-09-06	4	2024-09-17	MG	0.117	0.11	0.11	0.112333	NA	NA	NA	NA	172.651
	F	S	1	32	5	UBF		2024-09-06	5	2024-09-17	MG	0.108	0.123	0.117	0.116	NA	NA	NA	NA	172.651
	F	S	1	32	5	UBF		2024-09-06	6	2024-09-17	MG	0.13	0.124	0.121	0.125	NA	NA	NA	NA	172.651
	F	S	1	32	5	UBF		2024-09-06	7	2024-09-17	MG	0.126	0.108	0.124	0.119333	NA	NA	NA	NA	172.651
	F	S	1	32	5	UBF		2024-09-06	8	2024-09-17	MG	0.095	0.099	0.103	0.099	NA	NA	NA	NA	172.651
	F	O	1	32	10	BF	2025-01-13	2025-01-14	1	2025-02-06	MG	0.496	0.479	0.476	0.483667	0.163	0.17	0.159	0.164	93.6516
	F	O	2	32	10	BF	2025-01-13	2025-01-14	1	2025-02-06	MG	0.503	0.514	0.485	0.500667	0.151	0.145	0.154	0.15	93.6516
	F	O	1	32	10	BF	2025-01-13	2025-01-14	2	2025-02-06	MG	0.377	0.385	0.367	0.376333	0.122	0.136	0.11	0.122667	93.6516
	F	O	2	32	10	BF	2025-01-13	2025-01-14	2	2025-02-06	MG	0.387	0.395	0.393	0.391667	0.113	0.097	0.1	0.103333	93.6516
	F	O	1	32	10	BF	2025-01-13	2025-01-14	3	2025-02-06	MG	0.455	0.444	0.449	0.449333	0.203	0.197	0.2	0.2	93.6516
	F	O	2	32	10	BF	2025-01-13	2025-01-14	3	2025-02-06	MG	0.482	0.487	0.465	0.478	0.159	0.156	0.14	0.151667	93.6516
	F	O	1	32	10	BF	2025-01-13	2025-01-14	4	2025-02-06	MG	0.673	0.693	0.677	0.681	0.222	0.233	0.213	0.222667	93.6516
	F	O	2	32	10	BF	2025-01-13	2025-01-14	4	2025-02-06	MG	0.653	0.61	0.653	0.638667	0.226	0.234	0.231	0.230333	93.6516
	F	O	1	32	10	BF	2025-01-13	2025-01-14	5	2025-02-06	MG	0.722	0.709	0.733	0.721333	0.204	0.191	0.212	0.202333	93.6516
	F	O	2	32	10	BF	2025-01-13	2025-01-14	5	2025-02-06	MG	0.679	0.678	0.69	0.682333	0.257	0.227	0.252	0.245333	93.6516
	F	O	1	32	10	BF	2025-01-13	2025-01-14	6	2025-02-06	MG	0.595	0.563	0.566	0.574667	0.183	0.166	0.176	0.175	93.6516
	F	O	2	32	10	BF	2025-01-13	2025-01-14	6	2025-02-06	MG	0.432	0.436	0.42	0.429333	0.203	0.224	0.17	0.199	93.6516
	F	O	1	32	10	BF	2025-01-13	2025-01-14	7	2025-02-06	MG	0.507	0.514	0.497	0.506	0.19	0.182	0.183	0.185	93.6516
	F	O	2	32	10	BF	2025-01-13	2025-01-14	7	2025-02-06	MG	0.355	0.351	0.354	0.353333	0.198	0.195	0.194	0.195667	93.6516
	F	O	1	32	10	BF	2025-01-13	2025-01-14	8	2025-02-06	MG	0.599	0.61	0.599	0.602667	0.241	0.235	0.223	0.233	93.6516
	F	O	2	32	10	BF	2025-01-13	2025-01-14	8	2025-02-06	MG	0.639	0.623	0.619	0.627	0.279	0.253	0.24	0.257333	93.6516
	F	O	1	32	10	BF	2025-01-17	2025-01-18	1	2025-02-10	MG	0.775	0.776	0.78	0.777	0.329	0.346	0.376	0.350333	96.1574
	F	O	2	32	10	BF	2025-01-17	2025-01-18	1	2025-02-10	MG	0.756	0.752	0.764	0.757333	0.29	0.286	0.29	0.288667	96.1574
	F	O	1	32	10	BF	2025-01-17	2025-01-18	2	2025-02-10	MG	0.812	0.799	0.815	0.808667	0.285	0.298	0.295	0.292667	96.1574
	F	O	2	32	10	BF	2025-01-17	2025-01-18	2	2025-02-10	MG	0.75	0.72	0.765	0.745	0.269	0.269	0.268	0.268667	96.1574
	F	O	1	32	10	BF	2025-01-17	2025-01-18	3	2025-02-10	MG	0.522	0.534	0.537	0.531	0.204	0.196	0.176	0.192	96.1574
	F	O	2	32	10	BF	2025-01-17	2025-01-18	3	2025-02-10	MG	0.526	0.505	0.515	0.515333	0.218	0.179	0.194	0.197	96.1574
	F	O	1	32	10	BF	2025-01-17	2025-01-18	4	2025-02-10	MG	0.634	0.641	0.626	0.633667	0.245	0.25	0.234	0.243	96.1574
	F	O	2	32	10	BF	2025-01-17	2025-01-18	4	2025-02-10	MG	0.624	0.627	0.633	0.628	0.232	0.22	0.227	0.226333	96.1574
	F	O	1	32	10	BF	2025-01-17	2025-01-18	5	2025-02-10	MG	0.64	0.643	0.634	0.639	0.247	0.265	0.259	0.257	96.1574
	F	O	2	32	10	BF	2025-01-17	2025-01-18	5	2025-02-10	MG	0.606	0.619	0.607	0.610667	0.254	0.263	0.259	0.258667	96.1574
	F	O	1	32	10	BF	2025-01-17	2025-01-18	6	2025-02-10	MG	0.666	0.656	0.668	0.663333	0.315	0.269	0.272	0.285333	96.1574
	F	O	2	32	10	BF	2025-01-17	2025-01-18	6	2025-02-10	MG	0.697	0.707	0.688	0.697333	0.26	0.266	0.251	0.259	96.1574
	F	O	1	32	10	BF	2025-01-17	2025-01-18	7	2025-02-10	MG	0.56	0.54	0.554	0.551333	0.248	0.259	0.239	0.248667	96.1574
	F	O	2	32	10	BF	2025-01-17	2025-01-18	7	2025-02-10	MG	0.621	0.63	0.609	0.62	0.297	0.338	0.306	0.313667	96.1574
	F	O	1	32	10	BF	2025-01-27	2025-01-28	1	2025-02-21	MG	0.754	0.762	0.747	0.754333	0.299	0.288	0.281	0.289333	97.1558
	F	O	2	32	10	BF	2025-01-27	2025-01-28	1	2025-02-21	MG	0.768	0.763	0.761	0.764	0.331	0.326	0.317	0.324667	97.1558
	F	O	1	32	10	BF	2025-01-27	2025-01-28	2	2025-02-21	MG	0.817	0.807	0.801	0.808333	0.29	0.282	0.285	0.285667	97.1558
	F	O	2	32	10	BF	2025-01-27	2025-01-28	2	2025-02-21	MG	0.776	0.799	0.772	0.782333	0.283	0.286	0.259	0.276	97.1558
	F	O	1	32	10	BF	2025-01-27	2025-01-28	3	2025-02-21	MG	0.54	0.53	0.536	0.535333	0.183	0.196	0.183	0.187333	97.1558
	F	O	2	32	10	BF	2025-01-27	2025-01-28	3	2025-02-21	MG	0.521	0.504	0.529	0.518	0.216	0.203	0.225	0.214667	97.1558
	F	O	1	32	10	BF	2025-01-27	2025-01-28	4	2025-02-21	MG	0.625	0.624	0.625	0.624667	0.254	0.252	0.251	0.252333	97.1558
	F	O	2	32	10	BF	2025-01-27	2025-01-28	4	2025-02-21	MG	0.616	0.624	0.625	0.621667	0.244	0.239	0.228	0.237	97.1558
	F	O	1	32	10	BF	2025-01-27	2025-01-28	5	2025-02-21	MG	0.646	0.646	0.639	0.643667	0.253	0.263	0.272	0.262667	97.1558
	F	O	2	32	10	BF	2025-01-27	2025-01-28	5	2025-02-21	MG	0.619	0.599	0.613	0.610333	0.258	0.273	0.256	0.262333	97.1558
	F	O	1	32	10	BF	2025-01-27	2025-01-28	6	2025-02-21	MG	0.657	0.658	0.632	0.649	0.326	0.288	0.28	0.298	97.1558
	F	O	2	32	10	BF	2025-01-27	2025-01-28	6	2025-02-21	MG	0.673	0.679	0.666	0.672667	0.262	0.25	0.262	0.258	97.1558
	F	O	1	32	10	BF	2025-01-27	2025-01-28	7	2025-02-21	MG	0.605	0.616	0.613	0.611333	0.301	0.296	0.319	0.305333	97.1558
	F	O	2	32	10	BF	2025-01-27	2025-01-28	7	2025-02-21	MG	0.56	0.536	0.556	0.550667	0.252	0.25	0.25	0.250667	97.1558
	F	O	1	32	10	BF		2024-09-06	1	2024-09-17	MG	0.696	0.688	0.693	0.692333	0.266	0.251	0.238	0.251667	178.281
	F	O	2	32	10	BF		2024-09-06	1	2024-09-17	MG	0.585	0.594	0.6	0.593	0.211	0.231	0.223	0.221667	178.281
	F	O	1	32	10	BF		2024-09-06	2	2024-09-17	MG	0.448	0.444	0.444	0.445333	0.218	0.213	0.211	0.214	178.281
	F	O	2	32	10	BF		2024-09-06	2	2024-09-17	MG	0.442	0.443	0.436	0.440333	0.235	0.232	0.24	0.235667	178.281
	F	O	1	32	10	BF		2024-09-06	3	2024-09-17	MG	0.556	0.56	0.554	0.556667	0.201	0.191	0.198	0.196667	178.281
	F	O	2	32	10	BF		2024-09-06	3	2024-09-17	MG	0.532	0.533	0.532	0.532333	0.193	0.2	0.189	0.194	178.281
	F	O	1	32	10	BF		2024-09-06	3.6	2024-09-17	MG	0.654	0.652	0.644	0.65	0.222	0.224	0.215	0.220333	178.281
	F	O	2	32	10	BF		2024-09-06	4.05714	2024-09-17	MG	0.66	0.648	0.659	0.655667	0.236	0.243	0.222	0.233667	178.281
	F	O	1	32	10	BF		2024-09-06	4.51429	2024-09-17	MG	0.506	0.518	0.512	0.512	0.193	0.187	0.185	0.188333	178.281
	F	O	2	32	10	BF		2024-09-06	4.97143	2024-09-17	MG	0.467	0.475	0.471	0.471	0.178	0.168	0.172	0.172667	178.281
	F	O	1	32	10	BF		2024-09-06	6	2024-09-17	MG	0.508	0.524	0.526	0.519333	0.18	0.194	0.184	0.186	178.281
	F	O	2	32	10	BF		2024-09-06	6	2024-09-17	MG	0.492	0.485	0.489	0.488667	0.185	0.191	0.204	0.193333	178.281
	F	S	1	32	10	BF	2025-01-13	2025-01-14	1	2025-02-07	MG	0.188	0.112	0.128	0.142667	NA	NA	NA	NA	176.185
	F	S	1	32	10	BF	2025-01-13	2025-01-14	2	2025-02-07	MG	0.122	0.123	0.12	0.121667	NA	NA	NA	NA	176.185
	F	S	1	32	10	BF	2025-01-13	2025-01-14	3	2025-02-07	MG	0.119	0.124	0.117	0.12	NA	NA	NA	NA	176.185
	F	S	1	32	10	BF	2025-01-13	2025-01-14	4	2025-02-07	MG	0.122	0.126	0.123	0.123667	NA	NA	NA	NA	176.185
	F	S	1	32	10	BF	2025-01-13	2025-01-14	5	2025-02-07	MG	0.121	0.118	0.127	0.122	NA	NA	NA	NA	176.185
	F	S	1	32	10	BF	2025-01-13	2025-01-14	6	2025-02-07	MG	0.119	0.132	0.132	0.127667	NA	NA	NA	NA	176.185
	F	S	1	32	10	BF	2025-01-13	2025-01-14	7	2025-02-07	MG	0.119	0.12	0.12	0.119667	NA	NA	NA	NA	176.185
	F	S	1	32	10	BF	2025-01-13	2025-01-14	8	2025-02-07	MG	0.111	0.122	0.113	0.115333	NA	NA	NA	NA	176.185			Damaged
	F	S	1	32	10	BF	2025-01-17	2025-01-18	1	2025-02-10	MG	0.119	0.114	0.12	0.117667	NA	NA	NA	NA	178.734
	F	S	1	32	10	BF	2025-01-17	2025-01-18	2	2025-02-10	MG	0.119	0.116	0.118	0.117667	NA	NA	NA	NA	178.734
	F	S	1	32	10	BF	2025-01-17	2025-01-18	3	2025-02-10	MG	0.118	0.112	0.125	0.118333	NA	NA	NA	NA	178.734
	F	S	1	32	10	BF	2025-01-17	2025-01-18	4	2025-02-10	MG	0.124	0.116	0.12	0.12	NA	NA	NA	NA	178.734
	F	S	1	32	10	BF	2025-01-17	2025-01-18	5	2025-02-10	MG	0.118	0.12	0.128	0.122	NA	NA	NA	NA	178.734
	F	S	1	32	10	BF	2025-01-17	2025-01-18	6	2025-02-10	MG	0.123	0.132	0.139	0.131333	NA	NA	NA	NA	178.734
	F	S	1	32	10	BF	2025-01-17	2025-01-18	7	2025-02-10	MG	0.111	0.105	0.117	0.111	NA	NA	NA	NA	178.734
	F	S	1	32	10	BF	2025-01-27	2025-01-28	1	2025-02-21	MG	0.111	0.115	0.116	0.114	NA	NA	NA	NA	180.602
	F	S	1	32	10	BF	2025-01-27	2025-01-28	2	2025-02-21	MG	0.113	0.114	0.114	0.113667	NA	NA	NA	NA	180.602
	F	S	1	32	10	BF	2025-01-27	2025-01-28	3	2025-02-21	MG	0.111	0.117	0.121	0.116333	NA	NA	NA	NA	180.602
	F	S	1	32	10	BF	2025-01-27	2025-01-28	4	2025-02-21	MG	0.119	0.119	0.109	0.115667	NA	NA	NA	NA	180.602
	F	S	1	32	10	BF	2025-01-27	2025-01-28	5	2025-02-21	MG	0.118	0.125	0.115	0.119333	NA	NA	NA	NA	180.602
	F	S	1	32	10	BF	2025-01-27	2025-01-28	6	2025-02-21	MG	0.135	0.127	0.133	0.131667	NA	NA	NA	NA	180.602
	F	S	1	32	10	BF	2025-01-27	2025-01-28	7	2025-02-21	MG	0.111	0.103	0.11	0.108	NA	NA	NA	NA	180.602
	F	S	1	32	10	BF	2024-09-05	2024-09-06	1	2024-09-17	MG	0.104	0.109	0.1	0.104333	NA	NA	NA	NA	172.651
	F	S	1	32	10	BF	2024-09-05	2024-09-06	2	2024-09-17	MG	0.107	0.103	0.116	0.108667	NA	NA	NA	NA	172.651
	F	S	1	32	10	BF	2024-09-05	2024-09-06	3	2024-09-17	MG	0.101	0.113	0.11	0.108	NA	NA	NA	NA	172.651
	F	S	1	32	10	BF	2024-09-05	2024-09-06	4	2024-09-17	MG	0.102	0.114	0.11	0.108667	NA	NA	NA	NA	172.651
	F	S	1	32	10	BF	2024-09-05	2024-09-06	5	2024-09-17	MG	0.117	0.1	0.11	0.109	NA	NA	NA	NA	172.651
	F	S	1	32	10	BF	2024-09-05	2024-09-06	6	2024-09-17	MG	0.12	0.104	0.12	0.114667	NA	NA	NA	NA	172.651
	F	S	1	32	10	BF	2024-09-05	2024-09-06	7	2024-09-17	MG	0.123	0.11	0.118	0.117	NA	NA	NA	NA	172.651
	F	S	1	32	10	BF	2024-09-05	2024-09-06	8	2024-09-17	MG	0.12	0.111	0.117	0.116	NA	NA	NA	NA	172.651
	F	O	1	32	10	UBF		2025-01-14	1	2025-02-06	MG	0.453	0.444	0.451	0.449333	0.149	0.139	0.117	0.135	93.6516
	F	O	2	32	10	UBF		2025-01-14	1	2025-02-06	MG	0.375	0.376	0.362	0.371	0.153	0.153	0.17	0.158667	93.6516
	F	O	1	32	10	UBF		2025-01-14	2	2025-02-06	MG	0.557	0.569	0.549	0.558333	0.15	0.131	0.119	0.133333	93.6516
	F	O	2	32	10	UBF		2025-01-14	2	2025-02-06	MG	0.608	0.585	0.595	0.596	0.168	0.174	0.166	0.169333	93.6516
	F	O	1	32	10	UBF		2025-01-14	3	2025-02-06	MG	0.415	0.431	0.419	0.421667	0.155	0.159	0.156	0.156667	93.6516
	F	O	2	32	10	UBF		2025-01-14	3	2025-02-06	MG	0.389	0.367	0.339	0.365	0.165	0.152	0.152	0.156333	93.6516
	F	O	1	32	10	UBF		2025-01-14	4	2025-02-06	MG	0.573	0.601	0.588	0.587333	0.194	0.188	0.198	0.193333	93.6516
	F	O	2	32	10	UBF		2025-01-14	4	2025-02-06	MG	0.497	0.51	0.511	0.506	0.179	0.176	0.182	0.179	93.6516
	F	O	1	32	10	UBF		2025-01-14	5	2025-02-06	MG	0.441	0.44	0.438	0.439667	0.141	0.142	0.153	0.145333	93.6516
	F	O	2	32	10	UBF		2025-01-14	5	2025-02-06	MG	0.487	0.486	0.501	0.491333	0.125	0.133	0.127	0.128333	93.6516
	F	O	1	32	10	UBF		2025-01-14	6	2025-02-06	MG	0.433	0.432	0.44	0.435	0.115	0.105	0.105	0.108333	93.6516
	F	O	2	32	10	UBF		2025-01-14	6	2025-02-06	MG	0.368	0.364	0.393	0.375	0.158	0.149	0.131	0.146	93.6516
	F	O	1	32	10	UBF		2025-01-14	7	2025-02-06	MG	0.48	0.51	0.498	0.496	0.191	0.187	0.171	0.183	93.6516
	F	O	2	32	10	UBF		2025-01-14	7	2025-02-06	MG	0.408	0.41	0.431	0.416333	0.141	0.155	0.145	0.147	93.6516
	F	O	1	32	10	UBF		2025-01-14	8	2025-02-06	MG	0.468	0.475	0.461	0.468	0.161	0.165	0.158	0.161333	93.6516
	F	O	2	32	10	UBF		2025-01-14	8	2025-02-06	MG	0.452	0.441	0.44	0.444333	0.123	0.128	0.13	0.127	93.6516
	F	O	1	32	10	UBF		2024-09-05	1	2024-09-30	MG	0.374	0.373	0.375	0.374	0.151	0.147	0.142	0.146667	136.847
	F	O	2	32	10	UBF		2024-09-05	1	2024-09-30	MG	0.387	0.384	0.386	0.385667	0.177	0.164	0.165	0.168667	136.847
	F	O	1	32	10	UBF		2024-09-05	2	2024-09-30	MG	0.398	0.402	0.412	0.404	0.188	0.175	0.171	0.178	136.847
	F	O	2	32	10	UBF		2024-09-05	2	2024-09-30	MG	NA	NA	NA	NA	NA	NA	NA	NA	136.847
	F	O	1	32	10	UBF		2024-09-05	3	2024-09-30	MG	0.371	0.37	0.356	0.365667	0.133	0.124	0.133	0.13	136.847
	F	O	2	32	10	UBF		2024-09-05	3	2024-09-30	MG	0.383	0.387	0.402	0.390667	0.135	0.13	0.141	0.135333	136.847
	F	O	1	32	10	UBF		2024-09-05	4	2024-09-30	MG	0.4	0.384	0.38	0.388	0.137	0.16	0.152	0.149667	136.847
	F	O	2	32	10	UBF		2024-09-05	4	2024-09-30	MG	0.51	0.519	0.511	0.513333	0.143	0.161	0.155	0.153	136.847
	F	O	1	32	10	UBF		2024-09-05	5	2024-09-30	MG	0.414	0.401	0.402	0.405667	0.139	0.131	0.139	0.136333	136.847
	F	O	2	32	10	UBF		2024-09-05	5	2024-09-30	MG	0.355	0.36	0.36	0.358333	0.136	0.148	0.131	0.138333	136.847
	F	O	1	32	10	UBF		2024-09-05	6	2024-09-30	MG	0.393	0.397	0.399	0.396333	0.143	0.136	0.142	0.140333	136.847
	F	O	2	32	10	UBF		2024-09-05	6	2024-09-30	MG	0.512	0.521	0.504	0.512333	0.155	0.164	0.172	0.163667	136.847
	F	O	1	32	10	UBF		2024-09-06	1	2024-09-17	MG	0.369	0.362	0.372	0.367667	0.126	0.113	0.126	0.121667	178.281
	F	O	2	32	10	UBF		2024-09-06	1	2024-09-17	MG	0.341	0.355	0.341	0.345667	0.138	0.134	0.133	0.135	178.281
	F	O	1	32	10	UBF		2024-09-06	2	2024-09-17	MG	0.357	0.365	0.355	0.359	0.125	0.133	0.121	0.126333	178.281
	F	O	2	32	10	UBF		2024-09-06	2	2024-09-17	MG	0.353	0.344	0.352	0.349667	0.152	0.158	0.161	0.157	178.281
	F	O	1	32	10	UBF		2024-09-06	3	2024-09-17	MG	0.331	0.335	0.33	0.332	0.137	0.142	0.141	0.14	178.281
	F	O	2	32	10	UBF		2024-09-06	3	2024-09-17	MG	0.318	0.332	0.319	0.323	0.138	0.132	0.138	0.136	178.281
	F	O	1	32	10	UBF		2024-09-06	3.6	2024-09-17	MG	0.239	0.248	0.24	0.242333	0.146	0.14	0.136	0.140667	178.281
	F	O	2	32	10	UBF		2024-09-06	4.05714	2024-09-17	MG	0.372	0.374	0.372	0.372667	0.178	0.193	0.183	0.184667	178.281
	F	O	1	32	10	UBF		2024-09-06	4.51429	2024-09-17	MG	0.376	0.369	0.374	0.373	0.155	0.153	0.154	0.154	178.281
	F	O	2	32	10	UBF		2024-09-06	4.97143	2024-09-17	MG	0.378	0.371	0.376	0.375	0.167	0.166	0.168	0.167	178.281
	F	O	1	32	10	UBF		2024-09-06	6	2024-09-17	MG	0.434	0.433	0.426	0.431	0.188	0.188	0.187	0.187667	178.281
	F	O	2	32	10	UBF		2024-09-06	6	2024-09-17	MG	0.483	0.475	0.479	0.479	0.16	0.15	0.16	0.156667	178.281
	F	S	1	32	10	UBF		2025-01-14	1	2025-02-07	MG	0.138	0.12	0.141	0.133	NA	NA	NA	NA	176.185
	F	S	1	32	10	UBF		2025-01-14	2	2025-02-07	MG	0.14	0.128	0.132	0.133333	NA	NA	NA	NA	176.185
	F	S	1	32	10	UBF		2025-01-14	3	2025-02-07	MG	0.107	0.114	0.111	0.110667	NA	NA	NA	NA	176.185
	F	S	1	32	10	UBF		2025-01-14	4	2025-02-07	MG	0.119	0.122	0.114	0.118333	NA	NA	NA	NA	176.185
	F	S	1	32	10	UBF		2025-01-14	5	2025-02-07	MG	0.118	0.127	0.125	0.123333	NA	NA	NA	NA	176.185
	F	S	1	32	10	UBF		2025-01-14	6	2025-02-07	MG	0.128	0.134	0.125	0.129	NA	NA	NA	NA	176.185
	F	S	1	32	10	UBF		2025-01-14	7	2025-02-07	MG	0.128	0.121	0.123	0.124	NA	NA	NA	NA	176.185
	F	S	1	32	10	UBF		2025-01-14	8	2025-02-07	MG	0.14	0.123	0.137	0.133333	NA	NA	NA	NA	176.185
	F	S	1	32	10	UBF		2024-09-05	1	2025-03-17	MG	0.109	0.105	0.1	0.104667	NA	NA	NA	NA	136.781
	F	S	1	32	10	UBF		2024-09-05	2	2025-03-17	MG	0.12	0.117	0.119	0.118667	NA	NA	NA	NA	136.781
	F	S	1	32	10	UBF		2024-09-05	3	2025-03-17	MG	0.115	0.13	0.132	0.125667	NA	NA	NA	NA	136.781
	F	S	1	32	10	UBF		2024-09-05	4	2025-03-17	MG	0.127	0.116	0.114	0.119	NA	NA	NA	NA	136.781
	F	S	1	32	10	UBF		2024-09-05	5	2025-03-17	MG	0.131	0.116	0.129	0.125333	NA	NA	NA	NA	136.781
	F	S	1	32	10	UBF		2024-09-05	6	2025-03-17	MG	0.106	0.105	0.101	0.104	NA	NA	NA	NA	136.781
	F	S	1	32	10	UBF		2024-09-05	7	2025-03-17	MG	0.124	0.114	0.122	0.12	NA	NA	NA	NA	136.781
	F	S	1	32	10	UBF		2024-09-05	8	2025-03-17	MG	0.114	0.105	0.109	0.109333	NA	NA	NA	NA	136.781
	F	S	1	32	10	UBF		2024-09-06	1	2024-09-17	MG	0.107	0.107	0.104	0.106	NA	NA	NA	NA	172.651
	F	S	1	32	10	UBF		2024-09-06	2	2024-09-17	MG	0.125	0.113	0.122	0.12	NA	NA	NA	NA	172.651
	F	S	1	32	10	UBF		2024-09-06	3	2024-09-17	MG	0.104	0.103	0.113	0.106667	NA	NA	NA	NA	172.651
	F	S	1	32	10	UBF		2024-09-06	4	2024-09-17	MG	0.114	0.092	0.108	0.104667	NA	NA	NA	NA	172.651
	F	S	1	32	10	UBF		2024-09-06	5	2024-09-17	MG	0.121	0.1	0.111	0.110667	NA	NA	NA	NA	172.651
	F	S	1	32	10	UBF		2024-09-06	6	2024-09-17	MG	0.11	0.112	0.11	0.110667	NA	NA	NA	NA	172.651
	F	S	1	32	10	UBF		2024-09-06	7	2024-09-17	MG	0.117	0.101	0.118	0.112	NA	NA	NA	NA	172.651
	F	S	1	32	10	UBF		2024-09-06	8	2024-09-17	MG	0.1	0.116	0.114	0.11	NA	NA	NA	NA	172.651
	F	O	1	32	15	BF	2025-10-14	2025-10-15	1	2025-02-18	MG	0.311	0.311	0.314	0.312	0.134	0.125	0.116	0.125	101.379
	F	O	2	32	15	BF	2025-10-14	2025-10-15	1	2025-02-18	MG	0.36	0.36	0.364	0.361333	0.169	0.178	0.165	0.170667	101.379
	F	O	1	32	15	BF	2025-10-14	2025-10-15	2	2025-02-18	MG	0.413	0.41	0.408	0.410333	0.17	0.16	0.166	0.165333	101.379
	F	O	2	32	15	BF	2025-10-14	2025-10-15	2	2025-02-18	MG	0.388	0.389	0.39	0.389	0.124	0.125	0.117	0.122	101.379
	F	O	1	32	15	BF	2025-10-14	2025-10-15	3	2025-02-18	MG	0.492	0.496	0.504	0.497333	0.194	0.188	0.191	0.191	101.379
	F	O	2	32	15	BF	2025-10-14	2025-10-15	3	2025-02-18	MG	0.511	0.517	0.511	0.513	0.157	0.154	0.154	0.155	101.379			Damaged
	F	O	1	32	15	BF	2025-10-14	2025-10-15	4	2025-02-18	MG	0.592	0.57	0.595	0.585667	0.239	0.248	0.242	0.243	101.379
	F	O	2	32	15	BF	2025-10-14	2025-10-15	4	2025-02-18	MG	0.568	0.575	0.576	0.573	0.191	0.184	0.192	0.189	101.379
	F	O	1	32	15	BF	2025-09-17	2025-09-18	1	2025-02-25	MG	0.77	0.752	0.773	0.765	0.295	0.342	0.339	0.325333	100.638
	F	O	2	32	15	BF	2025-09-17	2025-09-18	1	2025-02-25	MG	0.748	0.752	0.711	0.737	0.311	0.246	0.26	0.272333	100.638
	F	O	1	32	15	BF	2025-09-17	2025-09-18	2	2025-02-25	MG	0.945	0.913	0.95	0.936	0.312	0.281	0.324	0.305667	100.638
	F	O	2	32	15	BF	2025-09-17	2025-09-18	2	2025-02-25	MG	0.83	0.842	0.837	0.836333	0.301	0.328	0.312	0.313667	100.638
	F	O	1	32	15	BF	2025-09-17	2025-09-18	3	2025-02-25	MG	0.879	0.858	0.903	0.88	0.367	0.403	0.378	0.382667	100.638
	F	O	2	32	15	BF	2025-09-17	2025-09-18	3	2025-02-25	MG	0.817	0.834	0.823	0.824667	0.274	0.258	0.282	0.271333	100.638
	F	O	3	32	15	BF	2025-03-04	2025-03-05	1	2025-03-06	MG	0.568	0.56	0.564	0.564	0.174	0.175	0.194	0.181	93.9388
	F	O	2	32	15	BF	2025-03-04	2025-03-05	1	2025-03-06	MG	0.577	0.585	0.587	0.583	0.196	0.185	0.198	0.193	93.9388
	F	O	1	32	15	BF	2025-03-04	2025-03-05	2	2025-03-06	MG	0.551	0.541	0.547	0.546333	0.223	0.225	0.214	0.220667	93.9388
	F	O	2	32	15	BF	2025-03-04	2025-03-05	2	2025-03-06	MG	0.553	0.562	0.554	0.556333	0.219	0.228	0.221	0.222667	93.9388
	F	O	1	32	15	BF	2025-03-04	2025-03-05	3	2025-03-06	MG	0.503	0.499	0.495	0.499	0.235	0.242	0.233	0.236667	93.9388
	F	O	2	32	15	BF	2025-03-04	2025-03-05	3	2025-03-06	MG	0.596	0.58	0.571	0.582333	0.209	0.186	0.192	0.195667	93.9388
	F	O	1	32	15	BF	2025-03-04	2025-03-05	4	2025-03-06	MG	0.333	0.318	0.331	0.327333	0.138	0.14	0.139	0.139	93.9388
	F	O	2	32	15	BF	2025-03-04	2025-03-05	4	2025-03-06	MG	0.276	0.258	0.259	0.264333	0.148	0.149	0.145	0.147333	93.9388
	F	O	1	32	15	BF	2025-03-04	2025-03-05	5	2025-03-06	MG	0.644	0.669	0.66	0.657667	0.186	0.171	0.2	0.185667	93.9388
	F	O	2	32	15	BF	2025-03-04	2025-03-05	5	2025-03-06	MG	0.663	0.649	0.659	0.657	0.188	0.192	0.183	0.187667	93.9388
	F	O	1	32	15	BF	2025-03-04	2025-03-05	6	2025-03-06	MG	0.663	0.667	0.669	0.666333	0.178	0.192	0.193	0.187667	93.9388
	F	O	2	32	15	BF	2025-03-04	2025-03-05	6	2025-03-06	MG	NA	NA	NA	NA	NA	NA	NA	NA	93.9388
	F	O	1	32	15	BF	2025-03-04	2025-03-05	7	2025-03-06	MG	0.591	0.58	0.593	0.588	0.222	0.217	0.217	0.218667	93.9388
	F	O	2	32	15	BF	2025-03-04	2025-03-05	7	2025-03-06	MG	0.522	0.529	0.538	0.529667	0.183	0.173	0.192	0.182667	93.9388
	F	S	1	32	15	BF	2024-09-17	2024-09-18	1	2024-10-03	MG	0.114	0.105	0.111	0.11	NA	NA	NA	NA	176.041
	F	S	1	32	15	BF	2024-09-17	2024-09-18	2	2024-10-03	MG	0.117	0.119	0.11	0.115333	NA	NA	NA	NA	176.041
	F	S	1	32	15	BF	2024-09-17	2024-09-18	3	2024-10-03	MG	0.126	0.12	0.127	0.124333	NA	NA	NA	NA	176.041
	F	S	1	32	15	BF	2025-10-14	2025-10-15	1	2025-02-14	MG	0.108	0.113	0.108	0.109667	NA	NA	NA	NA	177.609
	F	S	1	32	15	BF	2025-10-14	2025-10-15	2	2025-02-14	MG	0.12	0.137	0.128	0.128333	NA	NA	NA	NA	177.609
	F	S	1	32	15	BF	2025-10-14	2025-10-15	3	2025-02-14	MG	0.108	0.122	0.11	0.113333	NA	NA	NA	NA	177.609
	F	S	1	32	15	BF	2025-10-14	2025-10-15	4	2025-02-14	MG	0.139	0.136	0.123	0.132667	NA	NA	NA	NA	177.609
	F	S	1	32	15	BF	2025-10-14	2025-10-15	5	2025-02-14	MG	0.113	0.117	0.114	0.114667	NA	NA	NA	NA	177.609
	F	S	1	32	15	BF	2025-10-14	2025-10-15	6	2025-02-14	MG	0.119	0.117	0.119	0.118333	NA	NA	NA	NA	177.609
	F	S	1	32	15	BF	2025-03-04	2025-03-05	1	2025-03-06	MG	0.101	0.112	0.116	0.109667	NA	NA	NA	NA	177.088
	F	S	1	32	15	BF	2025-03-04	2025-03-05	2	2025-03-06	MG	0.115	0.119	0.117	0.117	NA	NA	NA	NA	177.088
	F	S	1	32	15	BF	2025-03-04	2025-03-05	3	2025-03-06	MG	0.127	0.136	0.129	0.130667	NA	NA	NA	NA	177.088
	F	S	1	32	15	BF	2025-03-04	2025-03-05	4	2025-03-06	MG	0.113	0.126	0.121	0.12	NA	NA	NA	NA	177.088
	F	S	1	32	15	BF	2025-03-04	2025-03-05	5	2025-03-06	MG	0.136	0.119	0.128	0.127667	NA	NA	NA	NA	177.088
	F	S	1	32	15	BF	2025-03-04	2025-03-05	6	2025-03-06	MG	0.105	0.122	0.112	0.113	NA	NA	NA	NA	177.088
	F	S	1	32	15	BF	2025-03-04	2025-03-05	7	2025-03-06	MG	0.129	0.131	0.129	0.129667	NA	NA	NA	NA	177.088
	F	O	1	32	15	UBF		2025-09-24	1	2025-03-03	MG	0.384	0.398	0.413	0.398333	0.117	0.142	0.121	0.126667	97.2654
	F	O	2	32	15	UBF		2025-09-24	1	2025-03-03	MG	0.389	0.389	0.414	0.397333	0.157	0.148	0.148	0.151	97.2654
	F	O	1	32	15	UBF		2025-09-24	2	2025-03-03	MG	0.434	0.424	0.433	0.430333	0.155	0.152	0.168	0.158333	97.2654
	F	O	2	32	15	UBF		2025-09-24	2	2025-03-03	MG	0.371	0.373	0.393	0.379	0.133	0.153	0.138	0.141333	97.2654
	F	O	1	32	15	UBF		2025-09-24	3	2025-03-03	MG	0.253	0.235	0.25	0.246	0.116	0.114	0.132	0.120667	97.2654
	F	O	2	32	15	UBF		2025-09-24	3	2025-03-03	MG	0.299	0.292	0.286	0.292333	0.103	0.11	0.096	0.103	97.2654
	F	O	1	32	15	UBF		2025-03-05	1	2025-03-06	MG	0.378	0.379	0.38	0.379	0.19	0.195	0.188	0.191	93.9388
	F	O	2	32	15	UBF		2025-03-05	1	2025-03-06	MG	0.37	0.365	0.364	0.366333	0.169	0.172	0.165	0.168667	93.9388
	F	O	1	32	15	UBF		2025-03-05	2	2025-03-06	MG	0.394	0.4	0.402	0.398667	0.111	0.109	0.114	0.111333	93.9388
	F	O	2	32	15	UBF		2025-03-05	2	2025-03-06	MG	0.436	0.435	0.437	0.436	0.145	0.152	0.15	0.149	93.9388
	F	O	1	32	15	UBF		2025-03-05	3	2025-03-06	MG	0.407	0.407	0.409	0.407667	0.157	0.158	0.159	0.158	93.9388
	F	O	2	32	15	UBF		2025-03-05	3	2025-03-06	MG	0.43	0.411	0.42	0.420333	0.173	0.175	0.178	0.175333	93.9388
	F	O	1	32	15	UBF		2025-03-05	4	2025-03-06	MG	0.334	0.333	0.318	0.328333	0.145	0.144	0.132	0.140333	93.9388
	F	O	2	32	15	UBF		2025-03-05	4	2025-03-06	MG	0.406	0.408	0.409	0.407667	0.177	0.173	0.174	0.174667	93.9388
	F	O	1	32	15	UBF		2025-03-05	5	2025-03-06	MG	0.426	0.424	0.406	0.418667	0.173	0.172	0.169	0.171333	93.9388
	F	O	2	32	15	UBF		2025-03-05	5	2025-03-06	MG	0.421	0.418	0.414	0.417667	0.172	0.166	0.174	0.170667	93.9388
	F	O	1	32	15	UBF		2025-03-05	6	2025-03-06	MG	0.595	0.583	0.59	0.589333	0.189	0.179	0.189	0.185667	93.9388
	F	O	2	32	15	UBF		2025-03-05	6	2025-03-06	MG	0.545	0.542	0.539	0.542	0.161	0.148	0.143	0.150667	93.9388
	F	O	1	32	15	UBF		2025-03-05	7	2025-03-06	MG	0.392	0.406	0.393	0.397	0.148	0.157	0.163	0.156	93.9388
	F	O	2	32	15	UBF		2025-03-05	7	2025-03-06	MG	0.403	0.403	0.407	0.404333	0.163	0.163	0.168	0.164667	93.9388
	F	O	1	32	15	UBF		2025-03-05	8	2025-03-06	MG	0.553	0.555	0.561	0.556333	0.155	0.147	0.149	0.150333	93.9388
	F	O	2	32	15	UBF		2025-03-05	8	2025-03-06	MG	0.543	0.532	0.533	0.536	0.17	0.157	0.169	0.165333	93.9388
	F	S	1	32	15	UBF		2024-09-24	1	2024-10-17	MG	0.119	0.118	0.12	0.119	NA	NA	NA	NA	179.914
	F	S	1	32	15	UBF		2024-09-24	2	2024-10-17	MG	0.123	0.125	0.129	0.125667	NA	NA	NA	NA	179.914
	F	S	1	32	15	UBF		2024-09-24	3	2024-10-17	MG	0.126	0.129	0.124	0.126333	NA	NA	NA	NA	179.914
	F	S	1	32	15	UBF		2024-09-24	4	2024-10-17	MG	0.124	0.126	0.123	0.124333	NA	NA	NA	NA	179.914
	F	S	1	32	15	UBF		2024-09-25	1	2024-10-18	MG	0.109	0.119	0.112	0.113333	NA	NA	NA	NA	176.98
	F	S	1	32	15	UBF		2024-09-25	2	2024-10-18	MG	0.122	0.118	0.117	0.119	NA	NA	NA	NA	176.98
	F	S	1	32	15	UBF		2024-09-25	3	2024-10-18	MG	0.121	0.116	0.111	0.116	NA	NA	NA	NA	176.98
	F	S	1	32	15	UBF		2024-09-25	4	2024-10-18	MG	0.126	0.12	0.122	0.122667	NA	NA	NA	NA	176.98
	F	S	1	32	15	UBF		2024-09-25	5	2024-10-18	MG	0.128	0.117	0.125	0.123333	NA	NA	NA	NA	176.98
	F	S	1	32	15	UBF		2024-09-25	6	2024-10-18	MG	0.109	0.115	0.115	0.113	NA	NA	NA	NA	176.98
	F	S	1	32	15	UBF		2025-03-05	1	2025-03-06	MG	0.121	0.113	0.121	0.118333	NA	NA	NA	NA	177.088
	F	S	1	32	15	UBF		2025-03-05	2	2025-03-06	MG	0.124	0.135	0.14	0.133	NA	NA	NA	NA	177.088
	F	S	1	32	15	UBF		2025-03-05	3	2025-03-06	MG	0.107	0.115	0.114	0.112	NA	NA	NA	NA	177.088
	F	S	1	32	15	UBF		2025-03-05	4	2025-03-06	MG	0.116	0.109	0.119	0.114667	NA	NA	NA	NA	177.088
	F	S	1	32	15	UBF		2025-03-05	5	2025-03-06	MG	0.114	0.122	0.12	0.118667	NA	NA	NA	NA	177.088
	F	S	1	32	15	UBF		2025-03-05	6	2025-03-06	MG	0.104	0.122	0.113	0.113	NA	NA	NA	NA	177.088
	F	S	1	32	15	UBF		2025-03-05	7	2025-03-06	MG	0.118	0.112	0.124	0.118	NA	NA	NA	NA	177.088
	F	S	1	32	15	UBF		2025-03-05	8	2025-03-06	MG	0.115	0.102	0.108	0.108333	NA	NA	NA	NA	177.088

## Sheet: Male measurements
Mosquito_ID	Male_or_Female	Body_part	Body_Part_Number	Temperature	Age	Dissection_Date	Tech_Rep	Measurement_Date	Measurer_initials	Length1	Length2	Length3	AverageLength	Width1	Width2	Width3	AverageWidth	Scale	Scale Megan	Notes		Micrometer Scale
1	M	MAG	1	27	5	2024-08-26	1	2024-08-30	MG	0.238	0.245	0.242	0.242	0.173	0.171	0.17	0.171	1736.3	173.63	No testes		0.1 uM
1	M	MAG	2	27	5	2024-08-26	1	2024-08-30	MG	0.25	0.253	0.248	0.25	0.156	0.155	0.155	0.155	1736.3	173.63
2	M	MAG	1	27	5	2024-08-26	2	2024-08-30	MG	0.247	0.245	0.241	0.244	0.128	0.134	0.134	0.132	1736.3	173.63	1 MAG, no testes
2	M	MAG	2	27	5	2024-08-26	2	2024-08-30	MG	NA	NA	NA	NA	NA	NA	NA	NA	0		Missing
3	M	MAG	1	27	5	2024-08-26	3	2024-08-30	MG	0.197	0.199	0.197	0.198	0.105	0.11	0.109	0.108	1736.3	173.63	Slightly damaged, no testes
3	M	MAG	2	27	5	2024-08-26	3	2024-08-30	MG	0.201	0.192	0.196	0.196	0.138	0.135	0.136	0.136	1736.3	173.63
4	M	MAG	1	27	5	2024-08-26	4	2024-08-30	MG	0.231	0.233	0.228	0.231	0.124	0.121	0.123	0.123	1736.3	173.63
4	M	MAG	2	27	5	2024-08-26	4	2024-08-30	MG	0.246	0.249	0.25	0.248	0.129	0.13	0.127	0.129	1736.3	173.63
4	M	Testes	1	27	5	2024-08-26	4	2024-08-30	MG	0.249	0.248	0.248	0.248	0.097	0.093	0.095	0.095	1736.3	173.63
4	M	Testes	2	27	5	2024-08-26	4	2024-08-30	MG	0.151	0.154	0.148	0.151	0.087	0.088	0.089	0.088	1736.3	173.63
5	M	MAG	1	27	5	2024-08-26	5	2024-08-30	MG	0.176	0.186	0.183	0.182	0.106	0.099	0.104	0.103	1736.3	173.63	Slightly damaged
5	M	MAG	2	27	5	2024-08-26	5	2024-08-30	MG	0.215	0.213	0.213	0.214	0.137	0.131	0.139	0.136	1736.3	173.63
5	M	Testes	1	27	5	2024-08-26	5	2024-08-30	MG	0.168	0.175	0.176	0.173	0.102	0.106	0.105	0.104	1736.3	173.63	Damaged
5	M	Testes	2	27	5	2024-08-26	5	2024-08-30	MG	NA	NA	NA	NA	NA	NA	NA	NA	0		Missing
6	M	MAG	1	27	5	2024-08-26	6	2024-08-30	MG	0.269	0.268	0.267	0.268	0.132	0.132	0.133	0.132	1736.3	173.63	No testes
6	M	MAG	2	27	5	2024-08-26	6	2024-08-30	MG	0.244	0.244	0.247	0.245	0.151	0.147	0.145	0.148	1736.3	173.63
7	M	MAG	1	27	5	2024-08-26	7	2024-08-30	MG	0.251	0.249	0.25	0.25	0.146	0.147	0.148	0.147	1736.3	173.63
7	M	MAG	2	27	5	2024-08-26	7	2024-08-30	MG	0.26	0.257	0.262	0.26	0.159	0.166	0.163	0.163	1736.3	173.63
7	M	Testes	1	27	5	2024-08-26	7	2024-08-30	MG	0.204	0.213	0.204	0.207	0.13	0.132	0.132	0.131	1736.3	173.63
7	M	Testes	2	27	5	2024-08-26	7	2024-08-30	MG	NA	NA	NA	NA	NA	NA	NA	NA	0		Missing
8	M	MAG	1	27	5	2024-08-26	8	2024-08-30	NS	0.196	0.198	0.198	0.197333	0.144	0.144	0.146	0.144667	1762.04	176.204	No testes
8	M	MAG	2	27	5	2024-08-26	8	2024-08-30	NS	0.165	0.162	0.163	0.163333	0.122	0.121	0.121	0.121333	1736.3	173.63
9	M	MAG	1	27	5	2024-08-26	9	2024-09-01	MG	0.217	0.215	0.216	0.216	0.1	0.106	0.1	0.102	1736.3	173.63
9	M	MAG	2	27	5	2024-08-26	9	2024-09-01	MG	0.224	0.228	0.221	0.224	0.088	0.089	0.088	0.088	1736.3	173.63	No testes
10	M	MAG	1	27	5	2024-08-26	10	2024-09-01	MG	0.27	0.271	0.269	0.27	0.123	0.13	0.124	0.126	1736.3	173.63
10	M	MAG	2	27	5	2024-08-26	10	2024-09-01	MG	0.218	0.224	0.219	0.22	0.127	0.133	0.13	0.13	1736.3	173.63
10	M	Testes	1	27	5	2024-08-26	10	2024-09-01	MG	0.14	0.14	0.141	0.14	0.093	0.095	0.097	0.095	1736.3	173.63
10	M	Testes	2	27	5	2024-08-26	10	2024-09-01	MG	NA	NA	NA	NA	NA	NA	NA	NA	0		Missing
11	M	MAG	1	27	5	2024-08-26	11	2024-09-01	MG	0.17	0.169	0.17	0.17	0.097	0.093	0.095	0.095	1736.3	173.63	No Testes
11	M	MAG	2	27	5	2024-08-26	11	2024-09-01	MG	0.192	0.191	0.192	0.192	0.095	0.093	0.094	0.094	1736.3	173.63
12	M	MAG	1	30	5	2024-08-26	1	2024-09-01	MG	0.171	0.171	0.173	0.172	0.108	0.109	0.111	0.109	1736.3	173.63	No testes
12	M	MAG	2	30	5	2024-08-26	1	2024-09-01	MG	0.198	0.194	0.201	0.198	0.121	0.119	0.123	0.121	1736.3	173.63
13	M	MAG	1	30	5	2024-08-26	2	2024-09-01	MG	0.21	0.206	0.205	0.207	0.113	0.107	0.112	0.111	1736.3	173.63
13	M	MAG	2	30	5	2024-08-26	2	2024-09-01	MG	0.181	0.193	0.19	0.188	0.114	0.116	0.108	0.113	1736.3	173.63
13	M	Testes	1	30	5	2024-08-26	2	2024-09-01	MG	0.17	0.172	0.177	0.173	0.131	0.132	0.134	0.132	1736.3	173.63
13	M	Testes	2	30	5	2024-08-26	2	2024-09-01	MG	NA	NA	NA	NA	NA	NA	NA	NA	0		Missing
14	M	MAG	1	30	5	2024-08-26	3	2024-09-01	MG	0.254	0.249	0.246	0.25	0.122	0.13	0.126	0.126	1736.3	173.63
14	M	MAG	2	30	5	2024-08-26	3	2024-09-01	MG	0.212	0.249	0.218	0.226	0.119	0.116	0.114	0.116	1736.3	173.63
14	M	Testes	1	30	5	2024-08-26	3	2024-09-01	MG	0.234	0.239	0.238	0.237	0.122	0.121	0.121	0.121	1736.3	173.63
14	M	Testes	2	30	5	2024-08-26	3	2024-09-01	MG	NA	NA	NA	NA	NA	NA	NA	NA	0		Missing
15	M	MAG	1	30	5	2024-08-26	4	2024-09-02	MG	0.175	0.174	0.174	0.174	0.098	0.102	0.101	0.1	1736.3	173.63	No testes
15	M	MAG	2	30	5	2024-08-26	4	2024-09-02	MG	0.184	0.185	0.184	0.184	0.109	0.111	0.111	0.11	1736.3	173.63
16	M	MAG	1	30	5	2024-08-26	5	2024-09-02	MG	0.217	0.22	0.217	0.218	0.136	0.136	0.134	0.135	1736.3	173.63
16	M	MAG	2	30	5	2024-08-26	5	2024-09-02	MG	0.216	0.216	0.214	0.215	0.126	0.126	0.126	0.126	1736.3	173.63
16	M	Testes	1	30	5	2024-08-26	5	2024-09-02	MG	0.275	0.278	0.277	0.277	0.14	0.142	0.142	0.141	1736.3	173.63
16	M	Testes	2	30	5	2024-08-26	5	2024-09-02	MG	0.241	0.247	0.241	0.243	0.092	0.09	0.091	0.091	1736.3	173.63
17	M	MAG	1	30	5	2024-08-26	6	2024-09-03	MG	0.187	0.189	0.184	0.187	0.109	0.114	0.114	0.112	1736.3	173.63	No testes
17	M	MAG	2	30	5	2024-08-26	6	2024-09-03	MG	0.215	0.218	0.219	0.217	0.104	0.108	0.105	0.106	1736.3	173.63
18	M	MAG	1	30	5	2024-08-26	7	2024-09-03	MG	0.267	0.267	0.265	0.266	0.127	0.13	0.124	0.127	1736.3	173.63
18	M	MAG	2	30	5	2024-08-26	7	2024-09-03	MG	0.257	0.257	0.258	0.257	0.129	0.13	0.129	0.129	1736.3	173.63	No Testes
19	M	MAG	1	30	5	2024-08-26	8	2024-09-03	MG	0.182	0.177	0.181	0.18	0.09	0.092	0.094	0.092	1736.3	173.63
19	M	MAG	2	30	5	2024-08-26	8	2024-09-03	MG	0.158	0.161	0.161	0.16	0.104	0.108	0.099	0.104	1736.3	173.63
19	M	Testes	1	30	5	2024-08-26	8	2024-09-03	MG	0.204	0.199	0.202	0.202	0.091	0.092	0.096	0.093	1736.3	173.63
19	M	Testes	2	30	5	2024-08-26	8	2024-09-03	MG	NA	NA	NA	NA	NA	NA	NA	NA	0		Missing
20	M	MAG	1	30	10	2024-08-28	1	2024-09-10	MG	0.23	0.23	0.233	0.231	0.117	0.118	0.115	0.117	1761.6	176.16
20	M	MAG	2	30	10	2024-08-28	1	2024-09-10	MG	0.244	0.247	0.245	0.245	0.117	0.118	0.118	0.118	1761.6	176.16
20	M	Testes	1	30	10	2024-08-28	1	2024-09-10	MG	0.264	0.267	0.268	0.266	0.083	0.08	0.081	0.081	1761.6	176.16
20	M	Testes	2	30	10	2024-08-28	1	2024-09-10	MG	0.223	0.221	0.222	0.222	0.091	0.094	0.094	0.093	1761.6	176.16
21	M	MAG	1	30	10	2024-08-28	2	2024-09-10	MG	0.26	0.261	0.263	0.261	0.145	0.146	0.143	0.145	1761.6	176.16
21	M	MAG	2	30	10	2024-08-28	2	2024-09-10	MG	0.235	0.234	0.238	0.236	0.138	0.137	0.136	0.137	1761.6	176.16
21	M	Testes	1	30	10	2024-08-28	2	2024-09-10	MG	0.405	0.413	0.408	0.409	0.136	0.133	0.132	0.134	1761.6	176.16
21	M	Testes	2	30	10	2024-08-28	2	2024-09-10	MG	0.297	0.305	0.301	0.301	0.141	0.145	0.142	0.143	1761.6	176.16
22	M	MAG	1	30	10	2024-08-28	3	2024-09-10	MG	0.234	0.233	0.232	0.233	0.105	0.11	0.105	0.107	1761.6	176.16
22	M	MAG	2	30	10	2024-08-28	3	2024-09-10	MG	0.225	0.225	0.222	0.224	0.128	0.128	0.127	0.128	1761.6	176.16
23	M	MAG	1	30	10	2024-08-28	4	2024-09-10	MG	0.259	0.258	0.261	0.259	0.135	0.139	0.139	0.138	1761.6	176.16
23	M	MAG	2	30	10	2024-08-28	4	2024-09-10	MG	0.285	0.287	0.286	0.286	0.147	0.149	0.151	0.149	1761.6	176.16
23	M	Testes	1	30	10	2024-08-28	4	2024-09-10	MG	0.143	0.146	0.145	0.145	0.097	0.096	0.093	0.095	1761.6	176.16
23	M	Testes	2	30	10	2024-08-28	4	2024-09-10	MG	NA	NA	NA	NA	NA	NA	NA	NA	1761.6	176.16	Missing
24	M	MAG	1	30	10	2024-08-28	5	2024-09-10	MG	0.257	0.254	0.257	0.256	0.141	0.141	0.14	0.141	1761.6	176.16
24	M	MAG	2	30	10	2024-08-28	5	2024-09-10	MG	0.258	0.264	0.261	0.261	0.119	0.12	0.119	0.119	1761.6	176.16
25	M	MAG	1	30	10	2024-08-28	6	2024-09-10	MG	0.249	0.248	0.248	0.248	0.132	0.135	0.132	0.133	1761.6	176.16
25	M	MAG	2	30	10	2024-08-28	6	2024-09-10	MG	NA	NA	NA	NA	NA	NA	NA	NA	1761.6	176.16	Damaged
26	M	MAG	1	30	10	2024-08-28	7	2024-09-10	MG	0.222	0.22	0.221	0.221	0.104	0.104	0.105	0.104	1761.6	176.16
26	M	MAG	2	30	10	2024-08-28	7	2024-09-10	MG	0.221	0.221	0.221	0.221	0.102	0.103	0.102	0.102	1761.6	176.16
26	M	Testes	1	30	10	2024-08-28	7	2024-09-10	MG	0.245	0.246	0.241	0.244	0.11	0.112	0.109	0.11	1761.6	176.16
26	M	Testes	2	30	10	2024-08-28	7	2024-09-10	MG	NA	NA	NA	NA	NA	NA	NA	NA	1761.6	176.16
27	M	MAG	1	30	10	2024-08-28	8	2024-09-10	MG	0.181	0.182	0.181	0.181	0.102	0.101	0.102	0.102	1761.6	176.16
27	M	MAG	2	30	10	2024-08-28	8	2024-09-10	MG	0.282	0.281	0.281	0.281	0.1	0.098	0.099	0.099	1761.6	176.16	Damaged
28	M	MAG	1	32	10	2024-09-05	1	2024-09-16	MG	0.235	0.235	0.234	0.235	0.125	0.125	0.123	0.124	1785.49	178.549
28	M	MAG	2	32	10	2024-09-05	1	2024-09-16	MG	0.232	0.228	0.23	0.23	0.108	0.106	0.104	0.106	1785.49	178.549
28	M	Testes	1	32	10	2024-09-05	1	2024-09-16	MG	0.111	0.109	0.113	0.111	0.075	0.073	0.076	0.075	1785.49	178.549
28	M	Testes	2	32	10	2024-09-05	1	2024-09-16	MG	NA	NA	NA	NA	NA	NA	NA	NA	1785.49	178.549	Missing
29	M	MAG	1	32	10	2024-09-05	2	2024-09-16	MG	0.215	0.216	0.217	0.216	0.114	0.116	0.115	0.115	1785.49	178.549
29	M	MAG	2	32	10	2024-09-05	2	2024-09-16	MG	0.218	0.218	0.218	0.218	0.103	0.104	0.1	0.102	1785.49	178.549
29	M	Testes	1	32	10	2024-09-05	2	2024-09-16	MG	0.22	0.219	0.212	0.217	0.109	0.114	0.104	0.109	1785.49	178.549
29	M	Testes	2	32	10	2024-09-05	2	2024-09-16	MG	NA	NA	NA	NA	NA	NA	NA	NA	1785.49	178.549	Missing
30	M	MAG	1	32	10	2024-09-05	3	2024-09-16	MG	0.181	0.18	0.18	0.18	0.107	0.104	0.105	0.105	1785.49	178.549
30	M	MAG	2	32	10	2024-09-05	3	2024-09-16	MG	0.167	0.166	0.166	0.166	0.094	0.096	0.097	0.096	1785.49	178.549
30	M	Testes	1	32	10	2024-09-05	3	2024-09-16	MG	0.189	0.184	0.187	0.187	0.117	0.118	0.116	0.117	1785.49	178.549
30	M	Testes	2	32	10	2024-09-05	3	2024-09-16	MG	0.2	0.197	0.201	0.199	0.094	0.095	0.094	0.094	1785.49	178.549
31	M	MAG	1	32	10	2024-09-05	4	2024-09-16	MG	0.197	0.195	0.195	0.196	0.1	0.1	0.099	0.1	1785.49	178.549
31	M	MAG	2	32	10	2024-09-05	4	2024-09-16	MG	0.18	0.181	0.182	0.181	0.1	0.1	0.103	0.101	1785.49	178.549
31	M	Testes	1	32	10	2024-09-05	4	2024-09-16	MG	0.162	0.158	0.157	0.159	0.068	0.071	0.068	0.069	1785.49	178.549
31	M	Testes	2	32	10	2024-09-05	4	2024-09-16	MG	0.29	0.291	0.29	0.29	0.107	0.103	0.105	0.105	1785.49	178.549
32	M	MAG	1	32	10	2024-09-05	5	2024-09-16	MG	0.172	0.172	0.171	0.172	0.11	0.114	0.112	0.112	1785.49	178.549	Representitive image
32	M	MAG	2	32	10	2024-09-05	5	2024-09-16	MG	0.193	0.194	0.194	0.194	0.102	0.105	0.105	0.104	1785.49	178.549
32	M	Testes	1	32	10	2024-09-05	5	2024-09-16	MG	0.246	0.242	0.244	0.244	0.118	0.12	0.119	0.119	1785.49	178.549
32	M	Testes	2	32	10	2024-09-05	5	2024-09-16	MG	0.242	0.24	0.242	0.241	0.096	0.095	0.097	0.096	1785.49	178.549
33	M	MAG	1	32	10	2024-09-05	6	2024-09-16	MG	0.211	0.212	0.211	0.211	0.122	0.119	0.121	0.121	1785.49	178.549	No testes
33	M	MAG	2	32	10	2024-09-05	6	2024-09-16	MG	0.205	0.2	0.201	0.202	0.115	0.117	0.114	0.115	1785.49	178.549
34	M	MAG	1	32	10	2024-09-05	7	2024-09-16	MG	0.208	0.205	0.207	0.207	0.119	0.118	0.119	0.119	1785.49	178.549
34	M	MAG	2	32	10	2024-09-05	7	2024-09-16	MG	0.179	0.176	0.178	0.178	0.101	0.099	0.099	0.1	1785.49	178.549
34	M	Testes	1	32	10	2024-09-05	7	2024-09-16	MG	0.174	0.173	0.174	0.174	0.081	0.077	0.082	0.08	1785.49	178.549
34	M	Testes	2	32	10	2024-09-05	7	2024-09-16	MG	0.226	0.225	0.224	0.225	0.072	0.072	0.071	0.072	1785.49	178.549
35	M	MAG	1	32	10	2024-09-05	8	2024-09-16	MG	0.173	0.173	0.173	0.173	0.099	0.098	0.099	0.099	1785.49	178.549
35	M	MAG	2	32	10	2024-09-05	8	2024-09-16	MG	0.237	0.236	0.234	0.236	0.089	0.091	0.092	0.091	1785.49	178.549
35	M	Testes	1	32	10	2024-09-05	8	2024-09-16	MG	0.152	0.151	0.15	0.151	0.12	0.12	0.12	0.12	1785.49	178.549
35	M	Testes	2	32	10	2024-09-05	8	2024-09-16	MG	0.198	0.199	0.198	0.198	0.097	0.098	0.095	0.097	1785.49	178.549
36	M	MAG	1	32	10	2024-09-17	1	2024-09-30	MG	0.238	0.239	0.237	0.238	0.115	0.116	0.113	0.115	1761.39	176.139
36	M	MAG	2	32	10	2024-09-17	1	2024-09-30	MG	0.239	0.238	0.237	0.238	0.118	0.121	0.117	0.119	1761.39	176.139
36	M	Testes	1	32	10	2024-09-17	1	2024-09-30	MG	0.287	0.297	0.281	0.288	0.084	0.085	0.085	0.085	1761.39	176.139	Damaged
36	M	Testes	2	32	10	2024-09-17	1	2024-09-30	MG	NA	NA	NA	NA	NA	NA	NA	NA	1761.39	176.139	Missing
37	M	MAG	1	32	10	2024-09-17	2	2024-09-30	MG	0.253	0.252	0.252	0.252	0.133	0.132	0.131	0.132	1761.39	176.139	No testes
37	M	MAG	2	32	10	2024-09-17	2	2024-09-30	MG	0.271	0.271	0.271	0.271	0.103	0.102	0.103	0.103	1761.39	176.139
38	M	MAG	1	32	10	2024-09-17	3	2024-09-30	MG	0.227	0.23	0.229	0.229	0.143	0.139	0.143	0.142
38	M	MAG	2	32	10	2024-09-17	3	2024-09-30	MG	0.233	0.234	0.233	0.233	0.126	0.125	0.125	0.125
38	M	Testes	1	32	10	2024-09-17	3	2024-09-30	MG	0.272	0.277	0.278	0.276	0.107	0.107	0.106	0.107
38	M	Testes	2	32	10	2024-09-17	3	2024-09-30	MG	0.138	0.14	0.136	0.138	0.099	0.099	0.1	0.099
39	M	MAG	1	32	10	2024-09-17	4	2024-09-30	MG	0.251	0.247	0.248	0.249	0.126	0.127	0.126	0.126			No testes
40	M	MAG	1	27	3	2024-09-23	1	2024-11-18	NS	0.274	0.275	0.276	0.275	0.192	0.186	0.193	0.190333	1746.56
40	M	MAG	2	27	3	2024-09-23	1	2024-11-18	NS	0.282	0.282	0.285	0.283	0.134	0.13	0.128	0.130667	1746.56
41	M	MAG	1	27	3	2024-09-23	2	2024-11-18	NS	0.232	0.233	0.228	0.231	0.141	0.138	0.143	0.140667	1746.56
41	M	MAG	2	27	3	2024-09-23	2	2024-11-18	NS	0.248	0.245	0.248	0.247	0.143	0.147	0.145	0.145	1746.56
42	M	MAG	1	27	3	2024-09-23	3	2024-11-20	NS	0.279	0.283	0.283	0.281667	0.149	0.145	0.148	0.147333	1746.6
42	M	MAG	2	27	3	2024-09-23	3	2024-11-20	NS	0.269	0.267	0.268	0.268	0.17	0.171	0.171	0.170667	1746.6
43	M	MAG	1	27	3	2024-09-23	4	2024-11-20	NS	0.235	0.236	0.236	0.235667	0.135	0.138	0.139	0.137333	1746.6
43	M	MAG	2	27	3	2024-09-23	4	2024-11-20	NS	0.179	0.177	0.179	0.178333	0.12	0.123	0.122	0.121667	1746.6
43	M	Testes	1	27	3	2024-09-23	4	2024-11-20	NS	0.185	0.186	0.185	0.185333	0.147	0.146	0.146	0.146333	1746.6
43	M	Testes	2	27	3	2024-09-23	4	2024-11-20	NS	NA	NA	NA	NA	NA	NA	NA	NA	1746.6
44	M	MAG	1	27	3	2024-09-23	5	2024-11-20	NS	0.276	0.276	0.273	0.275	0.143	0.143	0.145	0.143667	1746.6
44	M	MAG	2	27	3	2024-09-23	5	2024-11-20	NS	0.275	0.278	0.278	0.277	0.186	0.185	0.186	0.185667	1746.6
45	M	MAG	1	27	3	2024-09-23	6	2024-11-20	NS	0.298	0.294	0.295	0.295667	0.159	0.157	0.16	0.158667	1746.6
45	M	MAG	2	27	3	2024-09-23	6	2024-11-20	NS	0.287	0.292	0.29	0.289667	0.161	0.163	0.165	0.163	1746.6
46	M	MAG	1	27	3	2024-09-23	7	2024-11-20	NS	0.318	0.315	0.317	0.316667	0.147	0.146	0.146	0.146333	1746.6
46	M	MAG	2	27	3	2024-09-23	7	2024-11-20	NS	0.275	0.273	0.276	0.274667	0.142	0.144	0.143	0.143	1746.6
47	M	MAG	1	27	3	2024-09-23	8	2024-11-20	NS	0.277	0.278	0.28	0.278333	0.143	0.141	0.142	0.142	1746.6
47	M	MAG	2	27	3	2024-09-23	8	2024-11-20	NS	0.269	0.269	0.271	0.269667	0.113	0.111	0.112	0.112	1746.6
48	M	MAG	1	27	5	2024-09-25	1	2024-11-20	NS	0.255	0.254	0.252	0.253667	0.112	0.113	0.112	0.112333	1775.2
48	M	MAG	2	27	5	2024-09-25	1	2024-11-20	NS	0.276	0.277	0.275	0.276	0.139	0.142	0.138	0.139667	1775.2
48	M	Testes	1	27	5	2024-09-25	1	2024-11-20	NS	0.182	0.181	0.183	0.182	0.129	0.131	0.13	0.13	1775.2
48	M	Testes	2	27	5	2024-09-25	1	2024-11-20	NS	NA	NA	NA	NA	NA	NA	NA	NA	1775.2
49	M	MAG	1	27	5	2024-09-25	2	2024-11-20	NS	0.241	0.238	0.24	0.239667	0.131	0.133	0.132	0.132	1775.2
49	M	MAG	2	27	5	2024-09-25	2	2024-11-20	NS	0.257	0.257	0.257	0.257	0.122	0.123	0.123	0.122667	1775.2
50	M	MAG	1	27	5	2024-09-25	3	2024-11-20	NS	0.253	0.254	0.253	0.253333	0.106	0.109	0.108	0.107667	1775.2
50	M	MAG	2	27	5	2024-09-25	3	2024-11-20	NS	0.22	0.22	0.219	0.219667	0.098	0.096	0.096	0.0966667	1775.2
51	M	MAG	1	27	5	2024-09-25	4	2024-11-20	NS	0.259	0.259	0.26	0.259333	0.14	0.141	0.141	0.140667	1775.2
51	M	MAG	2	27	5	2024-09-25	4	2024-11-20	NS	0.231	0.234	0.233	0.232667	0.155	0.155	0.154	0.154667	1775.2
52	M	MAG	1	27	5	2024-09-25	5	2024-11-20	NS	0.231	0.234	0.231	0.232	0.125	0.122	0.126	0.124333	1775.2
52	M	MAG	2	27	5	2024-09-25	5	2024-11-20	NS	0.183	0.185	0.184	0.184	0.112	0.114	0.111	0.112333	1775.2
53	M	MAG	1	27	5	2024-09-25	6	2024-11-20	NS	0.261	0.26	0.262	0.261	0.137	0.136	0.139	0.137333	1775.2
53	M	MAG	2	27	5	2024-09-25	6	2024-11-20	NS	0.247	0.25	0.247	0.248	0.145	0.148	0.145	0.146	1775.2
54	M	MAG	1	27	5	2024-09-25	7	2024-11-20	NS	0.24	0.241	0.242	0.241	0.109	0.109	0.108	0.108667	1775.2
54	M	MAG	2	27	5	2024-09-25	7	2024-11-20	NS	0.218	0.219	0.216	0.217667	0.143	0.145	0.142	0.143333	1775.2
55	M	MAG	1	27	5	2024-09-25	8	2024-11-20	NS	0.257	0.254	0.254	0.255	0.136	0.138	0.137	0.137	1775.2
55	M	MAG	2	27	5	2024-09-25	8	2024-11-20	NS	0.254	0.255	0.256	0.255	0.133	0.133	0.132	0.132667	1775.2
56	M	MAG	1	32	3	2024-09-27	1	2024-11-20	NS	0.244	0.241	0.242	0.242333	0.152	0.154	0.152	0.152667	1764.4
56	M	MAG	2	32	3	2024-09-27	1	2024-11-20	NS	0.21	0.209	0.206	0.208333	0.126	0.127	0.124	0.125667	1764.4
56	M	Testes	1	32	3	2024-09-27	1	2024-11-20	NS	0.209	0.206	0.209	0.208	0.125	0.125	0.124	0.124667	1764.4
56	M	Testes	2	32	3	2024-09-27	1	2024-11-20	NS	0.159	0.158	0.16	0.159	0.122	0.12	0.12	0.120667	1764.4
57	M	MAG	1	32	3	2024-09-27	2	2024-11-20	NS	0.241	0.237	0.237	0.238333	0.163	0.16	0.164	0.162333	1764.4
57	M	MAG	2	32	3	2024-09-27	2	2024-11-20	NS	0.225	0.228	0.225	0.226	0.139	0.141	0.137	0.139	1764.4
58	M	MAG	1	32	3	2024-09-27	3	2024-11-20	NS	0.205	0.208	0.205	0.206	0.131	0.134	0.131	0.132	1764.4
58	M	MAG	2	32	3	2024-09-27	3	2024-11-20	NS	0.214	0.214	0.212	0.213333	0.144	0.143	0.144	0.143667	1764.4
58	M	Testes	1	32	3	2024-09-27	3	2024-11-20	NS	0.204	0.203	0.205	0.204	0.11	0.11	0.113	0.111	1764.4
58	M	Testes	2	32	3	2024-09-27	3	2024-11-20	NS	NA	NA	NA	NA	NA	NA	NA	NA	1764.4
59	M	MAG	1	32	3	2024-09-27	4	2024-11-20	NS	0.218	0.22	0.217	0.218333	0.112	0.112	0.113	0.112333	1764.4
59	M	MAG	2	32	3	2024-09-27	4	2024-11-20	NS	0.205	0.206	0.205	0.205333	0.125	0.125	0.123	0.124333	1764.4
59	M	Testes	1	32	3	2024-09-27	4	2024-11-20	NS	0.221	0.219	0.219	0.219667	0.14	0.138	0.139	0.139	1764.4
49	M	Testes	2	32	3	2024-09-27	4	2024-11-20	NS	NA	NA	NA	NA	NA	NA	NA	NA	1764.4
60	M	MAG	1	32	3	2024-09-27	5	2024-11-20	NS	0.219	0.218	0.217	0.218	0.121	0.121	0.12	0.120667	1764.4
60	M	MAG	2	32	3	2024-09-27	5	2024-11-20	NS	0.204	0.204	0.205	0.204333	0.134	0.132	0.133	0.133	1764.4
61	M	MAG	1	32	3	2024-09-27	6	2024-11-20	NS	0.235	0.232	0.236	0.234333	0.128	0.128	0.128	0.128	1764.4
61	M	MAG	2	32	3	2024-09-27	6	2024-11-20	NS	0.242	0.241	0.243	0.242	0.103	0.105	0.105	0.104333	1764.4
61	M	Testes	1	32	3	2024-09-27	6	2024-11-20	NS	0.198	0.196	0.196	0.196667	0.073	0.074	0.074	0.0736667	1764.4
61	M	Testes	2	32	3	2024-09-27	6	2024-11-20	NS	0.152	0.153	0.151	0.152	0.077	0.077	0.076	0.0766667	1764.4
62	M	MAG	1	32	3	2024-09-27	7	2024-11-20	NS	0.266	0.269	0.265	0.266667	0.13	0.13	0.133	0.131	1764.4
62	M	MAG	2	32	3	2024-09-27	7	2024-11-20	NS	0.219	0.219	0.22	0.219333	0.135	0.134	0.135	0.134667	1764.4
63	M	MAG	1	32	3	2024-09-27	8	2024-11-20	NS	0.221	0.22	0.219	0.22	0.109	0.111	0.111	0.110333	1764.4
63	M	MAG	2	32	3	2024-09-27	8	2024-11-20	NS	0.194	0.194	0.195	0.194333	0.102	0.104	0.103	0.103	1764.4
63	M	Testes	1	32	3	2024-09-27	8	2024-11-20	NS	0.329	0.331	0.329	0.329667	0.108	0.109	0.11	0.109	1764.4
63	M	Testes	2	32	3	2024-09-27	8	2024-11-20	NS	NA	NA	NA	NA	NA	NA	NA	NA	1764.4
64	M	MAG	1	32	1	2024-09-27	1	2024-12-01	NS	0.244	0.244	0.244	0.244	0.154	0.151	0.153	0.152667	1764.4
64	M	MAG	2	32	1	2024-09-27	1	2024-12-01	NS	0.201	0.199	0.2	0.2	0.129	0.129	0.129	0.129	1764.4
64	M	Testes	1	32	1	2024-09-27	1	2024-12-01	NS	0.159	0.159	0.16	0.159333	0.121	0.122	0.12	0.121	1764.4
64	M	Testes	2	32	1	2024-09-27	1	2024-12-01	NS	0.208	0.207	0.21	0.208333	0.128	0.129	0.128	0.128333	1764.4
65	M	MAG	1	32	1	2024-09-27	2	2024-12-01	NS	0.287	0.286	0.286	0.286333	0.124	0.124	0.123	0.123667	1764.4
65	M	MAG	2	32	1	2024-09-27	2	2024-12-01	NS	0.271	0.27	0.27	0.270333	0.122	0.122	0.121	0.121667	1764.4
65	M	Testes	1	32	1	2024-09-27	2	2024-12-01	NS	0.209	0.208	0.208	0.208333	0.121	0.121	0.122	0.121333	1764.4
65	M	Testes	2	32	1	2024-09-27	2	2024-12-01	NS	NA	NA	NA	NA	NA	NA	NA	NA	1764.4
66	M	MAG	1	32	1	2024-09-27	3	2024-12-01	NS	0.247	0.247	0.248	0.247333	0.115	0.115	0.114	0.114667	1764.4
66	M	MAG	2	32	1	2024-09-27	3	2024-12-01	NS	0.183	0.181	0.181	0.181667	0.075	0.076	0.076	0.0756667	1764.4
66	M	Testes	1	32	1	2024-09-27	3	2024-12-01	NS	0.244	0.243	0.243	0.243333	0.126	0.125	0.126	0.125667	1764.4
66	M	Testes	2	32	1	2024-09-27	3	2024-12-01	NS	NA	NA	NA	NA	NA	NA	NA	NA	1764.4
67	M	MAG	1	32	1	2024-09-27	4	2024-12-01	NS	0.177	0.176	0.178	0.177	0.123	0.121	0.121	0.121667	1764.4
67	M	MAG	2	32	1	2024-09-27	4	2024-12-01	NS	0.23	0.23	0.231	0.230333	0.129	0.13	0.13	0.129667	1764.4
67	M	Testes	1	32	1	2024-09-27	4	2024-12-01	NS	0.264	0.264	0.264	0.264	0.11	0.11	0.111	0.110333	1764.4
67	M	Testes	2	32	1	2024-09-27	4	2024-12-01	NS	0.208	0.207	0.208	0.207667	0.115	0.115	0.115	0.115	1764.4
68	M	MAG	1	32	1	2024-09-27	5	2024-12-01	NS	0.224	0.225	0.224	0.224333	0.102	0.103	0.101	0.102	1764.4
68	M	MAG	2	32	1	2024-09-27	5	2024-12-01	NS	0.192	0.191	0.191	0.191333	0.114	0.114	0.113	0.113667	1764.4
69	M	MAG	1	32	1	2024-09-27	6	2024-12-01	NS	0.219	0.218	0.218	0.218333	0.135	0.136	0.136	0.135667	1764.4
69	M	MAG	2	32	1	2024-09-27	6	2024-12-01	NS	0.193	0.195	0.194	0.194	0.108	0.107	0.108	0.107667	1764.4
70	M	MAG	1	32	1	2024-09-27	7	2024-12-01	NS	0.21	0.212	0.212	0.211333	0.119	0.12	0.119	0.119333	1764.4
70	M	MAG	2	32	1	2024-09-27	7	2024-12-01	NS	0.203	0.202	0.203	0.202667	0.109	0.111	0.11	0.11	1764.4
71	M	MAG	1	32	1	2024-09-27	8	2024-12-01	NS	0.208	0.208	0.21	0.208667	0.125	0.127	0.126	0.126	1764.4
71	M	MAG	2	32	1	2024-09-27	8	2024-12-01	NS	0.174	0.173	0.174	0.173667	0.147	0.146	0.146	0.146333	1764.4
71	M	Testes	1	32	1	2024-09-27	8	2024-12-01	NS	0.235	0.236	0.237	0.236	0.132	0.132	0.133	0.132333	1764.4
71	M	Testes	2	32	1	2024-09-27	8	2024-12-01	NS	NA	NA	NA	#DIV/0!	NA	NA	NA	#DIV/0!	1764.4
72	M	MAG	1	27	3	2024-09-30	1	2024-12-02	NS	0.29	0.288	0.289	0.289	0.154	0.154	0.154	0.154	1754.1
72	M	MAG	2	27	3	2024-09-30	1	2024-12-02	NS	0.255	0.257	0.256	0.256	0.126	0.124	0.125	0.125	1754.1
73	M	MAG	1	27	3	2024-09-30	2	2024-12-02	NS	0.274	0.273	0.272	0.273	0.158	0.159	0.159	0.158667	1754.1
73	M	MAG	2	27	3	2024-09-30	2	2024-12-02	NS	0.286	0.285	0.286	0.285667	0.161	0.162	0.162	0.161667	1754.1
73	M	Testes	1	27	3	2024-09-30	2	2024-12-02	NS	0.145	0.146	0.146	0.145667	0.046	0.046	0.046	0.046	1754.1
73	M	Testes	2	27	3	2024-09-30	2	2024-12-02	NS	NA	NA	NA	NA	NA	NA	NA	NA	1754.1
74	M	MAG	1	27	3	2024-09-30	3	2024-12-02	NS	0.231	0.23	0.231	0.230667	0.153	0.154	0.155	0.154	1754.1
74	M	MAG	2	27	3	2024-09-30	3	2024-12-02	NS	0.248	0.249	0.248	0.248333	0.146	0.146	0.145	0.145667	1754.1
75	M	MAG	1	27	3	2024-09-30	4	2024-12-02	NS	0.23	0.231	0.231	0.230667	0.113	0.113	0.113	0.113	1754.1
75	M	MAG	2	27	3	2024-09-30	4	2024-12-02	NS	0.244	0.245	0.243	0.244	0.102	0.101	0.101	0.101333	1754.1
75	M	Testes	1	27	3	2024-09-30	4	2024-12-02	NS	0.216	0.216	0.215	0.215667	0.129	0.129	0.13	0.129333	1754.1
75	M	Testes	2	27	3	2024-09-30	4	2024-12-02	NS	NA	NA	NA	NA	NA	NA	NA	NA	1754.1
76	M	MAG	1	27	3	2024-09-30	5	2024-12-02	NS	0.286	0.285	0.286	0.285667	0.159	0.161	0.16	0.16	1754.1
76	M	MAG	2	27	3	2024-09-30	5	2024-12-02	NS	0.291	0.291	0.292	0.291333	0.155	0.155	0.155	0.155	1754.1
77	M	MAG	1	27	3	2024-09-30	6	2024-12-02	NS	0.247	0.247	0.248	0.247333	0.144	0.145	0.146	0.145	1754.1
77	M	MAG	2	27	3	2024-09-30	6	2024-12-02	NS	0.256	0.256	0.256	0.256	0.139	0.141	0.141	0.140333	1754.1
78	M	MAG	1	27	3	2024-09-30	7	2024-12-02	NS	0.231	0.232	0.232	0.231667	0.167	0.167	0.167	0.167	1754.1	Deformed MAG (took widest width)
78	M	MAG	2	27	3	2024-09-30	7	2024-12-02	NS	0.239	0.237	0.238	0.238	0.132	0.131	0.131	0.131333	1754.1
79	M	MAG	1	27	3	2024-09-30	8	2024-12-02	NS	0.284	0.283	0.283	0.283333	0.132	0.134	0.132	0.132667	1754.1
79	M	MAG	2	27	3	2024-09-30	8	2024-12-02	NS	0.288	0.287	0.286	0.287	0.141	0.142	0.142	0.141667	1754.1
80	M	MAG	1	27	3	2024-09-30	9	2024-12-02	NS	0.23	0.229	0.229	0.229333	0.149	0.15	0.15	0.149667	1754.1
80	M	MAG	2	27	3	2024-09-30	9	2024-12-02	NS	0.209	0.21	0.211	0.21	0.129	0.131	0.13	0.13	1754.1
81	M	MAG	1	32	3	2024-09-30	1	2024-12-02	NS	0.233	0.232	0.233	0.232667	0.129	0.129	0.128	0.128667	1754.1
81	M	MAG	2	32	3	2024-09-30	1	2024-12-02	NS	0.252	0.251	0.252	0.251667	0.104	0.104	0.104	0.104	1754.1
82	M	MAG	1	32	3	2024-09-30	2	2024-12-02	NS	0.239	0.238	0.239	0.238667	0.117	0.117	0.116	0.116667	1754.1
82	M	MAG	2	32	3	2024-09-30	2	2024-12-02	NS	0.248	0.249	0.247	0.248	0.124	0.125	0.123	0.124	1754.1
83	M	MAG	1	32	3	2024-09-30	3	2024-12-02	NS	0.235	0.234	0.234	0.234333	0.137	0.137	0.136	0.136667	1754.1
83	M	MAG	2	32	3	2024-09-30	3	2024-12-02	NS	0.271	0.273	0.271	0.271667	0.147	0.146	0.145	0.146	1754.1	Deformed MAG (took widest width)
84	M	MAG	1	32	3	2024-09-30	4	2024-12-02	NS	0.233	0.235	0.234	0.234	0.132	0.133	0.133	0.132667	1754.1
84	M	MAG	2	32	3	2024-09-30	4	2024-12-02	NS	0.24	0.24	0.239	0.239667	0.145	0.144	0.143	0.144	1754.1
85	M	MAG	1	32	3	2024-09-30	5	2024-12-02	NS	0.236	0.236	0.236	0.236	0.13	0.129	0.13	0.129667	1754.1
85	M	MAG	2	32	3	2024-09-30	5	2024-12-02	NS	0.248	0.248	0.249	0.248333	0.126	0.126	0.124	0.125333	1754.1
86	M	MAG	1	32	3	2024-09-30	6	2024-12-02	NS	0.272	0.273	0.271	0.272	0.15	0.149	0.149	0.149333	1754.1
86	M	MAG	2	32	3	2024-09-30	6	2024-12-02	NS	0.272	0.274	0.273	0.273	0.163	0.163	0.164	0.163333	1754.1
87	M	MAG	1	32	3	2024-09-30	7	2024-12-02	NS	0.214	0.213	0.214	0.213667	0.113	0.113	0.113	0.113	1754.1
87	M	MAG	2	32	3	2024-09-30	7	2024-12-02	NS	0.227	0.228	0.229	0.228	0.104	0.104	0.105	0.104333	1754.1
88	M	MAG	1	32	3	2024-09-30	8	2024-12-02	NS	0.235	0.236	0.234	0.235	0.132	0.131	0.131	0.131333	1754.1
88	M	MAG	2	32	3	2024-09-30	8	2024-12-02	NS	0.212	0.212	0.211	0.211667	0.135	0.134	0.135	0.134667	1754.1
89	M	MAG	1	32	3	2024-09-30	9	2024-12-02	NS	0.248	0.249	0.25	0.249	0.131	0.13	0.129	0.13	1754.1
89	M	MAG	2	32	3	2024-09-30	9	2024-12-02	NS	0.253	0.254	0.254	0.253667	0.112	0.113	0.112	0.112333	1754.1
90	M	MAG	1	32	3	2024-09-30	10	2024-12-02	NS	0.253	0.251	0.252	0.252	0.136	0.137	0.138	0.137	1754.1
90	M	MAG	2	32	3	2024-09-30	10	2024-12-02	NS	0.261	0.26	0.26	0.260333	0.125	0.125	0.125	0.125	1754.1
90	M	Testes	1	32	3	2024-09-30	10	2024-12-02	NS	0.213	0.214	0.214	0.213667	0.114	0.115	0.114	0.114333	1754.1
90	M	Testes	2	32	3	2024-09-30	10	2024-12-02	NS	0.171	0.172	0.172	0.171667	0.12	0.119	0.119	0.119333	1754.1
91	M	MAG	1	32	10	2024-10-02	1	2024-12-04	NS	0.246	0.247	0.248	0.247	0.144	0.145	0.144	0.144333	1752.9
91	M	MAG	2	32	10	2024-10-02	1	2024-12-04	NS	0.276	0.276	0.275	0.275667	0.149	0.149	0.149	0.149	1752.9
92	M	MAG	1	32	10	2024-10-02	2	2024-12-04	NS	0.247	0.246	0.246	0.246333	0.126	0.127	0.126	0.126333	1752.9
92	M	MAG	2	32	10	2024-10-02	2	2024-12-04	NS	0.249	0.249	0.248	0.248667	0.131	0.132	0.132	0.131667	1752.9
93	M	MAG	1	32	10	2024-10-02	3	2024-12-04	NS	0.226	0.227	0.227	0.226667	0.114	0.115	0.115	0.114667	1752.9
93	M	MAG	2	32	10	2024-10-02	3	2024-12-04	NS	0.258	0.259	0.259	0.258667	0.119	0.119	0.119	0.119	1752.9
94	M	MAG	1	32	10	2024-10-02	4	2024-12-04	NS	0.212	0.211	0.212	0.211667	0.093	0.093	0.094	0.0933333	1752.9
94	M	MAG	2	32	10	2024-10-02	4	2024-12-04	NS	0.189	0.193	0.191	0.191	0.127	0.129	0.129	0.128333	1752.9
94	M	Testes	1	32	10	2024-10-02	4	2024-12-04	NS	0.276	0.276	0.277	0.276333	0.12	0.12	0.121	0.120333	1752.9
94	M	Testes	2	32	10	2024-10-02	4	2024-12-04	NS	0.265	0.266	0.265	0.265333	0.144	0.146	0.144	0.144667	1752.9
95	M	MAG	1	32	10	2024-10-02	5	2024-12-04	NS	0.219	0.219	0.219	0.219	0.162	0.159	0.158	0.159667	1752.9
95	M	MAG	2	32	10	2024-10-02	5	2024-12-04	NS	0.205	0.205	0.205	0.205	0.134	0.135	0.135	0.134667	1752.9
96	M	MAG	1	32	10	2024-10-02	6	2024-12-04	NS	0.247	0.252	0.252	0.250333	0.135	0.132	0.134	0.133667	1752.9
96	M	MAG	2	32	10	2024-10-02	6	2024-12-04	NS	0.26	0.26	0.261	0.260333	0.132	0.132	0.131	0.131667	1752.9
97	M	MAG	1	32	10	2024-10-02	7	2024-12-04	NS	0.221	0.223	0.224	0.222667	0.135	0.135	0.137	0.135667	1752.9
97	M	MAG	2	32	10	2024-10-02	7	2024-12-04	NS	0.245	0.247	0.246	0.246	0.129	0.13	0.129	0.129333	1752.9
98	M	MAG	1	32	10	2024-10-02	8	2024-12-04	NS	0.258	0.256	0.256	0.256667	0.109	0.11	0.11	0.109667	1752.9
98	M	MAG	2	32	10	2024-10-02	8	2024-12-04	NS	0.244	0.247	0.248	0.246333	0.125	0.124	0.123	0.124	1752.9
99	M	MAG	1	32	10	2024-10-02	9	2024-12-04	NS	0.203	0.201	0.204	0.202667	0.142	0.141	0.14	0.141	1752.9
99	M	MAG	2	32	10	2024-10-02	9	2024-12-04	NS	0.166	0.167	0.168	0.167	0.141	0.139	0.143	0.141	1752.9
100	M	MAG	1	27	3	2024-10-04	1	2024-12-04	NS	0.295	0.293	0.293	0.293667	0.162	0.16	0.159	0.160333	1761.1
100	M	MAG	2	27	3	2024-10-04	1	2024-12-04	NS	0.308	0.308	0.306	0.307333	0.159	0.161	0.16	0.16	1761.1
101	M	MAG	1	27	3	2024-10-04	2	2024-12-04	NS	0.206	0.207	0.206	0.206333	0.129	0.13	0.129	0.129333	1761.1
101	M	MAG	2	27	3	2024-10-04	2	2024-12-04	NS	0.245	0.243	0.244	0.244	0.12	0.12	0.119	0.119667	1761.1
102	M	MAG	1	27	3	2024-10-04	3	2024-12-04	NS	0.196	0.194	0.195	0.195	0.1	0.103	0.103	0.102	1761.1
102	M	MAG	2	27	3	2024-10-04	3	2024-12-04	NS	0.189	0.188	0.187	0.188	0.104	0.103	0.104	0.103667	1761.1
103	M	MAG	1	27	3	2024-10-04	4	2024-12-04	NS	0.214	0.215	0.217	0.215333	0.13	0.129	0.133	0.130667	1761.1
103	M	MAG	2	27	3	2024-10-04	4	2024-12-04	NS	0.229	0.231	0.231	0.230333	0.153	0.155	0.156	0.154667	1761.1
104	M	MAG	1	27	3	2024-10-04	5	2024-12-04	NS	0.238	0.24	0.241	0.239667	0.162	0.161	0.161	0.161333	1761.1
104	M	MAG	2	27	3	2024-10-04	5	2024-12-04	NS	0.261	0.258	0.262	0.260333	0.165	0.163	0.164	0.164	1761.1
105	M	MAG	1	27	3	2024-10-04	6	2024-12-04	NS	0.24	0.239	0.239	0.239333	0.129	0.129	0.127	0.128333	1761.1
105	M	MAG	2	27	3	2024-10-04	6	2024-12-04	NS	0.245	0.245	0.246	0.245333	0.14	0.141	0.139	0.14	1761.1
106	M	MAG	1	32	3	2024-10-04	1	2024-12-04	NS	0.209	0.209	0.21	0.209333	0.132	0.133	0.134	0.133	1761.1
106	M	MAG	2	32	3	2024-10-04	1	2024-12-04	NS	0.237	0.239	0.237	0.237667	0.109	0.107	0.107	0.107667	1761.1
107	M	MAG	1	32	3	2024-10-04	2	2024-12-04	NS	0.202	0.2	0.199	0.200333	0.131	0.132	0.131	0.131333	1761.1
107	M	MAG	2	32	3	2024-10-04	2	2024-12-04	NS	0.229	0.228	0.229	0.228667	0.129	0.127	0.128	0.128	1761.1
108	M	MAG	1	32	3	2024-10-04	3	2024-12-04	NS	0.193	0.195	0.192	0.193333	0.099	0.097	0.097	0.0976667	1761.1
108	M	MAG	2	32	3	2024-10-04	3	2024-12-04	NS	0.217	0.218	0.22	0.218333	0.121	0.118	0.118	0.119	1761.1	deformed MAG
109	M	MAG	1	32	3	2024-10-04	4	2024-12-04	NS	0.24	0.241	0.242	0.241	0.122	0.121	0.122	0.121667	1761.1
109	M	MAG	2	32	3	2024-10-04	4	2024-12-04	NS	0.279	0.278	0.275	0.277333	0.115	0.116	0.116	0.115667	1761.1
110	M	MAG	1	32	3	2024-10-04	5	2024-12-04	NS	0.262	0.264	0.261	0.262333	0.114	0.113	0.113	0.113333	1761.1
110	M	MAG	2	32	3	2024-10-04	5	2024-12-04	NS	0.245	0.246	0.247	0.246	0.122	0.123	0.124	0.123	1761.1
111	M	MAG	1	32	3	2024-10-04	6	2024-12-04	NS	0.207	0.208	0.207	0.207333	0.126	0.124	0.126	0.125333	1761.1
111	M	MAG	2	32	3	2024-10-04	6	2024-12-04	NS	0.217	0.218	0.218	0.217667	0.16	0.159	0.159	0.159333	1761.1
112	M	MAG	1	32	3	2024-10-04	7	2024-12-04	NS	0.241	0.241	0.242	0.241333	0.143	0.144	0.145	0.144	1761.1
112	M	MAG	2	32	3	2024-10-04	7	2024-12-04	NS	0.231	0.228	0.227	0.228667	0.145	0.146	0.144	0.145	1761.1
112	M	Testes	1	32	3	2024-10-04	7	2024-12-04	NS	0.19	0.188	0.191	0.189667	0.125	0.125	0.127	0.125667	1761.1
112	M	Testes	2	32	3	2024-10-04	7	2024-12-04	NS	NA	NA	NA	NA	NA	NA	NA	NA	1761.1
113	M	MAG	1	32	3	2024-10-04	8	2024-12-04	NS	0.279	0.282	0.28	0.280333	0.135	0.132	0.134	0.133667	1761.1	deformed MAG
113	M	MAG	2	32	3	2024-10-04	8	2024-12-04	NS	0.229	0.229	0.23	0.229333	0.127	0.125	0.125	0.125667	1761.1
114	M	MAG	1	32	3	2024-10-04	9	2024-12-04	NS	0.231	0.232	0.231	0.231333	0.132	0.129	0.132	0.131	1761.1
114	M	MAG	2	32	3	2024-10-04	9	2024-12-04	NS	0.255	0.252	0.254	0.253667	0.147	0.146	0.146	0.146333	1761.1
114	M	Testes	1	32	3	2024-10-04	9	2024-12-04	NS	0.285	0.282	0.285	0.284	0.125	0.125	0.125	0.125	1761.1
114	M	Testes	2	32	3	2024-10-04	9	2024-12-04	NS	NA	NA	NA	NA	NA	NA	NA	NA	1761.1
115	M	MAG	1	27	5	2024-10-07	1	2024-12-06	NS	0.242	0.243	0.242	0.242333	0.147	0.145	0.145	0.145667	1762.8
115	M	MAG	2	27	5	2024-10-07	1	2024-12-06	NS	0.244	0.246	0.246	0.245333	0.163	0.165	0.164	0.164	1762.8
116	M	MAG	1	27	5	2024-10-07	2	2024-12-06	NS	0.212	0.212	0.213	0.212333	0.187	0.187	0.186	0.186667	1762.8
116	M	MAG	2	27	5	2024-10-07	2	2024-12-06	NS	0.155	0.154	0.156	0.155	0.154	0.153	0.156	0.154333	1762.8	deformed MAG
117	M	MAG	1	27	5	2024-10-07	3	2024-12-06	NS	0.246	0.243	0.245	0.244667	0.133	0.131	0.133	0.132333	1762.8
117	M	MAG	2	27	5	2024-10-07	3	2024-12-06	NS	0.259	0.261	0.259	0.259667	0.143	0.141	0.141	0.141667	1762.8
117	M	Testes	1	27	5	2024-10-07	3	2024-12-06	NS	0.098	0.097	0.097	0.0973333	0.112	0.109	0.112	0.111	1762.8
117	M	Testes	2	27	5	2024-10-07	3	2024-12-06	NS	0.114	0.115	0.116	0.115	0.11	0.112	0.112	0.111333	1762.8
118	M	MAG	1	27	5	2024-10-07	4	2024-12-06	NS	0.22	0.22	0.221	0.220333	0.142	0.142	0.139	0.141	1762.8
118	M	MAG	2	27	5	2024-10-07	4	2024-12-06	NS	0.209	0.211	0.211	0.210333	0.176	0.176	0.177	0.176333	1762.8
118	M	Testes	1	27	5	2024-10-07	4	2024-12-06	NS	0.344	0.346	0.345	0.345	0.138	0.14	0.141	0.139667	1762.8
118	M	Testes	2	27	5	2024-10-07	4	2024-12-06	NS	NA	NA	NA	NA	NA	NA	NA	NA	1762.8
119	M	MAG	1	27	5	2024-10-07	5	2024-12-06	NS	0.176	0.176	0.177	0.176333	0.102	0.102	0.104	0.102667	1762.8
119	M	MAG	2	27	5	2024-10-07	5	2024-12-06	NS	0.195	0.195	0.194	0.194667	0.124	0.123	0.125	0.124	1762.8
119	M	Testes	1	27	5	2024-10-07	5	2024-12-06	NS	0.114	0.115	0.116	0.115	0.066	0.065	0.067	0.066	1762.8	4 testes
119	M	Testes	2	27	5	2024-10-07	5	2024-12-06	NS	0.098	0.099	0.099	0.0986667	0.071	0.073	0.073	0.0723333	1762.8	4 testes
119	M	Testes	1	27	5	2024-10-07	5	2024-12-06	NS	0.017	0.017	0.018	0.0173333	0.076	0.078	0.076	0.0766667	1762.8	4 testes
119	M	Testes	2	27	5	2024-10-07	5	2024-12-06	NS	0.128	0.128	0.13	0.128667	0.088	0.088	0.089	0.0883333	1762.8	4 testes
120	M	MAG	1	27	5	2024-10-07	6	2024-12-06	NS	0.21	0.209	0.21	0.209667	0.113	0.114	0.113	0.113333	1762.8
120	M	MAG	2	27	5	2024-10-07	6	2024-12-06	NS	0.194	0.194	0.194	0.194	0.119	0.119	0.119	0.119	1762.8
121	M	MAG	1	27	5	2024-10-07	7	2024-12-06	NS	0.231	0.231	0.229	0.230333	0.134	0.132	0.133	0.133	1762.8
121	M	MAG	2	27	5	2024-10-07	7	2024-12-06	NS	0.239	0.239	0.24	0.239333	0.129	0.13	0.13	0.129667	1762.8
122	M	MAG	1	27	5	2024-10-07	8	2024-12-06	NS	0.233	0.234	0.235	0.234	0.149	0.15	0.15	0.149667	1762.8
122	M	MAG	2	27	5	2024-10-07	8	2024-12-06	NS	0.225	0.226	0.225	0.225333	0.141	0.142	0.141	0.141333	1762.8
123	M	MAG	1	27	5	2024-10-07	9	2024-12-06	NS	0.163	0.164	0.164	0.163667	0.124	0.125	0.124	0.124333	1762.8
123	M	MAG	2	27	5	2024-10-07	9	2024-12-06	NS	0.184	0.186	0.184	0.184667	0.103	0.104	0.105	0.104	1762.8
124	M	MAG	1	30	10	2024-10-14	1	2025-01-14	NS	0.234	0.233	0.234	0.233667	0.12	0.122	0.12	0.120667	1762.1
124	M	MAG	2	30	10	2024-10-14	1	2025-01-14	NS	0.241	0.241	0.242	0.241333	0.16	0.163	0.164	0.162333	1762.1
124	M	Testes	1	30	10	2024-10-14	1	2025-01-14	NS	0.299	0.303	0.302	0.301333	0.132	0.133	0.134	0.133	1762.1
124	M	Testes	2	30	10	2024-10-14	1	2025-01-14	NS	NA	NA	NA	NA	NA	NA	NA	NA	1762.1
125	M	MAG	1	30	10	2024-10-14	2	2025-01-14	NS	0.273	0.276	0.276	0.275	0.138	0.138	0.141	0.139	1762.1
125	M	MAG	2	30	10	2024-10-14	2	2025-01-14	NS	0.195	0.193	0.194	0.194	0.138	0.138	0.14	0.138667	1762.1
126	M	MAG	1	30	10	2024-10-14	3	2025-01-14	NS	0.274	0.271	0.275	0.273333	0.172	0.172	0.174	0.172667	1762.1
126	M	MAG	2	30	10	2024-10-14	3	2025-01-14	NS	0.26	0.259	0.263	0.260667	0.148	0.147	0.148	0.147667	1762.1
126	M	Testes	1	30	10	2024-10-14	3	2025-01-14	NS	0.296	0.293	0.292	0.293667	0.101	0.1	0.102	0.101	1762.1
126	M	Testes	2	30	10	2024-10-14	3	2025-01-14	NS	NA	NA	NA	NA	NA	NA	NA	NA	1762.1
127	M	MAG	1	30	10	2024-10-14	4	2025-01-14	NS	0.255	0.255	0.253	0.254333	0.145	0.146	0.147	0.146	1762.1
127	M	MAG	2	30	10	2024-10-14	4	2025-01-14	NS	0.244	0.244	0.243	0.243667	0.204	0.205	0.206	0.205	1762.1
128	M	MAG	1	30	10	2024-10-14	5	2025-01-14	NS	0.259	0.262	0.261	0.260667	0.15	0.149	0.153	0.150667	1762.1
128	M	MAG	2	30	10	2024-10-14	5	2025-01-14	NS	0.222	0.224	0.223	0.223	0.136	0.136	0.134	0.135333	1762.1
129	M	MAG	1	30	10	2024-10-14	6	2025-01-14	NS	0.267	0.268	0.266	0.267	0.175	0.177	0.174	0.175333	1762.1
129	M	MAG	2	30	10	2024-10-14	6	2025-01-14	NS	0.236	0.237	0.236	0.236333	0.146	0.147	0.146	0.146333	1762.1
130	M	MAG	1	30	10	2024-10-14	7	2025-01-14	NS	0.238	0.238	0.237	0.237667	0.134	0.135	0.136	0.135	1762.1
130	M	MAG	2	30	10	2024-10-14	7	2025-01-14	NS	0.228	0.227	0.229	0.228	0.13	0.127	0.125	0.127333	1762.1
131	M	MAG	1	30	10	2024-10-14	8	2025-01-14	NS	0.256	0.257	0.255	0.256	0.183	0.182	0.184	0.183	1762.1
131	M	MAG	2	30	10	2024-10-14	8	2025-01-14	NS	0.318	0.318	0.318	0.318	0.155	0.156	0.153	0.154667	1762.1
132	M	MAG	1	27	3	2024-10-14	1	2025-01-14	NS	0.286	0.283	0.284	0.284333	0.199	0.198	0.202	0.199667	1762.1
132	M	MAG	2	27	3	2024-10-14	1	2025-01-14	NS	0.299	0.303	0.298	0.3	0.159	0.16	0.16	0.159667	1762.1
133	M	MAG	1	27	3	2024-10-14	2	2025-01-14	NS	0.28	0.281	0.278	0.279667	0.167	0.169	0.169	0.168333	1762.1
133	M	MAG	2	27	3	2024-10-14	2	2025-01-14	NS	0.28	0.28	0.28	0.28	0.139	0.14	0.139	0.139333	1762.1
134	M	MAG	1	27	3	2024-10-14	3	2025-01-14	NS	0.241	0.243	0.238	0.240667	0.115	0.112	0.113	0.113333	1762.1
134	M	MAG	2	27	3	2024-10-14	3	2025-01-14	NS	0.218	0.217	0.215	0.216667	0.131	0.132	0.129	0.130667	1762.1
135	M	MAG	1	27	3	2024-10-14	4	2025-01-14	NS	0.248	0.246	0.248	0.247333	0.169	0.173	0.173	0.171667	1762.1
135	M	MAG	2	27	3	2024-10-14	4	2025-01-14	NS	0.227	0.228	0.227	0.227333	0.153	0.156	0.153	0.154	1762.1
136	M	MAG	1	27	3	2024-10-14	5	2025-01-14	NS	0.244	0.244	0.246	0.244667	0.135	0.137	0.136	0.136	1762.1
136	M	MAG	2	27	3	2024-10-14	5	2025-01-14	NS	0.252	0.251	0.252	0.251667	0.144	0.144	0.144	0.144	1762.1
137	M	MAG	1	27	3	2024-10-14	6	2025-01-14	NS	0.208	0.208	0.21	0.208667	0.142	0.142	0.142	0.142	1762.1
137	M	MAG	2	27	3	2024-10-14	6	2025-01-14	NS	0.241	0.243	0.242	0.242	0.179	0.18	0.178	0.179	1762.1
138	M	MAG	1	27	3	2024-10-14	7	2025-01-14	NS	0.272	0.271	0.269	0.270667	0.168	0.168	0.167	0.167667	1762.1
138	M	MAG	2	27	3	2024-10-14	7	2025-01-14	NS	0.277	0.277	0.277	0.277	0.195	0.196	0.196	0.195667	1762.1
138	M	Testes	1	27	3	2024-10-14	7	2025-01-14	NS	0.224	0.224	0.224	0.224	0.167	0.165	0.167	0.166333	1762.1
138	M	Testes	2	27	3	2024-10-14	7	2025-01-14	NS	NA	NA	NA	NA	NA	NA	NA	NA	1762.1
139	M	MAG	1	27	3	2024-10-14	8	2025-01-14	NS	0.222	0.224	0.222	0.222667	0.151	0.151	0.152	0.151333	1762.1
139	M	MAG	2	27	3	2024-10-14	8	2025-01-14	NS	0.215	0.213	0.213	0.213667	0.121	0.119	0.12	0.12	1762.1
140	M	MAG	1	32	5	2024-10-16	1	2025-01-15	NS	0.24	0.238	0.237	0.238333	0.155	0.157	0.158	0.156667	1779.9
140	M	MAG	2	32	5	2024-10-16	1	2025-01-15	NS	0.242	0.241	0.242	0.241667	0.162	0.16	0.16	0.160667	1779.9
141	M	MAG	1	32	5	2024-10-16	2	2025-01-15	NS	0.242	0.24	0.24	0.240667	0.112	0.113	0.113	0.112667	1779.9
141	M	MAG	2	32	5	2024-10-16	2	2025-01-15	NS	0.214	0.216	0.216	0.215333	0.141	0.139	0.139	0.139667	1779.9
142	M	MAG	1	32	5	2024-10-16	3	2025-01-15	NS	0.271	0.269	0.27	0.27	0.168	0.169	0.168	0.168333	1779.9
142	M	MAG	2	32	5	2024-10-16	3	2025-01-15	NS	0.246	0.245	0.245	0.245333	0.15	0.15	0.149	0.149667	1779.9
143	M	MAG	1	32	5	2024-10-16	4	2025-01-15	NS	0.219	0.218	0.22	0.219	0.144	0.144	0.145	0.144333	1779.9
143	M	MAG	2	32	5	2024-10-16	4	2025-01-15	NS	0.239	0.238	0.237	0.238	0.171	0.172	0.173	0.172	1779.9
144	M	MAG	1	32	5	2024-10-16	5	2025-01-15	NS	0.207	0.206	0.206	0.206333	0.127	0.128	0.131	0.128667	1779.9
144	M	MAG	2	32	5	2024-10-16	5	2025-01-15	NS	0.207	0.206	0.206	0.206333	0.117	0.116	0.118	0.117	1779.9
145	M	MAG	1	32	5	2024-10-16	6	2025-01-15	NS	0.227	0.227	0.226	0.226667	0.129	0.128	0.129	0.128667	1779.9
145	M	MAG	2	32	5	2024-10-16	6	2025-01-15	NS	0.236	0.236	0.235	0.235667	0.124	0.125	0.123	0.124	1779.9
146	M	MAG	1	32	5	2024-10-16	7	2025-01-15	NS	0.215	0.213	0.213	0.213667	0.149	0.148	0.15	0.149	1779.9
146	M	MAG	2	32	5	2024-10-16	7	2025-01-15	NS	0.197	0.196	0.196	0.196333	0.115	0.116	0.115	0.115333	1779.9
147	M	MAG	1	32	5	2024-10-16	8	2025-01-15	NS	0.236	0.237	0.238	0.237	0.138	0.138	0.14	0.138667	1779.9
147	M	MAG	2	32	5	2024-10-16	8	2025-01-15	NS	0.215	0.214	0.216	0.215	0.136	0.137	0.136	0.136333	1779.9
148	M	MAG	1	30	5	2024-10-16	1	2025-01-15	NS	0.344	0.343	0.345	0.344	0.168	0.17	0.166	0.168	1779.9
148	M	MAG	2	30	5	2024-10-16	1	2025-01-15	NS	0.317	0.317	0.316	0.316667	0.159	0.159	0.158	0.158667	1779.9
149	M	MAG	1	30	5	2024-10-16	2	2025-01-15	NS	0.262	0.261	0.259	0.260667	0.129	0.128	0.129	0.128667	1779.9
149	M	MAG	2	30	5	2024-10-16	2	2025-01-15	NS	0.266	0.267	0.268	0.267	0.148	0.151	0.148	0.149	1779.9
150	M	MAG	1	30	5	2024-10-16	3	2025-01-15	NS	0.251	0.249	0.248	0.249333	0.186	0.185	0.186	0.185667	1779.9
150	M	MAG	2	30	5	2024-10-16	3	2025-01-15	NS	0.245	0.246	0.245	0.245333	0.158	0.159	0.16	0.159	1779.9
151	M	MAG	1	30	5	2024-10-16	4	2025-01-15	NS	0.271	0.271	0.268	0.27	0.157	0.159	0.16	0.158667	1779.9
151	M	MAG	2	30	5	2024-10-16	4	2025-01-15	NS	0.269	0.268	0.271	0.269333	0.162	0.16	0.16	0.160667	1779.9
152	M	MAG	1	30	5	2024-10-16	5	2025-01-15	NS	0.234	0.233	0.234	0.233667	0.142	0.143	0.143	0.142667	1779.9
152	M	MAG	2	30	5	2024-10-16	5	2025-01-15	NS	0.241	0.242	0.243	0.242	0.146	0.147	0.145	0.146	1779.9
153	M	MAG	1	30	5	2024-10-16	6	2025-01-15	NS	0.252	0.254	0.251	0.252333	0.146	0.146	0.146	0.146	1779.9
153	M	MAG	2	30	5	2024-10-16	6	2025-01-15	NS	0.226	0.227	0.227	0.226667	0.186	0.186	0.188	0.186667	1779.9
154	M	MAG	1	30	5	2024-10-16	7	2025-01-15	NS	0.291	0.29	0.291	0.290667	0.135	0.136	0.137	0.136	1779.9
154	M	MAG	2	30	5	2024-10-16	7	2025-01-15	NS	0.279	0.281	0.278	0.279333	0.144	0.143	0.144	0.143667	1779.9
155	M	MAG	1	30	5	2024-10-16	8	2025-01-15	NS	0.27	0.27	0.27	0.27	0.176	0.177	0.178	0.177	1779.9
155	M	MAG	2	30	5	2024-10-16	8	2025-01-15	NS	0.28	0.279	0.28	0.279667	0.144	0.144	0.144	0.144	1779.9
156	M	MAG	1	30	1	2024-10-23	1	2025-01-16	NS	0.206	0.206	0.205	0.205667	0.102	0.102	0.102	0.102	1764.1
156	M	MAG	2	30	1	2024-10-23	1	2025-01-16	NS	0.212	0.214	0.211	0.212333	0.112	0.113	0.113	0.112667	1764.1
157	M	MAG	1	30	1	2024-10-23	2	2025-01-16	NS	0.217	0.218	0.216	0.217	0.138	0.138	0.136	0.137333	1764.1
157	M	MAG	2	30	1	2024-10-23	2	2025-01-16	NS	0.207	0.208	0.207	0.207333	0.131	0.13	0.129	0.13	1764.1
158	M	MAG	1	30	1	2024-10-23	3	2025-01-16	NS	0.165	0.167	0.166	0.166	0.114	0.115	0.115	0.114667	1764.1
158	M	MAG	2	30	1	2024-10-23	3	2025-01-16	NS	0.149	0.15	0.151	0.15	0.112	0.113	0.114	0.113	1764.1
158	M	MAG	1	30	1	2024-10-23	3	2025-01-16	NS	0.2	0.201	0.202	0.201	0.134	0.135	0.136	0.135	1764.1
158	M	MAG	2	30	1	2024-10-23	3	2025-01-16	NS	0.196	0.197	0.195	0.196	0.109	0.11	0.111	0.11	1764.1
159	M	MAG	1	30	1	2024-10-23	4	2025-01-16	NS	0.128	0.126	0.129	0.127667	0.098	0.099	0.097	0.098	1764.1
159	M	MAG	2	30	1	2024-10-23	4	2025-01-16	NS	0.147	0.146	0.147	0.146667	0.095	0.098	0.099	0.0973333	1764.1
160	M	MAG	1	30	1	2024-10-23	5	2025-01-16	NS	0.21	0.212	0.21	0.210667	0.136	0.134	0.135	0.135	1764.1
160	M	MAG	2	30	1	2024-10-23	5	2025-01-16	NS	0.228	0.229	0.227	0.228	0.14	0.14	0.141	0.140333	1764.1
161	M	MAG	1	30	1	2024-10-23	6	2025-01-16	NS	0.175	0.173	0.172	0.173333	0.126	0.127	0.128	0.127	1764.1
161	M	MAG	2	30	1	2024-10-23	6	2025-01-16	NS	0.15	0.152	0.151	0.151	0.1	0.099	0.1	0.0996667	1764.1
161	M	MAG	1	30	1	2024-10-23	6	2025-01-16	NS	0.191	0.189	0.188	0.189333	0.122	0.122	0.122	0.122	1764.1
161	M	MAG	2	30	1	2024-10-23	6	2025-01-16	NS	NA	NA	NA	NA	NA	NA	NA	NA	1764.1
162	M	MAG	1	30	1	2024-10-23	7	2025-01-16	NS	0.152	0.152	0.153	0.152333	0.103	0.104	0.103	0.103333	1764.1
162	M	MAG	2	30	1	2024-10-23	7	2025-01-16	NS	0.159	0.159	0.158	0.158667	0.121	0.119	0.119	0.119667	1764.1
163	M	MAG	1	30	1	2024-10-23	8	2025-01-16	NS	NA	NA	NA	NA	NA	NA	NA	NA	1764.1	unusable
163	M	MAG	2	30	1	2024-10-23	8	2025-01-16	NS	NA	NA	NA	NA	NA	NA	NA	NA	1764.1
164	M	MAG	1	30	1	2024-10-23	9	2025-01-16	NS	0.167	0.167	0.167	0.167	0.13	0.133	0.132	0.131667	1764.1
164	M	MAG	2	30	1	2024-10-23	9	2025-01-16	NS	0.193	0.191	0.193	0.192333	0.15	0.151	0.152	0.151	1764.1
165	M	MAG	1	30	1	2024-10-23	10	2025-01-16	NS	NA	NA	NA	NA	NA	NA	NA	NA	1764.1	unusable
165	M	MAG	2	30	1	2024-10-23	10	2025-01-16	NS	NA	NA	NA	NA	NA	NA	NA	NA	1764.1
166	M	MAG	1	30	1	2024-10-23	11	2025-01-16	NS	0.255	0.256	0.255	0.255333	0.153	0.155	0.153	0.153667	1764.1
166	M	MAG	2	30	1	2024-10-23	11	2025-01-16	NS	0.215	0.216	0.216	0.215667	0.12	0.119	0.12	0.119667	1764.1
167	M	MAG	1	30	10	2024-11-13	1	2025-01-21	NS	0.213	0.214	0.213	0.213333	0.124	0.124	0.123	0.123667	1764.7
167	M	MAG	2	30	10	2024-11-13	1	2025-01-21	NS	0.228	0.228	0.225	0.227	0.112	0.113	0.112	0.112333	1764.7
168	M	MAG	1	30	10	2024-11-13	2	2025-01-21	NS	0.211	0.21	0.21	0.210333	0.141	0.141	0.142	0.141333	1764.7
168	M	MAG	2	30	10	2024-11-13	2	2025-01-21	NS	0.254	0.257	0.256	0.255667	0.131	0.131	0.133	0.131667	1764.7
169	M	MAG	1	30	10	2024-11-13	3	2025-01-21	NS	0.219	0.221	0.22	0.22	0.104	0.102	0.105	0.103667	1764.7
169	M	MAG	2	30	10	2024-11-13	3	2025-01-21	NS	0.234	0.235	0.235	0.234667	0.119	0.119	0.12	0.119333	1764.7
170	M	MAG	1	30	10	2024-11-13	4	2025-01-21	NS	0.185	0.186	0.187	0.186	0.102	0.101	0.104	0.102333	1764.7
170	M	MAG	2	30	10	2024-11-13	4	2025-01-21	NS	0.189	0.189	0.191	0.189667	0.074	0.075	0.074	0.0743333	1764.7
171	M	MAG	1	30	10	2024-11-13	5	2025-01-21	NS	0.246	0.245	0.245	0.245333	0.121	0.121	0.118	0.12	1764.7
171	M	MAG	2	30	10	2024-11-13	5	2025-01-21	NS	0.218	0.22	0.219	0.219	0.114	0.115	0.116	0.115	1764.7
172	M	MAG	1	30	10	2024-11-13	6	2025-01-21	NS	0.232	0.23	0.234	0.232	0.138	0.138	0.139	0.138333	1764.7
172	M	MAG	2	30	10	2024-11-13	6	2025-01-21	NS	0.23	0.232	0.231	0.231	0.153	0.155	0.153	0.153667	1764.7
172	M	Testes	1	30	10	2024-11-13	6	2025-01-21	NS	0.299	0.298	0.296	0.297667	0.097	0.098	0.096	0.097	1764.7
172	M	Testes	2	30	10	2024-11-13	6	2025-01-21	NS	NA	NA	NA	NA	NA	NA	NA	NA	1764.7
173	M	MAG	1	30	10	2024-11-13	7	2025-01-21	NS	0.2	0.2	0.201	0.200333	0.127	0.128	0.129	0.128	1764.7
173	M	MAG	2	30	10	2024-11-13	7	2025-01-21	NS	0.257	0.259	0.26	0.258667	0.112	0.112	0.111	0.111667	1764.7
174	M	MAG	1	30	10	2024-11-13	8	2025-01-21	NS	0.205	0.206	0.206	0.205667	0.108	0.106	0.105	0.106333	1764.7
174	M	MAG	2	30	10	2024-11-13	8	2025-01-21	NS	0.187	0.188	0.187	0.187333	0.094	0.096	0.095	0.095	1764.7
175	M	MAG	1	32	10	2024-11-13	1	2025-01-21	NS	0.197	0.198	0.198	0.197667	0.08	0.082	0.082	0.0813333	1764.7
175	M	MAG	2	32	10	2024-11-13	1	2025-01-21	NS	0.153	0.154	0.155	0.154	0.122	0.123	0.124	0.123	1764.7
176	M	MAG	1	32	10	2024-11-13	2	2025-01-21	NS	0.239	0.239	0.237	0.238333	0.13	0.131	0.131	0.130667	1764.7
176	M	MAG	2	32	10	2024-11-13	2	2025-01-21	NS	0.233	0.233	0.233	0.233	0.135	0.133	0.132	0.133333	1764.7
177	M	MAG	1	32	10	2024-11-13	3	2025-01-21	NS	0.159	0.16	0.162	0.160333	0.124	0.123	0.123	0.123333	1764.7
177	M	MAG	2	32	10	2024-11-13	3	2025-01-21	NS	0.169	0.169	0.169	0.169	0.114	0.114	0.115	0.114333	1764.7
177	M	Testes	1	32	10	2024-11-13	3	2025-01-21	NS	0.263	0.264	0.267	0.264667	0.154	0.152	0.154	0.153333	1764.7
177	M	Testes	2	32	10	2024-11-13	3	2025-01-21	NS	0.304	0.307	0.306	0.305667	0.13	0.13	0.129	0.129667	1764.7
178	M	MAG	1	32	10	2024-11-13	4	2025-01-21	NS	0.195	0.197	0.196	0.196	0.142	0.143	0.142	0.142333	1764.7
178	M	MAG	2	32	10	2024-11-13	4	2025-01-21	NS	0.222	0.222	0.22	0.221333	0.119	0.118	0.118	0.118333	1764.7
179	M	MAG	1	32	10	2024-11-13	5	2025-01-21	NS	0.123	0.124	0.126	0.124333	0.198	0.196	0.197	0.197	1764.7
179	M	MAG	2	32	10	2024-11-13	5	2025-01-21	NS	0.213	0.211	0.213	0.212333	0.132	0.132	0.133	0.132333	1764.7
180	M	MAG	1	32	10	2024-11-13	6	2025-01-21	NS	0.204	0.204	0.204	0.204	0.094	0.094	0.096	0.0946667	1764.7
180	M	MAG	2	32	10	2024-11-13	6	2025-01-21	NS	0.225	0.223	0.225	0.224333	0.127	0.127	0.126	0.126667	1764.7
181	M	MAG	1	32	10	2024-11-13	7	2025-01-21	NS	0.218	0.216	0.218	0.217333	0.168	0.172	0.17	0.17	1764.7
181	M	MAG	2	32	10	2024-11-13	7	2025-01-21	NS	0.168	0.17	0.17	0.169333	0.137	0.137	0.137	0.137	1764.7
182	M	MAG	1	32	10	2024-11-13	8	2025-01-21	NS	0.243	0.244	0.246	0.244333	0.152	0.153	0.152	0.152333	1764.7
182	M	MAG	2	32	10	2024-11-13	8	2025-01-21	NS	0.259	0.258	0.257	0.258	0.129	0.13	0.13	0.129667	1764.7
183	M	MAG	1	32	10	2024-11-13	9	2025-01-21	NS	0.205	0.205	0.207	0.205667	0.12	0.12	0.121	0.120333	1764.7
183	M	MAG	2	32	10	2024-11-13	9	2025-01-21	NS	0.23	0.228	0.228	0.228667	0.128	0.126	0.127	0.127	1764.7
184	M	MAG	1	32	10	2024-11-13	10	2025-01-21	NS	0.217	0.219	0.219	0.218333	0.124	0.122	0.123	0.123	1764.7
184	M	MAG	2	32	10	2024-11-13	10	2025-01-21	NS	0.212	0.212	0.213	0.212333	0.122	0.124	0.122	0.122667	1764.7
185	M	MAG	1	32	1	2024-11-06	1	2025-01-21	NS	0.265	0.267	0.268	0.266667	0.202	0.202	0.202	0.202	1742.9
185	M	MAG	2	32	1	2024-11-06	1	2025-01-21	NS	0.271	0.272	0.273	0.272	0.166	0.165	0.164	0.165	1742.9
186	M	MAG	1	32	1	2024-11-06	2	2025-01-21	NS	0.247	0.246	0.248	0.247	0.142	0.142	0.143	0.142333	1742.9
186	M	MAG	2	32	1	2024-11-06	2	2025-01-21	NS	0.184	0.183	0.181	0.182667	0.122	0.122	0.122	0.122	1742.9
187	M	MAG	1	32	1	2024-11-06	3	2025-01-21	NS	0.274	0.274	0.272	0.273333	0.155	0.153	0.155	0.154333	1742.9
187	M	MAG	2	32	1	2024-11-06	3	2025-01-21	NS	0.168	0.169	0.168	0.168333	0.108	0.108	0.106	0.107333	1742.9
188	M	MAG	1	32	1	2024-11-06	4	2025-01-21	NS	0.204	0.204	0.204	0.204	0.128	0.129	0.131	0.129333	1742.9
188	M	MAG	2	32	1	2024-11-06	4	2025-01-21	NS	0.194	0.193	0.192	0.193	0.107	0.107	0.107	0.107	1742.9
188	M	Testes	1	32	1	2024-11-06	4	2025-01-21	NS	0.22	0.221	0.221	0.220667	0.149	0.151	0.152	0.150667	1742.9
188	M	Testes	2	32	1	2024-11-06	4	2025-01-21	NS	0.195	0.196	0.194	0.195	0.118	0.118	0.119	0.118333	1742.9
189	M	MAG	1	32	1	2024-11-06	5	2025-01-21	NS	0.232	0.232	0.23	0.231333	0.157	0.157	0.158	0.157333	1742.9
189	M	MAG	2	32	1	2024-11-06	5	2025-01-21	NS	0.208	0.208	0.207	0.207667	0.131	0.131	0.132	0.131333	1742.9
190	M	MAG	1	32	1	2024-11-06	6	2025-01-21	NS	0.188	0.189	0.19	0.189	0.134	0.136	0.135	0.135	1742.9
190	M	MAG	2	32	1	2024-11-06	6	2025-01-21	NS	0.177	0.176	0.178	0.177	0.119	0.121	0.121	0.120333	1742.9
191	M	MAG	1	32	1	2024-11-06	7	2025-01-21	NS	0.264	0.262	0.262	0.262667	0.14	0.143	0.142	0.141667	1742.9
191	M	MAG	2	32	1	2024-11-06	7	2025-01-21	NS	0.234	0.235	0.236	0.235	0.125	0.126	0.126	0.125667	1742.9
191	M	Testes	1	32	1	2024-11-06	7	2025-01-21	NS	0.248	0.248	0.251	0.249	0.118	0.117	0.118	0.117667	1742.9
191	M	Testes	2	32	1	2024-11-06	7	2025-01-21	NS	0.294	0.294	0.294	0.294	0.12	0.121	0.122	0.121	1742.9
192	M	MAG	1	32	1	2024-11-06	8	2025-01-21	NS	0.222	0.221	0.223	0.222	0.12	0.122	0.121	0.121	1742.9
192	M	MAG	2	32	1	2024-11-06	8	2025-01-21	NS	0.206	0.207	0.206	0.206333	0.129	0.128	0.129	0.128667	1742.9
193	M	MAG	1	27	1	2024-11-06	1	2025-01-21	NS	0.213	0.212	0.213	0.212667	0.121	0.12	0.119	0.12	1742.9
193	M	MAG	2	27	1	2024-11-06	1	2025-01-21	NS	0.21	0.208	0.209	0.209	0.132	0.133	0.132	0.132333	1742.9
194	M	MAG	1	27	1	2024-11-06	2	2025-01-21	NS	0.205	0.206	0.206	0.205667	0.103	0.104	0.104	0.103667	1742.9
194	M	MAG	2	27	1	2024-11-06	2	2025-01-21	NS	0.193	0.191	0.192	0.192	0.137	0.136	0.136	0.136333	1742.9
195	M	MAG	1	27	1	2024-11-06	3	2025-01-21	NS	0.207	0.207	0.208	0.207333	0.126	0.126	0.126	0.126	1742.9
195	M	MAG	2	27	1	2024-11-06	3	2025-01-21	NS	0.204	0.203	0.203	0.203333	0.134	0.135	0.135	0.134667	1742.9
196	M	MAG	1	27	1	2024-11-06	4	2025-01-21	NS	0.188	0.189	0.188	0.188333	0.149	0.149	0.15	0.149333	1742.9
196	M	MAG	2	27	1	2024-11-06	4	2025-01-21	NS	0.209	0.211	0.21	0.21	0.125	0.126	0.125	0.125333	1742.9
197	M	MAG	1	27	1	2024-11-06	5	2025-01-21	NS	0.204	0.203	0.203	0.203333	0.134	0.135	0.135	0.134667	1742.9
197	M	MAG	2	27	1	2024-11-06	5	2025-01-21	NS	0.248	0.25	0.25	0.249333	0.133	0.135	0.133	0.133667	1742.9
197	M	Testes	1	27	1	2024-11-06	5	2025-01-21	NS	0.22	0.219	0.221	0.22	0.127	0.128	0.128	0.127667	1742.9
197	M	Testes	2	27	1	2024-11-06	5	2025-01-21	NS	0.207	0.208	0.209	0.208	0.116	0.118	0.117	0.117	1742.9
198	M	MAG	1	27	1	2024-11-06	6	2025-01-21	NS	0.224	0.222	0.222	0.222667	0.116	0.117	0.116	0.116333	1742.9
198	M	MAG	2	27	1	2024-11-06	6	2025-01-21	NS	0.206	0.204	0.206	0.205333	0.121	0.121	0.121	0.121	1742.9
199	M	MAG	1	27	1	2024-11-06	7	2025-01-21	NS	0.206	0.207	0.207	0.206667	0.12	0.12	0.121	0.120333	1742.9
199	M	MAG	2	27	1	2024-11-06	7	2025-01-21	NS	0.153	0.153	0.153	0.153	0.133	0.131	0.132	0.132	1742.9
200	M	MAG	1	27	1	2024-11-06	8	2025-01-21	NS	0.195	0.197	0.196	0.196	0.126	0.125	0.124	0.125	1742.9
200	M	MAG	2	27	1	2024-11-06	8	2025-01-21	NS	0.17	0.169	0.169	0.169333	0.108	0.108	0.109	0.108333	1742.9
201	M	MAG	1	32	3	2024-11-15	1	2025-01-26	NS	0.209	0.208	0.208	0.208333	0.105	0.104	0.105	0.104667	1742.9
201	M	MAG	2	32	3	2024-11-15	1	2025-01-26	NS	0.202	0.202	0.202	0.202	0.116	0.116	0.116	0.116	1742.9
202	M	MAG	1	32	3	2024-11-15	2	2025-01-26	NS	0.183	0.182	0.184	0.183	0.12	0.12	0.122	0.120667	1772
202	M	MAG	2	32	3	2024-11-15	2	2025-01-26	NS	0.199	0.201	0.198	0.199333	0.099	0.1	0.1	0.0996667	1772
203	M	MAG	1	32	3	2024-11-15	3	2025-01-26	NS	0.263	0.263	0.263	0.263	0.118	0.119	0.119	0.118667	1772
203	M	MAG	2	32	3	2024-11-15	3	2025-01-26	NS	0.232	0.233	0.232	0.232333	0.113	0.114	0.114	0.113667	1772
204	M	MAG	1	32	3	2024-11-15	4	2025-01-26	NS	0.277	0.273	0.275	0.275	0.144	0.145	0.144	0.144333	1772
204	M	MAG	2	32	3	2024-11-15	4	2025-01-26	NS	0.205	0.206	0.204	0.205	0.115	0.113	0.116	0.114667	1772
205	M	MAG	1	32	3	2024-11-15	5	2025-01-26	NS	0.217	0.217	0.219	0.217667	0.135	0.135	0.137	0.135667	1772
205	M	MAG	2	32	3	2024-11-15	5	2025-01-26	NS	0.226	0.226	0.223	0.225	0.148	0.145	0.147	0.146667	1772
206	M	MAG	1	32	3	2024-11-15	6	2025-01-26	NS	0.216	0.218	0.216	0.216667	0.129	0.132	0.132	0.131	1772
206	M	MAG	2	32	3	2024-11-15	6	2025-01-26	NS	0.226	0.226	0.227	0.226333	0.139	0.139	0.14	0.139333	1772
206	M	Testes	1	32	3	2024-11-15	6	2025-01-26	NS	0.199	0.198	0.197	0.198	0.133	0.135	0.133	0.133667	1772
206	M	Testes	2	32	3	2024-11-15	6	2025-01-26	NS	NA	NA	NA	NA	NA	NA	NA	NA	1772
207	M	MAG	1	32	3	2024-11-15	7	2025-01-26	NS	0.208	0.208	0.209	0.208333	0.141	0.141	0.142	0.141333	1772
207	M	MAG	2	32	3	2024-11-15	7	2025-01-26	NS	0.208	0.208	0.207	0.207667	0.138	0.137	0.138	0.137667	1772
207	M	Testes	1	32	3	2024-11-15	7	2025-01-26	NS	0.178	0.179	0.178	0.178333	0.117	0.116	0.116	0.116333	1772
207	M	Testes	2	32	3	2024-11-15	7	2025-01-26	NS	0.203	0.205	0.207	0.205	0.122	0.124	0.123	0.123	1772
208	M	MAG	1	32	3	2024-11-15	8	2025-01-26	NS	0.203	0.204	0.205	0.204	0.107	0.105	0.107	0.106333	1772
208	M	MAG	2	32	3	2024-11-15	8	2025-01-26	NS	0.206	0.204	0.204	0.204667	0.123	0.124	0.124	0.123667	1772
209	M	MAG	1	32	3	2024-11-15	9	2025-01-26	NS	0.212	0.213	0.214	0.213	0.154	0.154	0.156	0.154667	1772
209	M	MAG	2	32	3	2024-11-15	9	2025-01-26	NS	0.248	0.248	0.248	0.248	0.16	0.159	0.16	0.159667	1772
210	M	MAG	1	27	10	2024-11-15	1	2025-01-26	NS	0.233	0.232	0.232	0.232333	0.114	0.112	0.113	0.113	1772
210	M	MAG	2	27	10	2024-11-15	1	2025-01-26	NS	0.22	0.22	0.219	0.219667	0.167	0.166	0.167	0.166667	1772
211	M	MAG	1	27	10	2024-11-15	2	2025-01-26	NS	0.213	0.214	0.212	0.213	0.121	0.121	0.121	0.121	1772
211	M	MAG	2	27	10	2024-11-15	2	2025-01-26	NS	0.2	0.201	0.2	0.200333	0.112	0.113	0.112	0.112333	1772
212	M	MAG	1	27	10	2024-11-15	3	2025-01-26	NS	0.206	0.208	0.206	0.206667	0.203	0.201	0.201	0.201667	1772
212	M	MAG	2	27	10	2024-11-15	3	2025-01-26	NS	0.2	0.2	0.2	0.2	0.108	0.11	0.11	0.109333	1772
212	M	Testes	1	27	10	2024-11-15	3	2025-01-26	NS	0.269	0.271	0.269	0.269667	0.149	0.15	0.149	0.149333	1772
212	M	Testes	2	27	10	2024-11-15	3	2025-01-26	NS	NA	NA	NA	NA	NA	NA	NA	NA	1772
213	M	MAG	1	27	10	2024-11-15	4	2025-01-26	NS	0.197	0.194	0.196	0.195667	0.138	0.139	0.139	0.138667	1772
213	M	MAG	2	27	10	2024-11-15	4	2025-01-26	NS	0.28	0.28	0.278	0.279333	0.132	0.133	0.133	0.132667	1772
214	M	MAG	1	27	10	2024-11-15	5	2025-01-26	NS	0.195	0.196	0.194	0.195	0.112	0.112	0.122	0.115333	1772
214	M	MAG	2	27	10	2024-11-15	5	2025-01-26	NS	0.196	0.195	0.196	0.195667	0.118	0.12	0.119	0.119	1772
215	M	MAG	1	27	10	2024-11-15	6	2025-01-26	NS	0.261	0.261	0.261	0.261	0.109	0.109	0.11	0.109333	1772
215	M	MAG	2	27	10	2024-11-15	6	2025-01-26	NS	0.159	0.159	0.161	0.159667	0.108	0.11	0.111	0.109667	1772
216	M	MAG	1	27	10	2024-11-15	7	2025-01-26	NS	0.19	0.189	0.189	0.189333	0.125	0.125	0.127	0.125667	1772
216	M	MAG	2	27	10	2024-11-15	7	2025-01-26	NS	0.177	0.177	0.177	0.177	0.112	0.113	0.113	0.112667	1772
217	M	MAG	1	27	10	2024-11-15	8	2025-01-26	NS	0.228	0.229	0.229	0.228667	0.119	0.117	0.118	0.118	1772
217	M	MAG	2	27	10	2024-11-15	8	2025-01-26	NS	0.193	0.194	0.191	0.192667	0.14	0.14	0.141	0.140333	1772
218	M	MAG	1	32	5	2024-11-01	1	2025-02-07	NS	0.25	0.25	0.251	0.250333	0.149	0.149	0.151	0.149667	1736.4
218	M	MAG	2	32	5	2024-11-01	1	2025-02-07	NS	0.284	0.283	0.282	0.283	0.16	0.161	0.162	0.161	1736.4
218	M	Testes	1	32	5	2024-11-01	1	2025-02-07	NS	0.36	0.36	0.359	0.359667	0.15	0.15	0.149	0.149667	1736.4
218	M	Testes	2	32	5	2024-11-01	1	2025-02-07	NS	NA	NA	NA	NA	NA	NA	NA	NA	1736.4
219	M	MAG	1	32	5	2024-11-01	2	2025-02-07	NS	0.234	0.234	0.234	0.234	0.145	0.147	0.146	0.146	1736.4
219	M	MAG	2	32	5	2024-11-01	2	2025-02-07	NS	0.249	0.247	0.248	0.248	0.148	0.149	0.148	0.148333	1736.4
220	M	MAG	1	32	5	2024-11-01	3	2025-02-07	NS	0.24	0.238	0.239	0.239	0.137	0.138	0.137	0.137333	1736.4
220	M	MAG	2	32	5	2024-11-01	3	2025-02-07	NS	0.273	0.274	0.275	0.274	0.143	0.142	0.142	0.142333	1736.4
221	M	MAG	1	32	5	2024-11-01	4	2025-02-07	NS	0.265	0.266	0.265	0.265333	0.156	0.157	0.156	0.156333	1736.4
221	M	MAG	2	32	5	2024-11-01	4	2025-02-07	NS	0.269	0.271	0.269	0.269667	0.158	0.159	0.16	0.159	1736.4
222	M	MAG	1	32	5	2024-11-01	5	2025-02-07	NS	0.249	0.25	0.248	0.249	0.105	0.105	0.104	0.104667	1736.4
222	M	MAG	2	32	5	2024-11-01	5	2025-02-07	NS	0.175	0.176	0.176	0.175667	0.129	0.129	0.131	0.129667	1736.4
223	M	MAG	1	32	5	2024-11-01	6	2025-02-07	NS	0.2345	0.234	0.235	0.2345	0.148	0.15	0.149	0.149	1736.4
223	M	MAG	2	32	5	2024-11-01	6	2025-02-07	NS	0.255	0.255	0.255	0.255	0.142	0.142	0.14	0.141333	1736.4
224	M	MAG	1	32	5	2024-11-01	7	2025-02-07	NS	0.254	0.253	0.255	0.254	0.133	0.132	0.131	0.132	1736.4
224	M	MAG	2	32	5	2024-11-01	7	2025-02-07	NS	0.262	0.263	0.263	0.262667	0.151	0.153	0.152	0.152	1736.4
225	M	MAG	1	32	5	2024-11-01	8	2025-02-07	NS	0.267	0.265	0.266	0.266	0.141	0.142	0.14	0.141	1736.4
225	M	MAG	2	32	5	2024-11-01	8	2025-02-07	NS	0.288	0.287	0.286	0.287	0.142	0.143	0.144	0.143	1736.4
226	M	MAG	1	32	1	2024-11-01	1	2025-02-07	NS	0.228	0.228	0.23	0.228667	0.13	0.131	0.132	0.131	1736.4
226	M	MAG	2	32	1	2024-11-01	1	2025-02-07	NS	0.244	0.245	0.244	0.244333	0.164	0.165	0.162	0.163667	1736.4
227	M	MAG	1	32	1	2024-11-01	2	2025-02-07	NS	0.253	0.254	0.252	0.253	0.165	0.167	0.164	0.165333	1736.4
227	M	MAG	2	32	1	2024-11-01	2	2025-02-07	NS	0.262	0.263	0.263	0.262667	0.158	0.159	0.159	0.158667	1736.4
228	M	MAG	1	32	1	2024-11-01	3	2025-02-07	NS	0.204	0.203	0.202	0.203	0.12	0.119	0.119	0.119333	1736.4
228	M	MAG	2	32	1	2024-11-01	3	2025-02-07	NS	0.247	0.248	0.247	0.247333	0.154	0.156	0.156	0.155333	1736.4
228	M	Testes	1	32	1	2024-11-01	3	2025-02-07	NS	0.33	0.33	0.328	0.329333	0.119	0.121	0.12	0.12	1736.4
228	M	Testes	2	32	1	2024-11-01	3	2025-02-07	NS	0.24	0.24	0.238	0.239333	0.143	0.145	0.145	0.144333	1736.4
229	M	MAG	1	32	1	2024-11-01	4	2025-02-07	NS	0.225	0.225	0.223	0.224333	0.161	0.161	0.162	0.161333	1736.4
229	M	MAG	2	32	1	2024-11-01	4	2025-02-07	NS	0.218	0.219	0.22	0.219	0.147	0.148	0.147	0.147333	1736.4
230	M	MAG	1	32	1	2024-11-01	5	2025-02-07	NS	0.204	0.203	0.202	0.203	0.134	0.136	0.135	0.135	1736.4
230	M	MAG	2	32	1	2024-11-01	5	2025-02-07	NS	0.194	0.192	0.194	0.193333	0.118	0.12	0.119	0.119	1736.4
231	M	MAG	1	32	1	2024-11-01	6	2025-02-07	NS	NA	NA	NA	NA	NA	NA	NA	NA	1736.4
231	M	MAG	2	32	1	2024-11-01	6	2025-02-07	NS	NA	NA	NA	NA	NA	NA	NA	NA	1736.4
232	M	MAG	1	32	1	2024-11-01	7	2025-02-07	NS	0.183	0.184	0.183	0.183333	0.109	0.11	0.108	0.109	1736.4
232	M	MAG	2	32	1	2024-11-01	7	2025-02-07	NS	0.131	0.13	0.13	0.130333	0.104	0.105	0.105	0.104667	1736.4
233	M	MAG	1	32	1	2024-11-01	8	2025-02-07	NS	0.224	0.226	0.225	0.225	0.125	0.125	0.128	0.126	1736.4
233	M	MAG	2	32	1	2024-11-01	8	2025-02-07	NS	0.22	0.22	0.219	0.219667	0.118	0.118	0.118	0.118	1736.4
234	M	MAG	1	30	10	2025-01-16	1	2025-02-11	NS	0.232	0.232	0.231	0.231667	0.147	0.145	0.146	0.146	1754.8
234	M	MAG	2	30	10	2025-01-16	1	2025-02-11	NS	0.227	0.226	0.226	0.226333	0.143	0.145	0.145	0.144333	1754.8
234	M	Testes	1	30	10	2025-01-16	1	2025-02-11	NS	0.172	0.17	0.173	0.171667	0.106	0.107	0.107	0.106667	1754.8
234	M	Testes	2	30	10	2025-01-16	1	2025-02-11	NS	NA	NA	NA	NA	NA	NA	NA	NA	1754.8
235	M	MAG	1	30	10	2025-01-16	2	2025-02-11	NS	0.189	0.191	0.192	0.190667	0.13	0.13	0.13	0.13	1754.8
235	M	MAG	2	30	10	2025-01-16	2	2025-02-11	NS	0.179	0.177	0.18	0.178667	0.128	0.126	0.129	0.127667	1754.8
236	M	MAG	1	30	10	2025-01-16	3	2025-02-11	NS	0.196	0.198	0.197	0.197	0.089	0.087	0.089	0.0883333	1754.8
236	M	MAG	2	30	10	2025-01-16	3	2025-02-11	NS	0.211	0.211	0.211	0.211	0.104	0.104	0.104	0.104	1754.8
237	M	MAG	1	30	10	2025-01-16	4	2025-02-11	NS	0.181	0.179	0.179	0.179667	0.134	0.133	0.134	0.133667	1754.8
237	M	MAG	2	30	10	2025-01-16	4	2025-02-11	NS	0.18	0.18	0.18	0.18	0.111	0.11	0.111	0.110667	1754.8
237	M	Testes	1	30	10	2025-01-16	4	2025-02-11	NS	0.229	0.228	0.226	0.227667	0.105	0.106	0.107	0.106	1754.8
237	M	Testes	2	30	10	2025-01-16	4	2025-02-11	NS	0.212	0.212	0.214	0.212667	0.126	0.126	0.125	0.125667	1754.8
238	M	MAG	1	30	10	2025-01-16	5	2025-02-11	NS	0.211	0.21	0.21	0.210333	0.102	0.104	0.105	0.103667	1754.8
238	M	MAG	2	30	10	2025-01-16	5	2025-02-11	NS	0.203	0.204	0.205	0.204	0.113	0.112	0.111	0.112	1754.8
239	M	MAG	1	30	10	2025-01-16	6	2025-02-11	NS	0.214	0.215	0.216	0.215	0.133	0.131	0.132	0.132	1754.8
239	M	MAG	2	30	10	2025-01-16	6	2025-02-11	NS	0.243	0.242	0.244	0.243	0.133	0.131	0.134	0.132667	1754.8
240	M	MAG	1	30	10	2025-01-16	7	2025-02-11	NS	0.203	0.204	0.204	0.203667	0.139	0.14	0.141	0.14	1754.8
240	M	MAG	2	30	10	2025-01-16	7	2025-02-11	NS	0.198	0.199	0.2	0.199	0.11	0.111	0.111	0.110667	1754.8
241	M	MAG	1	30	10	2025-01-16	8	2025-02-11	NS	0.212	0.211	0.213	0.212	0.126	0.125	0.127	0.126	1754.8
241	M	MAG	2	30	10	2025-01-16	8	2025-02-11	NS	0.216	0.217	0.215	0.216	0.114	0.115	0.113	0.114	1754.8
242	M	MAG	1	30	3	2025-01-21	1	2025-02-11	NS	0.279	0.279	0.281	0.279667	0.172	0.171	0.171	0.171333	1766.5
242	M	MAG	2	30	3	2025-01-21	1	2025-02-11	NS	0.292	0.293	0.293	0.292667	0.193	0.193	0.195	0.193667	1766.5
243	M	MAG	1	30	3	2025-01-21	2	2025-02-11	NS	0.244	0.244	0.246	0.244667	0.156	0.157	0.158	0.157	1766.5
243	M	MAG	2	30	3	2025-01-21	2	2025-02-11	NS	0.257	0.256	0.256	0.256333	0.16	0.161	0.162	0.161	1766.5
244	M	MAG	1	30	3	2025-01-21	3	2025-02-11	NS	0.29	0.292	0.29	0.290667	0.167	0.167	0.168	0.167333	1766.5
244	M	MAG	2	30	3	2025-01-21	3	2025-02-11	NS	0.263	0.262	0.261	0.262	0.165	0.165	0.166	0.165333	1766.5
245	M	MAG	1	30	3	2025-01-21	4	2025-02-11	NS	0.266	0.266	0.268	0.266667	0.143	0.141	0.141	0.141667	1766.5
245	M	MAG	2	30	3	2025-01-21	4	2025-02-11	NS	0.247	0.249	0.248	0.248	0.134	0.133	0.133	0.133333	1766.5
246	M	MAG	1	30	3	2025-01-21	5	2025-02-11	NS	0.264	0.265	0.264	0.264333	0.142	0.143	0.143	0.142667	1766.5
246	M	MAG	2	30	3	2025-01-21	5	2025-02-11	NS	0.239	0.241	0.241	0.240333	0.149	0.147	0.148	0.148	1766.5
247	M	MAG	1	30	3	2025-01-21	6	2025-02-11	NS	0.266	0.265	0.265	0.265333	0.168	0.17	0.17	0.169333	1766.5
247	M	MAG	2	30	3	2025-01-21	6	2025-02-11	NS	0.276	0.276	0.275	0.275667	0.156	0.157	0.156	0.156333	1766.5
248	M	MAG	1	30	3	2025-01-21	7	2025-02-11	NS	0.249	0.249	0.249	0.249	0.133	0.133	0.134	0.133333	1766.5
248	M	MAG	2	30	3	2025-01-21	7	2025-02-11	NS	0.217	0.217	0.218	0.217333	0.124	0.123	0.122	0.123	1766.5
249	M	MAG	1	30	3	2025-01-21	8	2025-02-11	NS	NA	NA	NA	NA	NA	NA	NA	NA	1766.5	unusable
249	M	MAG	2	30	3	2025-01-21	8	2025-02-11	NS	NA	NA	NA	NA	NA	NA	NA	NA	1766.5
250	M	MAG	1	30	3	2025-01-21	9	2025-02-11	NS	0.181	0.18	0.18	0.180333	0.113	0.114	0.115	0.114	1766.5
250	M	MAG	2	30	3	2025-01-21	9	2025-02-11	NS	0.229	0.23	0.229	0.229333	0.148	0.147	0.146	0.147	1766.5
251	M	MAG	1	30	3	2025-01-21	10	2025-02-11	NS	0.232	0.23	0.231	0.231	0.165	0.164	0.165	0.164667	1766.5
251	M	MAG	2	30	3	2025-01-21	10	2025-02-11	NS	0.232	0.231	0.23	0.231	0.173	0.173	0.172	0.172667	1766.5
252	M	MAG	1	30	5	2025-01-21	1	2025-02-11	NS	0.223	0.223	0.223	0.223	0.146	0.148	0.147	0.147	1766.5
252	M	MAG	2	30	5	2025-01-21	1	2025-02-11	NS	0.243	0.243	0.243	0.243	0.183	0.181	0.182	0.182	1766.5
253	M	MAG	1	30	5	2025-01-21	2	2025-02-11	NS	0.25	0.25	0.251	0.250333	0.164	0.166	0.164	0.164667	1766.5
253	M	MAG	2	30	5	2025-01-21	2	2025-02-11	NS	0.276	0.276	0.278	0.276667	0.158	0.159	0.16	0.159	1766.5
254	M	MAG	1	30	5	2025-01-21	3	2025-02-11	NS	0.222	0.224	0.222	0.222667	0.146	0.146	0.46	0.250667	1766.5
254	M	MAG	2	30	5	2025-01-21	3	2025-02-11	NS	0.21	0.209	0.211	0.21	0.153	0.151	0.154	0.152667	1766.5
255	M	MAG	1	30	5	2025-01-21	4	2025-02-11	NS	0.245	0.246	0.247	0.246	0.15	0.149	0.151	0.15	1766.5
255	M	MAG	2	30	5	2025-01-21	4	2025-02-11	NS	0.273	0.272	0.272	0.272333	0.161	0.162	0.162	0.161667	1766.5
256	M	MAG	1	30	5	2025-01-21	5	2025-02-11	NS	0.2	0.201	0.2	0.200333	0.121	0.122	0.123	0.122	1766.5
256	M	MAG	2	30	5	2025-01-21	5	2025-02-11	NS	0.255	0.256	0.257	0.256	0.109	0.107	0.108	0.108	1766.5
257	M	MAG	1	30	5	2025-01-21	6	2025-02-11	NS	0.264	0.266	0.266	0.265333	0.107	0.108	0.108	0.107667	1766.5
257	M	MAG	2	30	5	2025-01-21	6	2025-02-11	NS	0.265	0.266	0.266	0.265667	0.091	0.091	0.093	0.0916667	1766.5
258	M	MAG	1	30	5	2025-01-21	7	2025-02-11	NS	0.243	0.241	0.242	0.242	0.138	0.14	0.141	0.139667	1766.5
258	M	MAG	2	30	5	2025-01-21	7	2025-02-11	NS	0.275	0.276	0.277	0.276	0.124	0.125	0.124	0.124333	1766.5
259	M	MAG	1	30	5	2025-01-21	8	2025-02-11	NS	0.257	0.259	0.259	0.258333	0.196	0.195	0.194	0.195	1766.5
259	M	MAG	2	30	5	2025-01-21	8	2025-02-11	NS	0.257	0.257	0.257	0.257	0.13	0.131	0.132	0.131	1766.5
260	M	MAG	1	27	1	2025-01-23	1	2025-02-13	NS	NA	NA	NA	NA	NA	NA	NA	NA	1756	unusable
260	M	MAG	2	27	1	2025-01-23	1	2025-02-13	NS	NA	NA	NA	NA	NA	NA	NA	NA	1756
261	M	MAG	1	27	1	2025-01-23	2	2025-02-13	NS	0.21	0.209	0.209	0.209333	0.127	0.127	0.128	0.127333	1756
261	M	MAG	2	27	1	2025-01-23	2	2025-02-13	NS	0.196	0.197	0.196	0.196333	0.133	0.134	0.135	0.134	1756
261	M	Testes	1	27	1	2025-01-23	2	2025-02-13	NS	0.234	0.235	0.236	0.235	0.148	0.148	0.148	0.148	1756
261	M	Testes	2	27	1	2025-01-23	2	2025-02-13	NS	NA	NA	NA	NA	NA	NA	NA	NA	1756
262	M	MAG	1	27	1	2025-01-23	3	2025-02-13	NS	0.24	0.239	0.24	0.239667	0.122	0.122	0.124	0.122667	1756
262	M	MAG	2	27	1	2025-01-23	3	2025-02-13	NS	0.209	0.21	0.21	0.209667	0.166	0.167	0.168	0.167	1756
263	M	MAG	1	27	1	2025-01-23	4	2025-02-13	NS	0.219	0.22	0.221	0.22	0.161	0.162	0.163	0.162	1756
263	M	MAG	2	27	1	2025-01-23	4	2025-02-13	NS	0.23	0.23	0.229	0.229667	0.144	0.145	0.146	0.145	1756
264	M	MAG	1	27	1	2025-01-23	5	2025-02-13	NS	0.152	0.152	0.154	0.152667	0.061	0.061	0.061	0.061	1756
264	M	MAG	2	27	1	2025-01-23	5	2025-02-13	NS	0.188	0.189	0.189	0.188667	0.134	0.134	0.136	0.134667	1756
265	M	MAG	1	27	1	2025-01-23	6	2025-02-13	NS	0.204	0.203	0.203	0.203333	0.118	0.119	0.118	0.118333	1756
265	M	MAG	2	27	1	2025-01-23	6	2025-02-13	NS	0.204	0.204	0.206	0.204667	0.127	0.127	0.128	0.127333	1756
266	M	MAG	1	27	1	2025-01-23	7	2025-02-13	NS	0.215	0.216	0.216	0.215667	0.124	0.125	0.124	0.124333	1756
266	M	MAG	2	27	1	2025-01-23	7	2025-02-13	NS	0.279	0.276	0.278	0.277667	0.124	0.124	0.125	0.124333	1756
267	M	MAG	1	27	1	2025-01-23	8	2025-02-13	NS	0.189	0.19	0.188	0.189	0.096	0.096	0.097	0.0963333	1756
267	M	MAG	2	27	1	2025-01-23	8	2025-02-13	NS	0.212	0.211	0.213	0.212	0.123	0.123	0.123	0.123	1756
268	M	MAG	1	27	1	2025-01-23	9	2025-02-13	NS	0.176	0.176	0.177	0.176333	0.128	0.129	0.127	0.128	1756
268	M	MAG	2	27	1	2025-01-23	9	2025-02-13	NS	0.197	0.196	0.197	0.196667	0.13	0.128	0.129	0.129	1756
269	M	MAG	1	30	1	2025-01-29	1	2025-02-13	NS	0.217	0.218	0.217	0.217333	0.157	0.157	0.157	0.157	1798.4
269	M	MAG	2	30	1	2025-01-29	1	2025-02-13	NS	0.19	0.19	0.188	0.189333	0.134	0.135	0.133	0.134	1798.4
269	M	Testes	1	30	1	2025-01-29	1	2025-02-13	NS	0.174	0.175	0.176	0.175	0.066	0.066	0.069	0.067	1798.4
269	M	Testes	2	30	1	2025-01-29	1	2025-02-13	NS	NA	NA	NA	NA	NA	NA	NA	NA	1798.4
270	M	MAG	1	30	1	2025-01-29	2	2025-02-13	NS	0.213	0.213	0.214	0.213333	0.134	0.134	0.133	0.133667	1798.4
270	M	MAG	2	30	1	2025-01-29	2	2025-02-13	NS	0.222	0.222	0.221	0.221667	0.156	0.156	0.157	0.156333	1798.4
271	M	MAG	1	30	1	2025-01-29	3	2025-02-13	NS	0.247	0.248	0.247	0.247333	0.159	0.159	0.159	0.159	1798.4
271	M	MAG	2	30	1	2025-01-29	3	2025-02-13	NS	0.268	0.266	0.268	0.267333	0.163	0.164	0.163	0.163333	1798.4
272	M	MAG	1	30	1	2025-01-29	4	2025-02-13	NS	0.25	0.25	0.249	0.249667	0.177	0.178	0.177	0.177333	1798.4
272	M	MAG	2	30	1	2025-01-29	4	2025-02-13	NS	0.225	0.223	0.225	0.224333	0.156	0.157	0.157	0.156667	1798.4
273	M	MAG	1	30	1	2025-01-29	5	2025-02-13	NS	0.267	0.266	0.266	0.266333	0.148	0.149	0.15	0.149	1798.4
273	M	MAG	2	30	1	2025-01-29	5	2025-02-13	NS	0.27	0.269	0.269	0.269333	0.153	0.154	0.153	0.153333	1798.4
274	M	MAG	1	30	1	2025-01-29	6	2025-02-13	NS	0.191	0.19	0.19	0.190333	0.102	0.102	0.103	0.102333	1798.4
274	M	MAG	2	30	1	2025-01-29	6	2025-02-13	NS	0.222	0.223	0.223	0.222667	0.142	0.141	0.142	0.141667	1798.4
275	M	MAG	1	30	1	2025-01-29	7	2025-02-13	NS	0.212	0.213	0.214	0.213	0.169	0.17	0.168	0.169	1798.4
275	M	MAG	2	30	1	2025-01-29	7	2025-02-13	NS	0.238	0.238	0.237	0.237667	0.15	0.151	0.151	0.150667	1798.4
276	M	MAG	1	30	1	2025-01-29	8	2025-02-13	NS	0.228	0.229	0.227	0.228	0.128	0.128	0.128	0.128	1798.4
276	M	MAG	2	30	1	2025-01-29	8	2025-02-13	NS	0.235	0.236	0.234	0.235	0.146	0.145	0.144	0.145	1798.4
277	M	MAG	1	27	1	2025-01-29	1	2025-02-13	NS	0.262	0.263	0.263	0.262667	0.16	0.161	0.159	0.16	1798.4
277	M	MAG	2	27	1	2025-01-29	1	2025-02-13	NS	0.226	0.225	0.225	0.225333	0.109	0.108	0.109	0.108667	1798.4
277	M	Testes	1	27	1	2025-01-29	1	2025-02-13	NS	0.202	0.203	0.2	0.201667	0.078	0.077	0.076	0.077	1798.4
277	M	Testes	2	27	1	2025-01-29	1	2025-02-13	NS	0.155	0.155	0.154	0.154667	0.051	0.05	0.052	0.051	1798.4
278	M	MAG	1	27	1	2025-01-29	2	2025-02-13	NS	0.222	0.224	0.224	0.223333	0.116	0.115	0.115	0.115333	1798.4
278	M	MAG	2	27	1	2025-01-29	2	2025-02-13	NS	0.223	0.224	0.224	0.223667	0.131	0.132	0.132	0.131667	1798.4
279	M	MAG	1	27	1	2025-01-29	3	2025-02-13	NS	0.214	0.215	0.216	0.215	0.183	0.185	0.186	0.184667	1798.4
279	M	MAG	2	27	1	2025-01-29	3	2025-02-13	NS	0.265	0.267	0.268	0.266667	0.182	0.184	0.183	0.183	1798.4
280	M	MAG	1	27	1	2025-01-29	4	2025-02-13	NS	0.216	0.216	0.216	0.216	0.15	0.149	0.15	0.149667	1798.4
280	M	MAG	2	27	1	2025-01-29	4	2025-02-13	NS	0.247	0.248	0.247	0.247333	0.173	0.172	0.171	0.172	1798.4
281	M	MAG	1	27	1	2025-01-29	5	2025-02-13	NS	0.212	0.213	0.214	0.213	0.16	0.161	0.161	0.160667	1798.4
281	M	MAG	2	27	1	2025-01-29	5	2025-02-13	NS	0.253	0.252	0.252	0.252333	0.151	0.151	0.152	0.151333	1798.4
282	M	MAG	1	27	1	2025-01-29	6	2025-02-13	NS	0.195	0.197	0.196	0.196	0.147	0.146	0.146	0.146333	1798.4
282	M	MAG	2	27	1	2025-01-29	6	2025-02-13	NS	0.204	0.204	0.202	0.203333	0.122	0.123	0.121	0.122	1798.4
283	M	MAG	1	27	1	2025-01-29	7	2025-02-13	NS	0.226	0.226	0.224	0.225333	0.139	0.139	0.141	0.139667	1798.4
283	M	MAG	2	27	1	2025-01-29	7	2025-02-13	NS	0.2	0.202	0.2	0.200667	0.121	0.121	0.12	0.120667	1798.4
284	M	MAG	1	27	1	2025-01-29	8	2025-02-13	NS	0.24	0.241	0.242	0.241	0.148	0.149	0.15	0.149	1798.4
284	M	MAG	2	27	1	2025-01-29	8	2025-02-13	NS	0.23	0.229	0.228	0.229	0.184	0.183	0.183	0.183333	1798.4
285	M	MAG	1	27	1	2025-01-29	9	2025-02-13	NS	0.196	0.195	0.194	0.195	0.16	0.159	0.162	0.160333	1798.4
285	M	MAG	2	27	1	2025-01-29	9	2025-02-13	NS	0.238	0.238	0.239	0.238333	0.122	0.121	0.122	0.121667	1798.4
299	M	MAG	1	32	5	2025-02-05	1	2025-02-17	NS	0.272	0.273	0.274	0.273	0.128	0.126	0.127	0.127	1759.7
299	M	MAG	2	32	5	2025-02-05	1	2025-02-17	NS	0.228	0.229	0.23	0.229	0.093	0.094	0.094	0.0936667	1759.7
300	M	MAG	1	32	5	2025-02-05	2	2025-02-17	NS	0.234	0.236	0.235	0.235	0.138	0.138	0.138	0.138	1759.7
300	M	MAG	2	32	5	2025-02-05	2	2025-02-17	NS	0.248	0.25	0.248	0.248667	0.143	0.142	0.142	0.142333	1759.7
301	M	MAG	1	32	5	2025-02-05	3	2025-02-17	NS	0.234	0.235	0.235	0.234667	0.136	0.136	0.139	0.137	1759.7
301	M	MAG	2	32	5	2025-02-05	3	2025-02-17	NS	0.242	0.244	0.242	0.242667	0.146	0.147	0.148	0.147	1759.7
302	M	MAG	1	32	5	2025-02-05	4	2025-02-17	NS	0.238	0.239	0.24	0.239	0.142	0.142	0.144	0.142667	1759.7
302	M	MAG	2	32	5	2025-02-05	4	2025-02-17	NS	0.238	0.239	0.238	0.238333	0.138	0.139	0.137	0.138	1759.7
303	M	MAG	1	32	5	2025-02-05	5	2025-02-17	NS	0.218	0.217	0.217	0.217333	0.118	0.117	0.116	0.117	1759.7
303	M	MAG	2	32	5	2025-02-05	5	2025-02-17	NS	0.217	0.218	0.219	0.218	0.155	0.156	0.156	0.155667	1759.7
304	M	MAG	1	32	5	2025-02-05	6	2025-02-17	NS	0.252	0.253	0.253	0.252667	0.159	0.157	0.158	0.158	1759.7
304	M	MAG	2	32	5	2025-02-05	6	2025-02-17	NS	0.229	0.228	0.228	0.228333	0.145	0.144	0.143	0.144	1759.7
305	M	MAG	1	32	5	2025-02-05	7	2025-02-17	NS	0.24	0.239	0.238	0.239	0.135	0.136	0.134	0.135	1759.7
305	M	MAG	2	32	5	2025-02-05	7	2025-02-17	NS	0.202	0.201	0.201	0.201333	0.154	0.154	0.153	0.153667	1759.7
306	M	MAG	1	32	5	2025-02-05	8	2025-02-17	NS	0.251	0.252	0.251	0.251333	0.151	0.153	0.152	0.152	1759.7
306	M	MAG	2	32	5	2025-02-05	8	2025-02-17	NS	0.242	0.243	0.243	0.242667	0.126	0.127	0.127	0.126667	1759.7
307	M	MAG	1	30	3	2025-02-06	1	2025-02-19	NS	0.229	0.231	0.229	0.229667	0.162	0.163	0.164	0.163	1766.7
307	M	MAG	2	30	3	2025-02-06	1	2025-02-19	NS	0.212	0.211	0.212	0.211667	0.114	0.114	0.113	0.113667	1766.7
308	M	MAG	1	30	3	2025-02-06	2	2025-02-19	NS	0.203	0.204	0.203	0.203333	0.136	0.136	0.137	0.136333	1766.7
308	M	MAG	2	30	3	2025-02-06	2	2025-02-19	NS	0.209	0.208	0.207	0.208	0.114	0.114	0.114	0.114	1766.7
309	M	MAG	1	30	3	2025-02-06	3	2025-02-19	NS	0.212	0.21	0.213	0.211667	0.138	0.136	0.136	0.136667	1766.7
309	M	MAG	2	30	3	2025-02-06	3	2025-02-19	NS	0.209	0.21	0.21	0.209667	0.136	0.135	0.134	0.135	1766.7
310	M	MAG	1	30	3	2025-02-06	4	2025-02-19	NS	0.228	0.23	0.229	0.229	0.163	0.162	0.161	0.162	1766.7
310	M	MAG	2	30	3	2025-02-06	4	2025-02-19	NS	0.207	0.208	0.209	0.208	0.112	0.113	0.113	0.112667	1766.7
311	M	MAG	1	30	3	2025-02-06	5	2025-02-19	NS	0.293	0.292	0.291	0.292	0.131	0.13	0.132	0.131	1766.7
311	M	MAG	2	30	3	2025-02-06	5	2025-02-19	NS	0.249	0.248	0.248	0.248333	0.104	0.105	0.103	0.104	1766.7
311	M	Testes	1	30	3	2025-02-06	5	2025-02-19	NS	0.226	0.225	0.225	0.225333	0.161	0.16	0.16	0.160333	1766.7
311	M	Testes	2	30	3	2025-02-06	5	2025-02-19	NS	0.269	0.271	0.269	0.269667	0.143	0.144	0.144	0.143667	1766.7
312	M	MAG	1	30	3	2025-02-06	6	2025-02-19	NS	0.22	0.221	0.221	0.220667	0.118	0.117	0.116	0.117	1766.7
312	M	MAG	2	30	3	2025-02-06	6	2025-02-19	NS	0.206	0.208	0.207	0.207	0.13	0.13	0.129	0.129667	1766.7
312	M	Testes	1	30	3	2025-02-06	6	2025-02-19	NS	0.243	0.244	0.244	0.243667	0.164	0.164	0.163	0.163667	1766.7
312	M	Testes	2	30	3	2025-02-06	6	2025-02-19	NS	NA	NA	NA	NA	NA	NA	NA	NA	1766.7
313	M	MAG	1	30	3	2025-02-06	7	2025-02-19	NS	0.217	0.217	0.218	0.217333	0.121	0.121	0.12	0.120667	1766.7
313	M	MAG	2	30	3	2025-02-06	7	2025-02-19	NS	0.228	0.229	0.229	0.228667	0.13	0.13	0.131	0.130333	1766.7
314	M	MAG	1	30	3	2025-02-06	8	2025-02-19	NS	0.209	0.207	0.209	0.208333	0.135	0.136	0.136	0.135667	1766.7
314	M	MAG	2	30	3	2025-02-06	8	2025-02-19	NS	0.218	0.218	0.219	0.218333	0.122	0.123	0.123	0.122667	1766.7
315	M	MAG	1	30	1	2025-02-11	1	2025-02-19	NS	0.2402	0.24	0.239	0.239733	0.146	0.144	0.144	0.144667	1761.2
315	M	MAG	2	30	1	2025-02-11	1	2025-02-19	NS	0.212	0.211	0.212	0.211667	0.13	0.129	0.129	0.129333	1761.2
315	M	Testes	1	30	1	2025-02-11	1	2025-02-19	NS	0.259	0.261	0.262	0.260667	0.143	0.144	0.142	0.143	1761.2
315	M	Testes	2	30	1	2025-02-11	1	2025-02-19	NS	0.176	0.176	0.177	0.176333	0.121	0.12	0.121	0.120667	1761.2
316	M	MAG	1	30	1	2025-02-11	2	2025-02-19	NS	0.281	0.28	0.281	0.280667	0.167	0.168	0.166	0.167	1761.2
316	M	MAG	2	30	1	2025-02-11	2	2025-02-19	NS	0.251	0.252	0.251	0.251333	0.18	0.181	0.181	0.180667	1761.2
317	M	MAG	1	30	1	2025-02-11	3	2025-02-19	NS	0.218	0.217	0.216	0.217	0.14	0.142	0.14	0.140667	1761.2
317	M	MAG	2	30	1	2025-02-11	3	2025-02-19	NS	0.227	0.226	0.227	0.226667	0.149	0.149	0.148	0.148667	1761.2
318	M	MAG	1	30	1	2025-02-11	4	2025-02-19	NS	0.218	0.218	0.219	0.218333	0.154	0.153	0.153	0.153333	1761.2
318	M	MAG	2	30	1	2025-02-11	4	2025-02-19	NS	0.206	0.207	0.208	0.207	0.151	0.15	0.15	0.150333	1761.2
319	M	MAG	1	30	1	2025-02-11	5	2025-02-19	NS	0.249	0.249	0.25	0.249333	0.165	0.166	0.166	0.165667	1761.2
319	M	MAG	2	30	1	2025-02-11	5	2025-02-19	NS	0.264	0.265	0.263	0.264	0.129	0.127	0.126	0.127333	1761.2
319	M	Testes	1	30	1	2025-02-11	5	2025-02-19	NS	0.337	0.337	0.337	0.337	0.154	0.154	0.156	0.154667	1761.2
319	M	Testes	2	30	1	2025-02-11	5	2025-02-19	NS	0.277	0.279	0.279	0.278333	0.138	0.138	0.138	0.138	1761.2
320	M	MAG	1	30	1	2025-02-11	6	2025-02-19	NS	0.24	0.241	0.242	0.241	0.135	0.136	0.137	0.136	1761.2
320	M	MAG	2	30	1	2025-02-11	6	2025-02-19	NS	0.273	0.274	0.273	0.273333	0.16	0.159	0.16	0.159667	1761.2
320	M	Testes	1	30	1	2025-02-11	6	2025-02-19	NS	0.263	0.264	0.262	0.263	0.086	0.088	0.088	0.0873333	1761.2
320	M	Testes	2	30	1	2025-02-11	6	2025-02-19	NS	NA	NA	NA	NA	NA	NA	NA	NA	1761.2
321	M	MAG	1	30	1	2025-02-11	7	2025-02-19	NS	0.174	0.174	0.172	0.173333	0.118	0.119	0.117	0.118	1761.2
321	M	MAG	2	30	1	2025-02-11	7	2025-02-19	NS	0.196	0.196	0.196	0.196	0.125	0.124	0.124	0.124333	1761.2
322	M	MAG	1	30	1	2025-02-11	8	2025-02-19	NS	0.249	0.25	0.251	0.25	0.15	0.151	0.152	0.151	1761.2
322	M	MAG	2	30	1	2025-02-11	8	2025-02-19	NS	0.27	0.269	0.271	0.27	0.125	0.127	0.126	0.126	1761.2
326	M	MAG	1	27	10	2025-02-12	1	2025-02-25		0.231	0.233	0.232	0.232	0.156	0.155	0.155	0.155333	1759.4
326	M	MAG	2	27	10	2025-02-12	1	2025-02-25		0.235	0.235	0.234	0.234667	0.11	0.112	0.112	0.111333	1759.4
327	M	MAG	1	27	10	2025-02-12	2	2025-02-25		0.226	0.225	0.227	0.226	0.129	0.13	0.13	0.129667	1759.4
327	M	MAG	2	27	10	2025-02-12	2	2025-02-25		0.275	0.276	0.277	0.276	0.123	0.122	0.122	0.122333	1759.4
328	M	MAG	1	27	10	2025-02-12	3	2025-02-25		0.218	0.219	0.219	0.218667	0.135	0.135	0.136	0.135333	1759.4
328	M	MAG	2	27	10	2025-02-12	3	2025-02-25		0.206	0.206	0.204	0.205333	0.133	0.133	0.135	0.133667	1759.4
329	M	MAG	1	27	10	2025-02-12	4	2025-02-25		0.276	0.276	0.275	0.275667	0.136	0.136	0.134	0.135333	1759.4
329	M	MAG	2	27	10	2025-02-12	4	2025-02-25		0.263	0.263	0.262	0.262667	0.139	0.139	0.137	0.138333	1759.4
330	M	MAG	1	27	10	2025-02-12	5	2025-02-25		0.224	0.224	0.225	0.224333	0.126	0.127	0.127	0.126667	1759.4
330	M	MAG	2	27	10	2025-02-12	5	2025-02-25		0.229	0.231	0.23	0.23	0.121	0.12	0.119	0.12	1759.4
331	M	MAG	1	27	10	2025-02-12	6	2025-02-25		0.223	0.225	0.224	0.224	0.117	0.116	0.117	0.116667	1759.4
331	M	MAG	2	27	10	2025-02-12	6	2025-02-25		0.228	0.228	0.23	0.228667	0.117	0.117	0.117	0.117	1759.4
332	M	MAG	1	27	10	2025-02-12	7	2025-02-25		0.276	0.277	0.277	0.276667	0.136	0.136	0.136	0.136	1759.4
332	M	MAG	2	27	10	2025-02-12	7	2025-02-25		0.264	0.262	0.265	0.263667	0.136	0.137	0.137	0.136667	1759.4
333	M	MAG	1	27	10	2025-02-12	8	2025-02-25		0.235	0.237	0.235	0.235667	0.126	0.126	0.127	0.126333	1759.4
333	M	MAG	2	27	10	2025-02-12	8	2025-02-25		0.201	0.201	0.203	0.201667	0.104	0.103	0.103	0.103333	1759.4
334	M	MAG	1	27	10	2025-02-13	1	2025-02-25		0.247	0.248	0.246	0.247	0.136	0.137	0.136	0.136333	1775.1
334	M	MAG	2	27	10	2025-02-13	1	2025-02-25		0.243	0.244	0.245	0.244	0.13	0.129	0.13	0.129667	1775.1
335	M	MAG	1	27	10	2025-02-13	2	2025-02-25		0.199	0.198	0.198	0.198333	0.12	0.12	0.121	0.120333	1775.1
335	M	MAG	2	27	10	2025-02-13	2	2025-02-25		0.222	0.222	0.221	0.221667	0.134	0.135	0.135	0.134667	1775.1
335	M	Testes	1	27	10	2025-02-13	2	2025-02-25		0.226	0.226	0.226	0.226	0.102	0.102	0.1	0.101333	1775.1
335	M	Testes	2	27	10	2025-02-13	2	2025-02-25		0.229	0.228	0.228	0.228333	0.092	0.091	0.091	0.0913333	1775.1
336	M	MAG	1	27	10	2025-02-13	3	2025-02-25		0.223	0.222	0.224	0.223	0.129	0.13	0.129	0.129333	1775.1
336	M	MAG	2	27	10	2025-02-13	3	2025-02-25		0.237	0.236	0.236	0.236333	0.119	0.121	0.119	0.119667	1775.1
337	M	MAG	1	27	10	2025-02-13	4	2025-02-25		0.237	0.237	0.236	0.236667	0.153	0.151	0.152	0.152	1775.1
337	M	MAG	2	27	10	2025-02-13	4	2025-02-25		0.24	0.24	0.24	0.24	0.152	0.153	0.152	0.152333	1775.1
338	M	MAG	1	27	10	2025-02-13	5	2025-02-25		0.198	0.198	0.198	0.198	0.081	0.084	0.081	0.082	1775.1
338	M	MAG	2	27	10	2025-02-13	5	2025-02-25		0.203	0.203	0.202	0.202667	0.105	0.105	0.106	0.105333	1775.1
339	M	MAG	1	27	10	2025-02-13	6	2025-02-26		0.255	0.254	0.256	0.255	0.134	0.133	0.133	0.133333	1775.1
339	M	MAG	2	27	10	2025-02-13	6	2025-02-26		0.208	0.209	0.21	0.209	0.14	0.139	0.14	0.139667	1775.1
340	M	MAG	1	27	10	2025-02-13	7	2025-02-26		0.217	0.218	0.217	0.217333	0.114	0.114	0.115	0.114333	1775.1
340	M	MAG	2	27	10	2025-02-13	7	2025-02-26		0.223	0.225	0.223	0.223667	0.123	0.122	0.125	0.123333	1775.1
341	M	MAG	1	27	10	2025-02-13	8	2025-02-26		0.232	0.234	0.233	0.233	0.147	0.146	0.147	0.146667	1775.1
341	M	MAG	2	27	10	2025-02-13	8	2025-02-26		0.236	0.236	0.236	0.236	0.139	0.139	0.137	0.138333	1775.1
342	M	MAG	1	30	1	2025-02-25	1	2025-02-26		0.249	0.248	0.248	0.248333	0.131	0.13	0.131	0.130667	1756.4
342	M	MAG	2	30	1	2025-02-25	1	2025-02-26		0.242	0.241	0.242	0.241667	0.107	0.109	0.107	0.107667	1756.4
343	M	MAG	1	30	1	2025-02-25	2	2025-02-26		0.198	0.2	0.2	0.199333	0.127	0.125	0.127	0.126333	1756.4
343	M	MAG	2	30	1	2025-02-25	2	2025-02-26		0.193	0.194	0.195	0.194	0.157	0.158	0.159	0.158	1756.4
344	M	MAG	1	30	1	2025-02-25	3	2025-02-26		0.236	0.236	0.236	0.236	0.17	0.168	0.171	0.169667	1756.4
344	M	MAG	2	30	1	2025-02-25	3	2025-02-26		0.308	0.306	0.307	0.307	0.191	0.189	0.191	0.190333	1756.4
344	M	Testes	1	30	1	2025-02-25	3	2025-02-26		0.345	0.345	0.347	0.345667	0.151	0.149	0.149	0.149667	1756.4
344	M	Testes	2	30	1	2025-02-25	3	2025-02-26		NA	NA	NA	NA	NA	NA	NA	NA	1756.4
345	M	MAG	1	30	1	2025-02-25	4	2025-02-26		0.232	0.232	0.231	0.231667	0.169	0.17	0.169	0.169333	1756.4
345	M	MAG	2	30	1	2025-02-25	4	2025-02-26		0.251	0.25	0.251	0.250667	0.153	0.153	0.151	0.152333	1756.4
345	M	Testes	1	30	1	2025-02-25	4	2025-02-26		0.253	0.255	0.254	0.254	0.127	0.126	0.125	0.126	1756.4
345	M	Testes	2	30	1	2025-02-25	4	2025-02-26		0.275	0.274	0.276	0.275	0.123	0.122	0.122	0.122333	1756.4
346	M	MAG	1	30	1	2025-02-25	5	2025-02-26		0.185	0.186	0.185	0.185333	0.126	0.126	0.127	0.126333	1756.4
346	M	MAG	2	30	1	2025-02-25	5	2025-02-26		0.218	0.218	0.219	0.218333	0.133	0.133	0.133	0.133	1756.4
347	M	MAG	1	30	1	2025-02-25	6	2025-02-26		0.258	0.26	0.259	0.259	0.165	0.163	0.165	0.164333	1756.4
347	M	MAG	2	30	1	2025-02-25	6	2025-02-26		0.222	0.222	0.22	0.221333	0.149	0.15	0.15	0.149667	1756.4
347	M	Testes	1	30	1	2025-02-25	6	2025-02-26		0.24	0.238	0.241	0.239667	0.165	0.165	0.165	0.165	1756.4
347	M	Testes	2	30	1	2025-02-25	6	2025-02-26		0.311	0.313	0.312	0.312	0.179	0.178	0.179	0.178667	1756.4
348	M	MAG	1	30	1	2025-02-25	7	2025-02-26		0.24	0.238	0.24	0.239333	0.147	0.146	0.146	0.146333	1756.4
348	M	MAG	2	30	1	2025-02-25	7	2025-02-26		0.245	0.245	0.244	0.244667	0.134	0.133	0.132	0.133	1756.4
349	M	MAG	1	30	1	2025-02-25	8	2025-02-26		0.204	0.204	0.203	0.203667	0.104	0.103	0.105	0.104	1756.4
349	M	MAG	2	30	1	2025-02-25	8	2025-02-26		0.183	0.182	0.182	0.182333	0.109	0.108	0.108	0.108333	1756.4
350	M	Testes	1	32	5	2025-03-18	1	2025-03-19		0.275	0.278	0.275	0.276	0.145	0.145	0.143	0.144333	1749.2
350	M	Testes	2	32	5	2025-03-18	1	2025-03-19		0.294	0.291	0.292	0.292333	0.141	0.142	0.142	0.141667	1749.2
351	M	Testes	1	32	5	2025-03-18	2	2025-03-19		0.291	0.291	0.291	0.291	0.15	0.148	0.148	0.148667	1749.2
351	M	Testes	2	32	5	2025-03-18	2	2025-03-19		0.342	0.344	0.345	0.343667	0.143	0.142	0.142	0.142333	1749.2
352	M	Testes	1	32	5	2025-03-18	3	2025-03-19		0.262	0.264	0.262	0.262667	0.125	0.124	0.122	0.123667	1749.2
352	M	Testes	2	32	5	2025-03-18	3	2025-03-19		0.242	0.245	0.246	0.244333	0.116	0.118	0.115	0.116333	1749.2
353	M	Testes	1	32	5	2025-03-18	4	2025-03-19		0.308	0.307	0.306	0.307	0.152	0.154	0.152	0.152667	1749.2
353	M	Testes	2	32	5	2025-03-18	4	2025-03-19		0.216	0.214	0.214	0.214667	0.127	0.126	0.126	0.126333	1749.2
354	M	Testes	1	32	5	2025-03-18	5	2025-03-19		0.271	0.273	0.271	0.271667	0.108	0.108	0.107	0.107667	1749.2
354	M	Testes	2	32	5	2025-03-18	5	2025-03-19		0.259	0.256	0.256	0.257	0.108	0.108	0.108	0.108	1749.2
355	M	Testes	1	32	5	2025-03-18	6	2025-03-19		0.31	0.309	0.308	0.309	0.132	0.134	0.134	0.133333	1749.2
355	M	Testes	2	32	5	2025-03-18	6	2025-03-19		0.292	0.293	0.291	0.292	0.136	0.137	0.137	0.136667	1749.2
356	M	Testes	1	32	5	2025-03-18	7	2025-03-19		0.27	0.269	0.27	0.269667	0.117	0.116	0.116	0.116333	1749.2
356	M	Testes	2	32	5	2025-03-18	7	2025-03-19		NA	NA	NA	NA	NA	NA	NA	NA	1749.2
357	M	Testes	1	32	5	2025-03-19	1	2025-03-20		0.312	0.312	0.31	0.311333	0.143	0.144	0.144	0.143667	1745.4
357	M	Testes	2	32	5	2025-03-19	1	2025-03-20		0.322	0.323	0.324	0.323	0.131	0.13	0.132	0.131	1745.4
358	M	Testes	1	32	5	2025-03-19	2	2025-03-20		0.277	0.273	0.274	0.274667	0.139	0.14	0.139	0.139333	1745.4
358	M	Testes	2	32	5	2025-03-19	2	2025-03-20		NA	NA	NA	NA	NA	NA	NA	NA	1745.4
359	M	Testes	1	32	5	2025-03-19	3	2025-03-20		0.238	0.239	0.238	0.238333	0.162	0.163	0.164	0.163	1745.4
359	M	Testes	2	32	5	2025-03-19	3	2025-03-20		NA	NA	NA	NA	NA	NA	NA	NA	1745.4
360	M	Testes	1	32	5	2025-03-19	4	2025-03-20		0.339	0.34	0.341	0.34	0.151	0.15	0.15	0.150333	1745.4
360	M	Testes	2	32	5	2025-03-19	4	2025-03-20		0.349	0.35	0.351	0.35	0.14	0.14	0.14	0.14	1745.4
361	M	Testes	1	32	5	2025-03-19	5	2025-03-20		0.312	0.315	0.316	0.314333	0.138	0.137	0.136	0.137	1745.4
361	M	Testes	2	32	5	2025-03-19	5	2025-03-20		0.287	0.287	0.287	0.287	0.132	0.132	0.134	0.132667	1745.4
362	M	Testes	1	32	5	2025-03-19	6	2025-03-20		0.293	0.291	0.293	0.292333	0.131	0.13	0.13	0.130333	1745.4
362	M	Testes	2	32	5	2025-03-19	6	2025-03-20		0.296	0.294	0.298	0.296	0.152	0.152	0.152	0.152	1745.4
363	M	Testes	1	32	5	2025-03-19	7	2025-03-20		0.313	0.312	0.31	0.311667	0.188	0.186	0.187	0.187	1745.4
363	M	Testes	2	32	5	2025-03-19	7	2025-03-20		NA	NA	NA	NA	NA	NA	NA	NA	1745.4
364	M	Testes	1	32	5	2025-03-19	8	2025-03-20		0.286	0.284	0.284	0.284667	0.124	0.125	0.125	0.124667	1745.4
364	M	Testes	2	32	5	2025-03-19	8	2025-03-20		NA	NA	NA	NA	NA	NA	NA	NA	1745.4

## Sheet: Females qPCR
Relative mRNA abundance of female reproductive genes and one house keeping gene (RPS17) was measured by qRT-PCR with RpS7 as the reference gene, and relative expression was calculated using the 2- ΔΔCT method.
			MISO							HPX15							Vitellogenin							Lipophorin							Catalase 1							exCh3							rps 17
cDNA		Trial 1	Trial 2	Trial 3	Mean	STDEV	cDNA		Trial 1	Trial 2	Trial 3	Mean	STDEV	cDNA		Trial 1	Trial 2	Trial 3	Mean	STDEV	cDNA		Trial 1	Trial 2	Trial 3	Mean	STDEV	cDNA		Trial 1	Trial 2	Trial 3	Mean	STDEV	cDNA		Trial 1	Trial 2	Trial 3	Mean	STDEV	cDNA		Trial 1	Trial 2	Trial 3	Mean	STDEV
27C	5d	1	1	1	1	0	27C	5d	1	1	1	1	0	27C	5d	1	1	1	1	0	27C	5d	1	1	1	1	0	27C	5d	1	1	1	1	0	27C	5d	1	1	1	1	0	27C	5d	1	1	1	1	0
	15d	0.785	2.055	0.63	1.15667	0.78183		15d	1.89	1.63667	1.56667	1.69778	0.170109		15d	0.355	0.15	0.56	0.355	0.205		15d	13.41	7.4	7.4	9.40333	3.46988		15d	0.72	0.505	1.425	0.883333	0.481257		15d	1.09	0.63	2.435	1.385	0.937963		15d	1.155	1.04	1.045	1.08	0.065
30C	5d	0.495	0.17	0.08	0.248333	0.218308	30C	5d	1.395	0.59	1.48667	1.15722	0.493362	30C	5d	1.96	1.08333	1.245	1.42944	0.466531	30C	5d	1.58	0.835	0.835	1.08333	0.430126	30C	5d	1.335	0.94	1.465	1.24667	0.27342	30C	5d	1.31	0.345	1.265	0.973333	0.544618	30C	5d	1.06	1.2	1.31	1.19	0.1253
	15d	1.035	1.255	0.885	1.05833	0.1861		15d	2.31	2.37667	2.33	2.33889	0.0342107		15d	0.03	0.00666667	0.02	0.0188889	0.0117063		15d	4.165	6.17	6.17	5.50167	1.15759		15d	0.485	0.49	1.015	0.663333	0.304563		15d	4.285	1.065	4.3	3.21667	1.86341		15d	0.925	1.21	1.22	1.11833	0.167506
32C	5d	0.43	0.195	0.15	0.258333	0.150361	32C	5d	1.38	1.63	1.275	1.42833	0.182369	32C	5d	1.325	0.44	0.84	0.868333	0.44318	32C	5d	2.67	0.445	0.445	1.18667	1.2846	32C	5d	1.235	0.265	1.4	0.966667	0.613236	32C	5d	2.275	0.45	1.55	1.425	0.918899	32C	5d	1.17	1.21	1.36	1.24667	0.100167
	15d	1.005	0.905	0.57	0.826667	0.227834		15d	5.88	3.305	3.855	4.34667	1.35608		15d	0.01	0.02	0.015	0.015	0.005		15d	4.5	6.38	7.77	6.21667	1.64111		15d	0.64	0.18	1.38	0.733333	0.60542		15d	4.805	2.025	3.09	3.30667	1.40261		15d	1.005	1	1.355	1.12	0.203531
			MISO							HPX15							Vitellogenin							Lipophorin							Catalase 1							exCh3							rps 17
cDNA		Trial 1	Trial 2	Trial 3	Mean	STDEV	cDNA		Trial 1	Trial 2	Trial 3	Mean	STDEV	cDNA		Trial 1	Trial 2	Trial 3	Mean	STDEV	cDNA		Trial 1	Trial 2	Trial 3	Mean	STDEV	cDNA		Trial 1	Trial 2	Trial 3	Mean	STDEV	cDNA		Trial 1	Trial 2	Trial 3	Mean	STDEV	cDNA		Trial 1	Trial 2	Trial 3	Mean	STDEV
5d	27C	1	1	1	1	0	5d	27C	1	1	1	1	0	5d	27C	1	1	1	1	0	5d	27C	1	1	1	1	0	5d	27C	1	1	1	1	0	5d	27C	1	1	1	1	0	5d	27C	1	1	1	1	0
	30C	0.495	0.17	0.08	0.248333	0.218308		30C	1.395	0.59	1.48667	1.15722	0.493362		30C	1.96	1.08333	1.245	1.42944	0.466531		30C	1.58	1.19	0.835	1.20167	0.372637		30C	1.335	0.94	1.465	1.24667	0.27342		30C	1.31	0.345	1.265	0.973333	0.544618		30C	1.06	1.2	1.31	1.19	0.1253
	32C	0.43	0.195	0.15	0.258333	0.150361		32C	1.38	1.63	1.275	1.42833	0.182369		32C	1.325	0.44	0.84	0.868333	0.44318		32C	2.67	1.825	0.445	1.64667	1.12317		32C	1.235	0.265	1.4	0.966667	0.613236		32C	2.275	0.45	1.55	1.425	0.918899		32C	1.17	1.21	1.36	1.24667	0.100167
15d	27C	0.785	2.055	0.63	1.15667	0.78183	15d	27C	1.89	1.63667	1.56667	1.69778	0.170109	15d	27C	0.355	0.15	0.56	0.355	0.205	15d	27C	13.41	4.38	7.4	8.39667	4.59676	15d	27C	0.72	0.505	1.425	0.883333	0.481257	15d	27C	1.09	0.63	2.435	1.385	0.937963	15d	27C	1.155	1.04	1.045	1.08	0.065
	30C	1.035	1.255	0.885	1.05833	0.1861		30C	2.31	2.37667	2.33	2.33889	0.0342107		30C	0.03	0.00666667	0.02	0.0188889	0.0117063		30C	4.165	12.475	6.17	7.60333	4.33646		30C	0.485	0.49	1.015	0.663333	0.304563		30C	4.285	1.065	4.3	3.21667	1.86341		30C	0.925	1.21	1.22	1.11833	0.167506
	32C	1.005	0.905	0.57	0.826667	0.227834		32C	5.88	3.305	3.855	4.34667	1.35608		32C	0.01	0.02	0.015	0.015	0.005		32C	4.5	6.38	7.77	6.21667	1.64111		32C	0.64	0.18	1.38	0.733333	0.60542		32C	4.805	2.025	3.09	3.30667	1.40261		32C	1.005	1	1.355	1.12	0.203531
#USE THIS FORMAT FOR R ANALYSIS
Meal	Primer	Gene	Temperature	Age	RQddct	Biological_Trial	Sex	Tissue
Blood-fed	MISO_02F/R	MISO	27C	5d	1	1	Female	Spc_Ovaries
Blood-fed	MISO_02F/R	MISO	27C	15d	0.785	1	Female	Spc_Ovaries
Blood-fed	MISO_02F/R	MISO	27C	5d	1	2	Female	Spc_Ovaries
Blood-fed	MISO_02F/R	MISO	27C	15d	2.055	2	Female	Spc_Ovaries
Blood-fed	MISO_02F/R	MISO	27C	5d	1	3	Female	Spc_Ovaries
Blood-fed	MISO_02F/R	MISO	27C	15d	0.63	3	Female	Spc_Ovaries
Blood-fed	MISO_02F/R	MISO	30C	5d	0.495	1	Female	Spc_Ovaries
Blood-fed	MISO_02F/R	MISO	30C	15d	1.035	1	Female	Spc_Ovaries
Blood-fed	MISO_02F/R	MISO	30C	5d	0.17	2	Female	Spc_Ovaries
Blood-fed	MISO_02F/R	MISO	30C	15d	1.255	2	Female	Spc_Ovaries
Blood-fed	MISO_02F/R	MISO	30C	5d	0.08	3	Female	Spc_Ovaries
Blood-fed	MISO_02F/R	MISO	30C	15d	0.885	3	Female	Spc_Ovaries
Blood-fed	MISO_02F/R	MISO	32C	5d	0.43	1	Female	Spc_Ovaries
Blood-fed	MISO_02F/R	MISO	32C	15d	1.005	1	Female	Spc_Ovaries
Blood-fed	MISO_02F/R	MISO	32C	5d	0.195	2	Female	Spc_Ovaries
Blood-fed	MISO_02F/R	MISO	32C	15d	0.905	2	Female	Spc_Ovaries
Blood-fed	MISO_02F/R	MISO	32C	5d	0.15	3	Female	Spc_Ovaries
Blood-fed	MISO_02F/R	MISO	32C	15d	0.57	3	Female	Spc_Ovaries
Blood-fed	HPX15_01F/R	HPX15	27C	5d	1	1	Female	Spc_Ovaries
Blood-fed	HPX15_01F/R	HPX15	27C	15d	1.89	1	Female	Spc_Ovaries
Blood-fed	HPX15_01F/R	HPX15	27C	5d	1	2	Female	Spc_Ovaries
Blood-fed	HPX15_01F/R	HPX15	27C	15d	1.63667	2	Female	Spc_Ovaries
Blood-fed	HPX15_01F/R	HPX15	27C	5d	1	3	Female	Spc_Ovaries
Blood-fed	HPX15_01F/R	HPX15	27C	15d	1.56667	3	Female	Spc_Ovaries
Blood-fed	HPX15_01F/R	HPX15	30C	5d	1.395	1	Female	Spc_Ovaries
Blood-fed	HPX15_01F/R	HPX15	30C	15d	2.31	1	Female	Spc_Ovaries
Blood-fed	HPX15_01F/R	HPX15	30C	5d	0.59	2	Female	Spc_Ovaries
Blood-fed	HPX15_01F/R	HPX15	30C	15d	2.37667	2	Female	Spc_Ovaries
Blood-fed	HPX15_01F/R	HPX15	30C	5d	1.48667	3	Female	Spc_Ovaries
Blood-fed	HPX15_01F/R	HPX15	30C	15d	2.33	3	Female	Spc_Ovaries
Blood-fed	HPX15_01F/R	HPX15	32C	5d	1.38	1	Female	Spc_Ovaries
Blood-fed	HPX15_01F/R	HPX15	32C	15d	5.88	1	Female	Spc_Ovaries
Blood-fed	HPX15_01F/R	HPX15	32C	5d	1.63	2	Female	Spc_Ovaries
Blood-fed	HPX15_01F/R	HPX15	32C	15d	3.305	2	Female	Spc_Ovaries
Blood-fed	HPX15_01F/R	HPX15	32C	5d	1.275	3	Female	Spc_Ovaries
Blood-fed	HPX15_01F/R	HPX15	32C	15d	3.855	3	Female	Spc_Ovaries
Blood-fed	Vitellogenin_01F/R	Vg	27C	5d	1	1	Female	Spc_Ovaries
Blood-fed	Vitellogenin_01F/R	Vg	27C	15d	0.355	1	Female	Spc_Ovaries
Blood-fed	Vitellogenin_01F/R	Vg	27C	5d	1	2	Female	Spc_Ovaries
Blood-fed	Vitellogenin_01F/R	Vg	27C	15d	0.15	2	Female	Spc_Ovaries
Blood-fed	Vitellogenin_01F/R	Vg	27C	5d	1	3	Female	Spc_Ovaries
Blood-fed	Vitellogenin_01F/R	Vg	27C	15d	0.56	3	Female	Spc_Ovaries
Blood-fed	Vitellogenin_01F/R	Vg	30C	5d	1.96	1	Female	Spc_Ovaries
Blood-fed	Vitellogenin_01F/R	Vg	30C	15d	0.03	1	Female	Spc_Ovaries
Blood-fed	Vitellogenin_01F/R	Vg	30C	5d	1.08333	2	Female	Spc_Ovaries
Blood-fed	Vitellogenin_01F/R	Vg	30C	15d	0.00666667	2	Female	Spc_Ovaries
Blood-fed	Vitellogenin_01F/R	Vg	30C	5d	1.245	3	Female	Spc_Ovaries
Blood-fed	Vitellogenin_01F/R	Vg	30C	15d	0.02	3	Female	Spc_Ovaries
Blood-fed	Vitellogenin_01F/R	Vg	32C	5d	1.325	1	Female	Spc_Ovaries
Blood-fed	Vitellogenin_01F/R	Vg	32C	15d	0.01	1	Female	Spc_Ovaries
Blood-fed	Vitellogenin_01F/R	Vg	32C	5d	0.44	2	Female	Spc_Ovaries
Blood-fed	Vitellogenin_01F/R	Vg	32C	15d	0.02	2	Female	Spc_Ovaries
Blood-fed	Vitellogenin_01F/R	Vg	32C	5d	0.84	3	Female	Spc_Ovaries
Blood-fed	Vitellogenin_01F/R	Vg	32C	15d	0.015	3	Female	Spc_Ovaries
Blood-fed	Lp_01F/R	Lp	27C	5d	1	1	Female	Spc_Ovaries
Blood-fed	Lp_01F/R	Lp	27C	15d	13.41	1	Female	Spc_Ovaries
Blood-fed	Lp_01F/R	Lp	27C	5d	1	2	Female	Spc_Ovaries
Blood-fed	Lp_01F/R	Lp	27C	15d	7.4	2	Female	Spc_Ovaries
Blood-fed	Lp_01F/R	Lp	27C	5d	1	3	Female	Spc_Ovaries
Blood-fed	Lp_01F/R	Lp	27C	15d	7.4	3	Female	Spc_Ovaries
Blood-fed	Lp_01F/R	Lp	30C	5d	1.58	1	Female	Spc_Ovaries
Blood-fed	Lp_01F/R	Lp	30C	15d	4.165	1	Female	Spc_Ovaries
Blood-fed	Lp_01F/R	Lp	30C	5d	0.835	2	Female	Spc_Ovaries
Blood-fed	Lp_01F/R	Lp	30C	15d	6.17	2	Female	Spc_Ovaries
Blood-fed	Lp_01F/R	Lp	30C	5d	0.835	3	Female	Spc_Ovaries
Blood-fed	Lp_01F/R	Lp	30C	15d	6.17	3	Female	Spc_Ovaries
Blood-fed	Lp_01F/R	Lp	32C	5d	2.67	1	Female	Spc_Ovaries
Blood-fed	Lp_01F/R	Lp	32C	15d	4.5	1	Female	Spc_Ovaries
Blood-fed	Lp_01F/R	Lp	32C	5d	0.445	2	Female	Spc_Ovaries
Blood-fed	Lp_01F/R	Lp	32C	15d	6.38	2	Female	Spc_Ovaries
Blood-fed	Lp_01F/R	Lp	32C	5d	0.445	3	Female	Spc_Ovaries
Blood-fed	Lp_01F/R	Lp	32C	15d	7.77	3	Female	Spc_Ovaries
Blood-fed	Cat 1_01F/R	CAT1	27C	5d	1	1	Female	Spc_Ovaries
Blood-fed	Cat 1_01F/R	CAT1	27C	15d	0.72	1	Female	Spc_Ovaries
Blood-fed	Cat 1_01F/R	CAT1	27C	5d	1	2	Female	Spc_Ovaries
Blood-fed	Cat 1_01F/R	CAT1	27C	15d	0.505	2	Female	Spc_Ovaries
Blood-fed	Cat 1_01F/R	CAT1	27C	5d	1	3	Female	Spc_Ovaries
Blood-fed	Cat 1_01F/R	CAT1	27C	15d	1.425	3	Female	Spc_Ovaries
Blood-fed	Cat 1_01F/R	CAT1	30C	5d	1.335	1	Female	Spc_Ovaries
Blood-fed	Cat 1_01F/R	CAT1	30C	15d	0.485	1	Female	Spc_Ovaries
Blood-fed	Cat 1_01F/R	CAT1	30C	5d	0.94	2	Female	Spc_Ovaries
Blood-fed	Cat 1_01F/R	CAT1	30C	15d	0.49	2	Female	Spc_Ovaries
Blood-fed	Cat 1_01F/R	CAT1	30C	5d	1.465	3	Female	Spc_Ovaries
Blood-fed	Cat 1_01F/R	CAT1	30C	15d	1.015	3	Female	Spc_Ovaries
Blood-fed	Cat 1_01F/R	CAT1	32C	5d	1.235	1	Female	Spc_Ovaries
Blood-fed	Cat 1_01F/R	CAT1	32C	15d	0.64	1	Female	Spc_Ovaries
Blood-fed	Cat 1_01F/R	CAT1	32C	5d	0.265	2	Female	Spc_Ovaries
Blood-fed	Cat 1_01F/R	CAT1	32C	15d	0.18	2	Female	Spc_Ovaries
Blood-fed	Cat 1_01F/R	CAT1	32C	5d	1.4	3	Female	Spc_Ovaries
Blood-fed	Cat 1_01F/R	CAT1	32C	15d	1.38	3	Female	Spc_Ovaries
Blood-fed	Na+/K+/Ca+ exchanger3 (exch3)_01F/R	exCh3	27C	5d	1	1	Female	Spc_Ovaries
Blood-fed	Na+/K+/Ca+ exchanger3 (exch3)_01F/R	exCh3	27C	15d	1.09	1	Female	Spc_Ovaries
Blood-fed	Na+/K+/Ca+ exchanger3 (exch3)_01F/R	exCh3	27C	5d	1	2	Female	Spc_Ovaries
Blood-fed	Na+/K+/Ca+ exchanger3 (exch3)_01F/R	exCh3	27C	15d	0.63	2	Female	Spc_Ovaries
Blood-fed	Na+/K+/Ca+ exchanger3 (exch3)_01F/R	exCh3	27C	5d	1	3	Female	Spc_Ovaries
Blood-fed	Na+/K+/Ca+ exchanger3 (exch3)_01F/R	exCh3	27C	15d	2.435	3	Female	Spc_Ovaries
Blood-fed	Na+/K+/Ca+ exchanger3 (exch3)_01F/R	exCh3	30C	5d	1.31	1	Female	Spc_Ovaries
Blood-fed	Na+/K+/Ca+ exchanger3 (exch3)_01F/R	exCh3	30C	15d	4.285	1	Female	Spc_Ovaries
Blood-fed	Na+/K+/Ca+ exchanger3 (exch3)_01F/R	exCh3	30C	5d	0.345	2	Female	Spc_Ovaries
Blood-fed	Na+/K+/Ca+ exchanger3 (exch3)_01F/R	exCh3	30C	15d	1.065	2	Female	Spc_Ovaries
Blood-fed	Na+/K+/Ca+ exchanger3 (exch3)_01F/R	exCh3	30C	5d	1.265	3	Female	Spc_Ovaries
Blood-fed	Na+/K+/Ca+ exchanger3 (exch3)_01F/R	exCh3	30C	15d	4.3	3	Female	Spc_Ovaries
Blood-fed	Na+/K+/Ca+ exchanger3 (exch3)_01F/R	exCh3	32C	5d	2.275	1	Female	Spc_Ovaries
Blood-fed	Na+/K+/Ca+ exchanger3 (exch3)_01F/R	exCh3	32C	15d	4.805	1	Female	Spc_Ovaries
Blood-fed	Na+/K+/Ca+ exchanger3 (exch3)_01F/R	exCh3	32C	5d	0.45	2	Female	Spc_Ovaries
Blood-fed	Na+/K+/Ca+ exchanger3 (exch3)_01F/R	exCh3	32C	15d	2.025	2	Female	Spc_Ovaries
Blood-fed	Na+/K+/Ca+ exchanger3 (exch3)_01F/R	exCh3	32C	5d	1.55	3	Female	Spc_Ovaries
Blood-fed	Na+/K+/Ca+ exchanger3 (exch3)_01F/R	exCh3	32C	15d	3.09	3	Female	Spc_Ovaries
Blood-fed	rps17_01F/R	rps17	27C	5d	1	1	Female	Spc_Ovaries
Blood-fed	rps17_01F/R	rps17	27C	15d	1.155	1	Female	Spc_Ovaries
Blood-fed	rps17_01F/R	rps17	27C	5d	1	2	Female	Spc_Ovaries
Blood-fed	rps17_01F/R	rps17	27C	15d	1.04	2	Female	Spc_Ovaries
Blood-fed	rps17_01F/R	rps17	27C	5d	1	3	Female	Spc_Ovaries
Blood-fed	rps17_01F/R	rps17	27C	15d	1.045	3	Female	Spc_Ovaries
Blood-fed	rps17_01F/R	rps17	30C	5d	1.06	1	Female	Spc_Ovaries
Blood-fed	rps17_01F/R	rps17	30C	15d	0.925	1	Female	Spc_Ovaries
Blood-fed	rps17_01F/R	rps17	30C	5d	1.2	2	Female	Spc_Ovaries
Blood-fed	rps17_01F/R	rps17	30C	15d	1.21	2	Female	Spc_Ovaries
Blood-fed	rps17_01F/R	rps17	30C	5d	1.31	3	Female	Spc_Ovaries
Blood-fed	rps17_01F/R	rps17	30C	15d	1.22	3	Female	Spc_Ovaries
Blood-fed	rps17_01F/R	rps17	32C	5d	1.17	1	Female	Spc_Ovaries
Blood-fed	rps17_01F/R	rps17	32C	15d	1.005	1	Female	Spc_Ovaries
Blood-fed	rps17_01F/R	rps17	32C	5d	1.21	2	Female	Spc_Ovaries
Blood-fed	rps17_01F/R	rps17	32C	15d	1	2	Female	Spc_Ovaries
Blood-fed	rps17_01F/R	rps17	32C	5d	1.36	3	Female	Spc_Ovaries
Blood-fed	rps17_01F/R	rps17	32C	15d	1.355	3	Female	Spc_Ovaries

## Sheet: Males qPCR
Relative mRNA abundance of male reproductive genes and one house keeping gene (RPS17) was measured by qRT-PCR with RpS7 as the reference gene, and relative expression was calculated using the 2- ΔΔCT method.
			CYP315A1							TG3							phLp							Plugin							Rps17
cDNA		Trial 1	Trial 2	Trial 3	Mean	STDEV	cDNA		Trial 1	Trial 2	Trial 3	Mean	STDEV	cDNA		Trial 1	Trial 2	Trial 3	Mean	STDEV	cDNA		Trial 1	Trial 2	Trial 3	Mean	STDEV	cDNA		Trial 1	Trial 2	Trial 3	Mean	STDEV
27C	3d	1	1	1	1	0	27C	3d	1	1	1	1	0	27C	3d	1	1	1	1	0	27C	3d	1	1	1	1	0	27C	3d	1	1	1	1	0
	5d	0.5	0.44	0.34	0.426667	0.080829		5d	0.465	0.595	0.31	0.456667	0.142683		5d	0.815	0.735	0.7	0.75	0.0589491		5d	0.535	0.345	0.305	0.395	0.122882		5d	1.075	1.035	0.89	1	0.0973396
	10d	0.265	0.115	0.165	0.181667	0.0763763		10d	0.245	0.095	0.1	0.146667	0.0851959		10d	0.605	0.205	0.685	0.498333	0.257164		10d	0.185	0.08	0.12	0.128333	0.0529937		10d	0.93	0.94	0.71	0.86	0.13
30C	3d	0.57	0.59	0.49	0.55	0.052915	30C	3d	0.58	0.7	0.34	0.54	0.183303	30C	3d	0.82	0.5	0.91	0.743333	0.215484	30C	3d	0.59	0.43	0.41	0.476667	0.0986577	30C	3d	0.995	1.12	0.985	1.03333	0.0752219
	5d	0.21	0.39	0.205	0.268333	0.105396		5d	0.155	0.195	0.105	0.151667	0.0450925		5d	0.455	0.705	0.495	0.551667	0.134288		5d	0.205	0.16	0.16	0.175	0.0259808		5d	0.895	0.94	0.875	0.903333	0.0332916
	10d	0.13	0.18	0.135	0.148333	0.0275379		10d	0.05	0.035	0.045	0.0433333	0.00763763		10d	0.465	0.325	0.295	0.361667	0.0907377		10d	0.16	0.065	0.08	0.101667	0.0510718		10d	0.815	0.86	0.815	0.83	0.0259808
32C	3d	0.32	0.525	0.365	0.403333	0.107742	32C	3d	0.43	0.36	0.29	0.36	0.07	32C	3d	0.98	0.555	0.75	0.761667	0.21274	32C	3d	0.48	0.315	0.365	0.386667	0.0846069	32C	3d	0.86	0.98	1.325	1.055	0.241402
	5d	0.22	0.465	0.35	0.345	0.122577		5d	0.215	0.26	0.19	0.221667	0.035473		5d	0.635	0.435	0.57	0.546667	0.102021		5d	0.23	0.22	0.33	0.26	0.0608276		5d	0.915	0.92	0.855	0.896667	0.0361709
	10d	0.165	0.19	0.135	0.163333	0.0275379		10d	0.055	0.065	0.065	0.0616667	0.0057735		10d	0.44	0.48	0.46	0.46	0.02		10d	0.215	0.33	0.345	0.296667	0.071122		10d	0.79	0.82	0.91	0.84	0.06245
			CYP315A1							TG3							phLp							Plugin							Rps17
cDNA		Trial 1	Trial 2	Trial 3	Mean	STDEV	cDNA		Trial 1	Trial 2	Trial 3	Mean	STDEV	cDNA		Trial 1	Trial 2	Trial 3	Mean	STDEV	cDNA		Trial 1	Trial 2	Trial 3	Mean	STDEV	cDNA		Trial 1	Trial 2	Trial 3	Mean	STDEV
3d	27C	1	1	1	1	0	3d	27C	1	1	1	1	0	3d	27C	1	1	1	1	0	3d	27C	1	1	1	1	0	3d	27C	1	1	1	1	0
	30C	0.57	0.59	0.49	0.55	0.052915		30C	0.58	0.7	0.34	0.54	0.183303		30C	0.82	0.5	0.91	0.743333	0.215484		30C	0.59	0.43	0.41	0.476667	0.0986577		30C	0.995	1.12	0.985	1.03333	0.0752219
	32C	0.32	0.525	0.365	0.403333	0.107742		32C	0.43	0.36	0.29	0.36	0.07		32C	0.98	0.555	0.75	0.761667	0.21274		32C	0.48	0.315	0.365	0.386667	0.0846069		32C	0.86	0.98	1.325	1.055	0.241402
5d	27C	0.5	0.44	0.34	0.426667	0.080829	5d	27C	0.465	0.595	0.31	0.456667	0.142683	5d	27C	0.815	0.735	0.7	0.75	0.0589491	5d	27C	0.535	0.345	0.305	0.395	0.122882	5d	27C	1.075	1.035	0.89	1	0.0973396
	30C	0.21	0.39	0.205	0.268333	0.105396		30C	0.155	0.195	0.105	0.151667	0.0450925		30C	0.455	0.705	0.495	0.551667	0.134288		30C	0.205	0.16	0.16	0.175	0.0259808		30C	0.895	0.94	0.875	0.903333	0.0332916
	32C	0.22	0.465	0.35	0.345	0.122577		32C	0.215	0.26	0.19	0.221667	0.035473		32C	0.635	0.435	0.57	0.546667	0.102021		32C	0.23	0.22	0.33	0.26	0.0608276		32C	0.915	0.92	0.855	0.896667	0.0361709
10d	27C	0.265	0.115	0.165	0.181667	0.0763763	10d	27C	0.245	0.095	0.1	0.146667	0.0851959	10d	27C	0.605	0.205	0.685	0.498333	0.257164	10d	27C	0.185	0.08	0.12	0.128333	0.0529937	10d	27C	0.93	0.94	0.71	0.86	0.13
	30C	0.13	0.18	0.135	0.148333	0.0275379		30C	0.05	0.035	0.045	0.0433333	0.00763763		30C	0.465	0.325	0.295	0.361667	0.0907377		30C	0.16	0.065	0.08	0.101667	0.0510718		30C	0.815	0.86	0.815	0.83	0.0259808
	32C	0.165	0.19	0.135	0.163333	0.0275379		32C	0.055	0.065	0.065	0.0616667	0.0057735		32C	0.44	0.48	0.46	0.46	0.02		32C	0.215	0.33	0.345	0.296667	0.071122		32C	0.79	0.82	0.91	0.84	0.06245
#USE THIS FORMAT FOR R ANALYSIS
Meal	Primer	Gene	Temperature	Age	RQddct	Biological_Trial	Sex	Tissue
Sugar-fed	CYP315A1_01F/R	CYP315A1	27	3d	1	1	Males	MAG_testes
Sugar-fed	CYP315A1_01F/R	CYP315A1	27	5d	0.5	1	Males	MAG_testes
Sugar-fed	CYP315A1_01F/R	CYP315A1	27	10d	0.265	1	Males	MAG_testes
Sugar-fed	CYP315A1_01F/R	CYP315A1	27	3d	1	2	Males	MAG_testes
Sugar-fed	CYP315A1_01F/R	CYP315A1	27	5d	0.44	2	Males	MAG_testes
Sugar-fed	CYP315A1_01F/R	CYP315A1	27	10d	0.115	2	Males	MAG_testes
Sugar-fed	CYP315A1_01F/R	CYP315A1	27	3d	1	3	Males	MAG_testes
Sugar-fed	CYP315A1_01F/R	CYP315A1	27	5d	0.34	3	Males	MAG_testes
Sugar-fed	CYP315A1_01F/R	CYP315A1	27	10d	0.165	3	Males	MAG_testes
Sugar-fed	CYP315A1_01F/R	CYP315A1	30	3d	0.57	1	Males	MAG_testes
Sugar-fed	CYP315A1_01F/R	CYP315A1	30	5d	0.21	1	Males	MAG_testes
Sugar-fed	CYP315A1_01F/R	CYP315A1	30	10d	0.13	1	Males	MAG_testes
Sugar-fed	CYP315A1_01F/R	CYP315A1	30	3d	0.59	2	Males	MAG_testes
Sugar-fed	CYP315A1_01F/R	CYP315A1	30	5d	0.39	2	Males	MAG_testes
Sugar-fed	CYP315A1_01F/R	CYP315A1	30	10d	0.18	2	Males	MAG_testes
Sugar-fed	CYP315A1_01F/R	CYP315A1	30	3d	0.49	3	Males	MAG_testes
Sugar-fed	CYP315A1_01F/R	CYP315A1	30	5d	0.205	3	Males	MAG_testes
Sugar-fed	CYP315A1_01F/R	CYP315A1	30	10d	0.135	3	Males	MAG_testes
Sugar-fed	CYP315A1_01F/R	CYP315A1	32	3d	0.32	1	Males	MAG_testes
Sugar-fed	CYP315A1_01F/R	CYP315A1	32	5d	0.22	1	Males	MAG_testes
Sugar-fed	CYP315A1_01F/R	CYP315A1	32	10d	0.165	1	Males	MAG_testes
Sugar-fed	CYP315A1_01F/R	CYP315A1	32	3d	0.525	2	Males	MAG_testes
Sugar-fed	CYP315A1_01F/R	CYP315A1	32	5d	0.465	2	Males	MAG_testes
Sugar-fed	CYP315A1_01F/R	CYP315A1	32	10d	0.19	2	Males	MAG_testes
Sugar-fed	CYP315A1_01F/R	CYP315A1	32	3d	0.365	3	Males	MAG_testes
Sugar-fed	CYP315A1_01F/R	CYP315A1	32	5d	0.35	3	Males	MAG_testes
Sugar-fed	CYP315A1_01F/R	CYP315A1	32	10d	0.135	3	Males	MAG_testes
Sugar-fed	TG3_03F/R	TG3	27	3d	1	1	Males	MAG_testes
Sugar-fed	TG3_03F/R	TG3	27	5d	0.465	1	Males	MAG_testes
Sugar-fed	TG3_03F/R	TG3	27	10d	0.245	1	Males	MAG_testes
Sugar-fed	TG3_03F/R	TG3	27	3d	1	2	Males	MAG_testes
Sugar-fed	TG3_03F/R	TG3	27	5d	0.595	2	Males	MAG_testes
Sugar-fed	TG3_03F/R	TG3	27	10d	0.095	2	Males	MAG_testes
Sugar-fed	TG3_03F/R	TG3	27	3d	1	3	Males	MAG_testes
Sugar-fed	TG3_03F/R	TG3	27	5d	0.31	3	Males	MAG_testes
Sugar-fed	TG3_03F/R	TG3	27	10d	0.1	3	Males	MAG_testes
Sugar-fed	TG3_03F/R	TG3	30	3d	0.58	1	Males	MAG_testes
Sugar-fed	TG3_03F/R	TG3	30	5d	0.155	1	Males	MAG_testes
Sugar-fed	TG3_03F/R	TG3	30	10d	0.05	1	Males	MAG_testes
Sugar-fed	TG3_03F/R	TG3	30	3d	0.7	2	Males	MAG_testes
Sugar-fed	TG3_03F/R	TG3	30	5d	0.195	2	Males	MAG_testes
Sugar-fed	TG3_03F/R	TG3	30	10d	0.035	2	Males	MAG_testes
Sugar-fed	TG3_03F/R	TG3	30	3d	0.34	3	Males	MAG_testes
Sugar-fed	TG3_03F/R	TG3	30	5d	0.105	3	Males	MAG_testes
Sugar-fed	TG3_03F/R	TG3	30	10d	0.045	3	Males	MAG_testes
Sugar-fed	TG3_03F/R	TG3	32	3d	0.43	1	Males	MAG_testes
Sugar-fed	TG3_03F/R	TG3	32	5d	0.215	1	Males	MAG_testes
Sugar-fed	TG3_03F/R	TG3	32	10d	0.055	1	Males	MAG_testes
Sugar-fed	TG3_03F/R	TG3	32	3d	0.36	2	Males	MAG_testes
Sugar-fed	TG3_03F/R	TG3	32	5d	0.26	2	Males	MAG_testes
Sugar-fed	TG3_03F/R	TG3	32	10d	0.065	2	Males	MAG_testes
Sugar-fed	TG3_03F/R	TG3	32	3d	0.29	3	Males	MAG_testes
Sugar-fed	TG3_03F/R	TG3	32	5d	0.19	3	Males	MAG_testes
Sugar-fed	TG3_03F/R	TG3	32	10d	0.065	3	Males	MAG_testes
Sugar-fed	phLP_02F/R (lysophospholipase)	phLp	27	3d	1	1	Males	MAG_testes
Sugar-fed	phLP_02F/R (lysophospholipase)	phLp	27	5d	0.815	1	Males	MAG_testes
Sugar-fed	phLP_02F/R (lysophospholipase)	phLp	27	10d	0.605	1	Males	MAG_testes
Sugar-fed	phLP_02F/R (lysophospholipase)	phLp	27	3d	1	2	Males	MAG_testes
Sugar-fed	phLP_02F/R (lysophospholipase)	phLp	27	5d	0.735	2	Males	MAG_testes
Sugar-fed	phLP_02F/R (lysophospholipase)	phLp	27	10d	0.205	2	Males	MAG_testes
Sugar-fed	phLP_02F/R (lysophospholipase)	phLp	27	3d	1	3	Males	MAG_testes
Sugar-fed	phLP_02F/R (lysophospholipase)	phLp	27	5d	0.7	3	Males	MAG_testes
Sugar-fed	phLP_02F/R (lysophospholipase)	phLp	27	10d	0.685	3	Males	MAG_testes
Sugar-fed	phLP_02F/R (lysophospholipase)	phLp	30	3d	0.82	1	Males	MAG_testes
Sugar-fed	phLP_02F/R (lysophospholipase)	phLp	30	5d	0.455	1	Males	MAG_testes
Sugar-fed	phLP_02F/R (lysophospholipase)	phLp	30	10d	0.465	1	Males	MAG_testes
Sugar-fed	phLP_02F/R (lysophospholipase)	phLp	30	3d	0.5	2	Males	MAG_testes
Sugar-fed	phLP_02F/R (lysophospholipase)	phLp	30	5d	0.705	2	Males	MAG_testes
Sugar-fed	phLP_02F/R (lysophospholipase)	phLp	30	10d	0.325	2	Males	MAG_testes
Sugar-fed	phLP_02F/R (lysophospholipase)	phLp	30	3d	0.91	3	Males	MAG_testes
Sugar-fed	phLP_02F/R (lysophospholipase)	phLp	30	5d	0.495	3	Males	MAG_testes
Sugar-fed	phLP_02F/R (lysophospholipase)	phLp	30	10d	0.295	3	Males	MAG_testes
Sugar-fed	phLP_02F/R (lysophospholipase)	phLp	32	3d	0.98	1	Males	MAG_testes
Sugar-fed	phLP_02F/R (lysophospholipase)	phLp	32	5d	0.635	1	Males	MAG_testes
Sugar-fed	phLP_02F/R (lysophospholipase)	phLp	32	10d	0.44	1	Males	MAG_testes
Sugar-fed	phLP_02F/R (lysophospholipase)	phLp	32	3d	0.555	2	Males	MAG_testes
Sugar-fed	phLP_02F/R (lysophospholipase)	phLp	32	5d	0.435	2	Males	MAG_testes
Sugar-fed	phLP_02F/R (lysophospholipase)	phLp	32	10d	0.48	2	Males	MAG_testes
Sugar-fed	phLP_02F/R (lysophospholipase)	phLp	32	3d	0.75	3	Males	MAG_testes
Sugar-fed	phLP_02F/R (lysophospholipase)	phLp	32	5d	0.57	3	Males	MAG_testes
Sugar-fed	phLP_02F/R (lysophospholipase)	phLp	32	10d	0.46	3	Males	MAG_testes
Sugar-fed	Plugin_01F/R	Plugin	27	3d	1	1	Males	MAG_testes
Sugar-fed	Plugin_01F/R	Plugin	27	5d	0.535	1	Males	MAG_testes
Sugar-fed	Plugin_01F/R	Plugin	27	10d	0.185	1	Males	MAG_testes
Sugar-fed	Plugin_01F/R	Plugin	27	3d	1	2	Males	MAG_testes
Sugar-fed	Plugin_01F/R	Plugin	27	5d	0.345	2	Males	MAG_testes
Sugar-fed	Plugin_01F/R	Plugin	27	10d	0.08	2	Males	MAG_testes
Sugar-fed	Plugin_01F/R	Plugin	27	3d	1	3	Males	MAG_testes
Sugar-fed	Plugin_01F/R	Plugin	27	5d	0.305	3	Males	MAG_testes
Sugar-fed	Plugin_01F/R	Plugin	27	10d	0.12	3	Males	MAG_testes
Sugar-fed	Plugin_01F/R	Plugin	30	3d	0.59	1	Males	MAG_testes
Sugar-fed	Plugin_01F/R	Plugin	30	5d	0.205	1	Males	MAG_testes
Sugar-fed	Plugin_01F/R	Plugin	30	10d	0.16	1	Males	MAG_testes
Sugar-fed	Plugin_01F/R	Plugin	30	3d	0.43	2	Males	MAG_testes
Sugar-fed	Plugin_01F/R	Plugin	30	5d	0.16	2	Males	MAG_testes
Sugar-fed	Plugin_01F/R	Plugin	30	10d	0.065	2	Males	MAG_testes
Sugar-fed	Plugin_01F/R	Plugin	30	3d	0.41	3	Males	MAG_testes
Sugar-fed	Plugin_01F/R	Plugin	30	5d	0.16	3	Males	MAG_testes
Sugar-fed	Plugin_01F/R	Plugin	30	10d	0.08	3	Males	MAG_testes
Sugar-fed	Plugin_01F/R	Plugin	32	3d	0.48	1	Males	MAG_testes
Sugar-fed	Plugin_01F/R	Plugin	32	5d	0.23	1	Males	MAG_testes
Sugar-fed	Plugin_01F/R	Plugin	32	10d	0.215	1	Males	MAG_testes
Sugar-fed	Plugin_01F/R	Plugin	32	3d	0.315	2	Males	MAG_testes
Sugar-fed	Plugin_01F/R	Plugin	32	5d	0.22	2	Males	MAG_testes
Sugar-fed	Plugin_01F/R	Plugin	32	10d	0.33	2	Males	MAG_testes
Sugar-fed	Plugin_01F/R	Plugin	32	3d	0.365	3	Males	MAG_testes
Sugar-fed	Plugin_01F/R	Plugin	32	5d	0.33	3	Males	MAG_testes
Sugar-fed	Plugin_01F/R	Plugin	32	10d	0.345	3	Males	MAG_testes
Sugar-fed	Rps17_01F/R	rps17	27	3d	1	1	Males	MAG_testes
Sugar-fed	Rps17_01F/R	rps17	27	5d	1.075	1	Males	MAG_testes
Sugar-fed	Rps17_01F/R	rps17	27	10d	0.93	1	Males	MAG_testes
Sugar-fed	Rps17_01F/R	rps17	27	3d	1	2	Males	MAG_testes
Sugar-fed	Rps17_01F/R	rps17	27	5d	1.035	2	Males	MAG_testes
Sugar-fed	Rps17_01F/R	rps17	27	10d	0.94	2	Males	MAG_testes
Sugar-fed	Rps17_01F/R	rps17	27	3d	1	3	Males	MAG_testes
Sugar-fed	Rps17_01F/R	rps17	27	5d	0.89	3	Males	MAG_testes
Sugar-fed	Rps17_01F/R	rps17	27	10d	0.71	3	Males	MAG_testes
Sugar-fed	Rps17_01F/R	rps17	30	3d	0.995	1	Males	MAG_testes
Sugar-fed	Rps17_01F/R	rps17	30	5d	0.895	1	Males	MAG_testes
Sugar-fed	Rps17_01F/R	rps17	30	10d	0.815	1	Males	MAG_testes
Sugar-fed	Rps17_01F/R	rps17	30	3d	1.12	2	Males	MAG_testes
Sugar-fed	Rps17_01F/R	rps17	30	5d	0.94	2	Males	MAG_testes
Sugar-fed	Rps17_01F/R	rps17	30	10d	0.86	2	Males	MAG_testes
Sugar-fed	Rps17_01F/R	rps17	30	3d	0.985	3	Males	MAG_testes
Sugar-fed	Rps17_01F/R	rps17	30	5d	0.875	3	Males	MAG_testes
Sugar-fed	Rps17_01F/R	rps17	30	10d	0.815	3	Males	MAG_testes
Sugar-fed	Rps17_01F/R	rps17	32	3d	0.86	1	Males	MAG_testes
Sugar-fed	Rps17_01F/R	rps17	32	5d	0.915	1	Males	MAG_testes
Sugar-fed	Rps17_01F/R	rps17	32	10d	0.79	1	Males	MAG_testes
Sugar-fed	Rps17_01F/R	rps17	32	3d	0.98	2	Males	MAG_testes
Sugar-fed	Rps17_01F/R	rps17	32	5d	0.92	2	Males	MAG_testes
Sugar-fed	Rps17_01F/R	rps17	32	10d	0.82	2	Males	MAG_testes
Sugar-fed	Rps17_01F/R	rps17	32	3d	1.325	3	Males	MAG_testes
Sugar-fed	Rps17_01F/R	rps17	32	5d	0.855	3	Males	MAG_testes
Sugar-fed	Rps17_01F/R	rps17	32	10d	0.91	3	Males	MAG_testes
