# Supplementary material for: Warmer Temperature Accelerates the Aging-Dependent Decrease in Female Ovary Size, Delays Male Accessory Gland Development, and Accelerates Aging-Dependent Changes in Reproductive Gene Expression in Anopheles gambiae Mosquitoes
Source: Insects. 2025 Sep 2;16(9):921. doi: 10.3390/insects16090921 (PMC12470671; doi:10.3390/insects16090921)
Supplement: Supplementary file 1 [file insects-16-00921-s001.zip › Martin et al Insects 2025 File S2.xlsx]

## Sheet: Fig2_Spermathecae
This sheet contains all female spermathecae data summaries and statistics, presented in Fig 2.
Summary statistics for spermathecae:									Model summary:									ANOVA								More summary statistics:
BF_or_UBF	Body_part	Age	Temperature	mean_length	sd_length	n_length	SE_length																			BF_or_UBF	Temperature	mean_length	sd_length	n_length	SE_length
UBF	S	3	27	0.120143	0.00658394	35	0.00111289																			UBF	27	0.119314	0.00704743	119	0.000646037
UBF	S	3	30	0.119569	0.00600843	24	0.00122647																			UBF	30	0.120291	0.0092212	87	0.000988616
UBF	S	3	32	0.115884	0.00549252	23	0.00114527																			UBF	32	0.117148	0.0078095	97	0.000792935	-1.81521
UBF	S	5	27	0.121083	0.00707664	32	0.00125099																			BF	27	0.120994	0.00744339	116	0.000691102
UBF	S	5	30	0.116754	0.00928462	23	0.00193598																			BF	30	0.120897	0.00741068	89	0.00078553
UBF	S	5	32	0.117094	0.00862614	32	0.0015249																			BF	32	0.118747	0.00696966	95	0.000715072	-1.85694
UBF	S	10	27	0.115667	0.00660901	28	0.00124899
UBF	S	10	30	0.125083	0.00822113	24	0.00167813																			BF_or_UBF	Age	mean_length	sd_length	n_length	SE_length
UBF	S	10	32	0.117181	0.00966191	24	0.00197223																			UBF	3	0.11878	0.00632525	82	0.000698507
UBF	S	15	27	0.120029	0.007061	24	0.00144132																			UBF	5	0.118471	0.00842378	87	0.000903124
UBF	S	15	30	0.119271	0.0120088	16	0.00300219																			UBF	10	0.119118	0.00906171	76	0.00103945
UBF	S	15	32	0.118815	0.00618582	18	0.00145801																			UBF	15	0.119433	0.00837299	58	0.00109943
BF	S	3	27	0.120542	0.00797921	40	0.00126162																			BF	3	0.120318	0.00719442	88	0.000766928
BF	S	3	30	0.122	0.00622602	24	0.00127088																			BF	5	0.122116	0.00722431	77	0.000823287
BF	S	3	32	0.118264	0.00645159	24	0.00131692																			BF	10	0.118795	0.00763625	78	0.000864635
BF	S	5	27	0.122987	0.00779258	28	0.00147266																			BF	15	0.11963	0.0068864	57	0.000912126	-0.571716
BF	S	5	30	0.123681	0.00800029	24	0.00163305
BF	S	5	32	0.119707	0.00519733	25	0.00103947																			BF_or_UBF	mean_length	sd_length	n_length	SE_length
BF	S	10	27	0.120042	0.00757718	24	0.00154669																			UBF	0.1189	0.00804159	303	0.000461978		1.13105
BF	S	10	30	0.118722	0.00719948	24	0.00146959																			BF	0.120244	0.00733318	300	0.000423381
BF	S	10	32	0.117856	0.00812295	30	0.00148304
BF	S	15	27	0.120542	0.0059008	24	0.0012045
BF	S	15	30	0.118156	0.00719994	17	0.00174624
BF	S	15	32	0.119646	0.00808975	16	0.00202244
Post-hoc comparison of feeding treatment:										Post-hoc comparisons of all temp-age groups:
contrast	ratio	SE	df	null	t.ratio	p.value				contrast	BF_or_UBF	ratio	SE	df	null	t.ratio	p.value
Unbloodfed / Bloodfed	0.989094	0.00512313	573	1	-2.11707	0.0346846				Temperature27 `3 days` / Temperature30 `3 days`	Unbloodfed	1.0048	0.0163667	573	1	0.293825	1
										Temperature27 `3 days` / Temperature32 `3 days`	Unbloodfed	1.03675	0.0174359	573	1	2.14609	0.885359
Post-hoc comparisons of age:										Temperature27 `3 days` / Temperature27 `5 days`	Unbloodfed	0.992234	0.0148129	573	1	-0.522198	1
contrast	BF_or_UBF	ratio	SE	df	null	t.ratio	p.value			Temperature27 `3 days` / Temperature30 `5 days`	Unbloodfed	1.02903	0.0172262	573	1	1.70947	0.997695
`3 days` / `5 days`	Unbloodfed	1.00189	0.00975311	573	1	0.193455	0.999987			Temperature27 `3 days` / Temperature32 `5 days`	Unbloodfed	1.02604	0.0155904	573	1	1.69186	0.998187
`3 days` / `10 days`	Unbloodfed	0.993939	0.00990875	573	1	-0.609841	0.990795			Temperature27 `3 days` / Temperature27 `10 days`	Unbloodfed	1.0387	0.0164901	573	1	2.3917	0.679484
`3 days` / `15 days`	Unbloodfed	0.99285	0.0107546	573	1	-0.662426	0.98581			Temperature27 `3 days` / Temperature30 `10 days`	Unbloodfed	0.960503	0.0152382	573	1	-2.54009	0.529082
`5 days` / `10 days`	Unbloodfed	0.992069	0.0097296	573	1	-0.811924	0.960804			Temperature27 `3 days` / Temperature32 `10 days`	Unbloodfed	1.02528	0.0169039	573	1	1.5144	0.999902
`5 days` / `15 days`	Unbloodfed	0.990982	0.010587	573	1	-0.847925	0.951847			Temperature27 `3 days` / Temperature27 `15 days`	Unbloodfed	1.00095	0.0164755	573	1	0.0576732	1
`10 days` / `15 days`	Unbloodfed	0.998905	0.0108855	573	1	-0.10056	1			Temperature27 `3 days` / Temperature30 `15 days`	Unbloodfed	1.00731	0.0187238	573	1	0.392008	1
`3 days` / `5 days`	Bloodfed	0.984819	0.00953364	573	1	-1.58021	0.518265			Temperature27 `3 days` / Temperature32 `15 days`	Unbloodfed	1.01118	0.0181074	573	1	0.620779	1
`3 days` / `10 days`	Bloodfed	1.01168	0.00985316	573	1	1.19276	0.797131			Temperature30 `3 days` / Temperature32 `3 days`	Unbloodfed	1.0318	0.0188436	573	1	1.71423	0.997544
`3 days` / `15 days`	Bloodfed	1.00682	0.0109143	573	1	0.627312	0.989317			Temperature30 `3 days` / Temperature27 `5 days`	Unbloodfed	0.987497	0.0163329	573	1	-0.760704	1
`5 days` / `10 days`	Bloodfed	1.02728	0.0101811	573	1	2.71566	0.0401939			Temperature30 `3 days` / Temperature30 `5 days`	Unbloodfed	1.02412	0.0186301	573	1	1.31002	0.999999
`5 days` / `15 days`	Bloodfed	1.02234	0.0112402	573	1	2.00987	0.240971			Temperature30 `3 days` / Temperature32 `5 days`	Unbloodfed	1.02114	0.0171348	573	1	1.24679	1
`10 days` / `15 days`	Bloodfed	0.995195	0.0109933	573	1	-0.436018	0.998535			Temperature30 `3 days` / Temperature27 `10 days`	Unbloodfed	1.03374	0.0179862	573	1	1.90722	0.979202
										Temperature30 `3 days` / Temperature30 `10 days`	Unbloodfed	0.955917	0.0166226	573	1	-2.59265	0.476801
Post-hoc comparisons of temperature:										Temperature30 `3 days` / Temperature32 `10 days`	Unbloodfed	1.02039	0.0183248	573	1	1.1238	1
contrast	BF_or_UBF	ratio	SE	df	null	t.ratio	p.value			Temperature30 `3 days` / Temperature27 `15 days`	Unbloodfed	0.996171	0.017865	573	1	-0.213938	1
Temperature27 / Temperature30	Unbloodfed	0.992346	0.0087526	573	1	-0.871077	0.766342			Temperature30 `3 days` / Temperature30 `15 days`	Unbloodfed	1.0025	0.0199545	573	1	0.125628	1
Temperature27 / Temperature32	Unbloodfed	1.01683	0.00883593	573	1	1.9207	0.156803			Temperature30 `3 days` / Temperature32 `15 days`	Unbloodfed	1.00635	0.0193931	573	1	0.328501	1
Temperature30 / Temperature32	Unbloodfed	1.02467	0.00955222	573	1	2.61453	0.0272586			Temperature32 `3 days` / Temperature27 `5 days`	Unbloodfed	0.957061	0.0163286	573	1	-2.57242	0.49674
Temperature27 / Temperature30	Bloodfed	1.00335	0.00891083	573	1	0.377111	0.974648			Temperature32 `3 days` / Temperature30 `5 days`	Unbloodfed	0.992552	0.0185277	573	1	-0.400483	1
Temperature27 / Temperature32	Bloodfed	1.01815	0.00890161	573	1	2.0574	0.115541			Temperature32 `3 days` / Temperature32 `5 days`	Unbloodfed	0.989668	0.0171156	573	1	-0.60051	1
Temperature30 / Temperature32	Bloodfed	1.01475	0.00948617	573	1	1.5659	0.313695			Temperature32 `3 days` / Temperature27 `10 days`	Unbloodfed	1.00188	0.0179292	573	1	0.1049	1
										Temperature32 `3 days` / Temperature30 `10 days`	Unbloodfed	0.926454	0.0165705	573	1	-4.271	0.0015024
										Temperature32 `3 days` / Temperature32 `10 days`	Unbloodfed	0.988937	0.0182361	573	1	-0.603285	1
										Temperature32 `3 days` / Temperature27 `15 days`	Unbloodfed	0.965467	0.0177798	573	1	-1.90833	0.978991
										Temperature32 `3 days` / Temperature30 `15 days`	Unbloodfed	0.971605	0.0197626	573	1	-1.41622	0.999988
										Temperature32 `3 days` / Temperature32 `15 days`	Unbloodfed	0.975333	0.0192337	573	1	-1.26654	1
										Temperature27 `5 days` / Temperature30 `5 days`	Unbloodfed	1.03708	0.0176145	573	1	2.14386	0.886755
										Temperature27 `5 days` / Temperature32 `5 days`	Unbloodfed	1.03407	0.0159905	573	1	2.16657	0.872102
										Temperature27 `5 days` / Temperature27 `10 days`	Unbloodfed	1.04683	0.0168888	573	1	2.83673	0.26816
										Temperature27 `5 days` / Temperature30 `10 days`	Unbloodfed	0.96802	0.015607	573	1	-2.01595	0.949642
										Temperature27 `5 days` / Temperature32 `10 days`	Unbloodfed	1.03331	0.0172927	573	1	1.95777	0.967837
										Temperature27 `5 days` / Temperature27 `15 days`	Unbloodfed	1.00878	0.0168552	573	1	0.523396	1
										Temperature27 `5 days` / Temperature30 `15 days`	Unbloodfed	1.0152	0.0190941	573	1	0.801902	1
										Temperature27 `5 days` / Temperature32 `15 days`	Unbloodfed	1.01909	0.0184822	573	1	1.0428	1
										Temperature30 `5 days` / Temperature32 `5 days`	Unbloodfed	0.997095	0.0171688	573	1	-0.168982	1
										Temperature30 `5 days` / Temperature27 `10 days`	Unbloodfed	1.0094	0.0179901	573	1	0.524781	1
										Temperature30 `5 days` / Temperature30 `10 days`	Unbloodfed	0.933406	0.0166267	573	1	-3.86881	0.00801512
										Temperature30 `5 days` / Temperature32 `10 days`	Unbloodfed	0.996358	0.0183025	573	1	-0.198642	1
										Temperature30 `5 days` / Temperature27 `15 days`	Unbloodfed	0.972712	0.0178443	573	1	-1.50819	0.999913
										Temperature30 `5 days` / Temperature30 `15 days`	Unbloodfed	0.978896	0.0198481	573	1	-1.052	1
										Temperature30 `5 days` / Temperature32 `15 days`	Unbloodfed	0.982652	0.019313	573	1	-0.890433	1
										Temperature32 `5 days` / Temperature27 `10 days`	Unbloodfed	1.01234	0.0165817	573	1	0.748654	1
										Temperature32 `5 days` / Temperature30 `10 days`	Unbloodfed	0.936126	0.0153235	573	1	-4.03232	0.00412986
										Temperature32 `5 days` / Temperature32 `10 days`	Unbloodfed	0.999261	0.0169603	573	1	-0.0435547	1
										Temperature32 `5 days` / Temperature27 `15 days`	Unbloodfed	0.975546	0.016532	573	1	-1.46096	0.999967
										Temperature32 `5 days` / Temperature30 `15 days`	Unbloodfed	0.981748	0.0186728	573	1	-0.968491	1
										Temperature32 `5 days` / Temperature32 `15 days`	Unbloodfed	0.985515	0.0180896	573	1	-0.794906	1
										Temperature27 `10 days` / Temperature30 `10 days`	Unbloodfed	0.924717	0.015723	573	1	-4.60317	0.000338429
										Temperature27 `10 days` / Temperature32 `10 days`	Unbloodfed	0.987082	0.017358	573	1	-0.739369	1
										Temperature27 `10 days` / Temperature27 `15 days`	Unbloodfed	0.963656	0.0169214	573	1	-2.10829	0.907584
										Temperature27 `10 days` / Temperature30 `15 days`	Unbloodfed	0.969783	0.018977	573	1	-1.56801	0.999737
										Temperature27 `10 days` / Temperature32 `15 days`	Unbloodfed	0.973504	0.0184216	573	1	-1.41909	0.999987
										Temperature30 `10 days` / Temperature32 `10 days`	Unbloodfed	1.06744	0.0187607	573	1	3.71351	0.0147022
										Temperature30 `10 days` / Temperature27 `15 days`	Unbloodfed	1.04211	0.0182887	573	1	2.35032	0.71987
										Temperature30 `10 days` / Temperature30 `15 days`	Unbloodfed	1.04874	0.0205127	573	1	2.43282	0.63822
										Temperature30 `10 days` / Temperature32 `15 days`	Unbloodfed	1.05276	0.0199118	573	1	2.71835	0.36087
										Temperature32 `10 days` / Temperature27 `15 days`	Unbloodfed	0.976267	0.0176843	573	1	-1.32596	0.999999
										Temperature32 `10 days` / Temperature30 `15 days`	Unbloodfed	0.982474	0.0197158	573	1	-0.881097	1
										Temperature32 `10 days` / Temperature32 `15 days`	Unbloodfed	0.986244	0.0191714	573	1	-0.712574	1
										Temperature27 `15 days` / Temperature30 `15 days`	Unbloodfed	1.00636	0.0201726	573	1	0.316151	1
										Temperature27 `15 days` / Temperature32 `15 days`	Unbloodfed	1.01022	0.0196141	573	1	0.523656	1
										Temperature30 `15 days` / Temperature32 `15 days`	Unbloodfed	1.00384	0.0213312	573	1	0.180231	1
										Temperature27 `3 days` / Temperature30 `3 days`	Bloodfed	0.988047	0.0154669	573	1	-0.768166	1
										Temperature27 `3 days` / Temperature32 `3 days`	Bloodfed	1.01926	0.0162696	573	1	1.19519	1
										Temperature27 `3 days` / Temperature27 `5 days`	Bloodfed	0.980116	0.0149008	573	1	-1.32109	0.999999
										Temperature27 `3 days` / Temperature30 `5 days`	Bloodfed	0.974621	0.0151287	573	1	-1.65606	0.998915
										Temperature27 `3 days` / Temperature32 `5 days`	Bloodfed	1.00698	0.0157493	573	1	0.444484	1
										Temperature27 `3 days` / Temperature27 `10 days`	Bloodfed	1.00417	0.0158786	573	1	0.262978	1
										Temperature27 `3 days` / Temperature30 `10 days`	Bloodfed	1.01533	0.0161671	573	1	0.955176	1
										Temperature27 `3 days` / Temperature32 `10 days`	Bloodfed	1.02279	0.0152867	573	1	1.50777	0.999914
										Temperature27 `3 days` / Temperature27 `15 days`	Bloodfed	1	0.0157716	573	1	4.63443e-05	1
										Temperature27 `3 days` / Temperature30 `15 days`	Bloodfed	1.02019	0.0191452	573	1	1.06537	1
										Temperature27 `3 days` / Temperature32 `15 days`	Bloodfed	1.00749	0.0183014	573	1	0.410678	1
										Temperature30 `3 days` / Temperature32 `3 days`	Bloodfed	1.03159	0.0182589	573	1	1.75724	0.99575
										Temperature30 `3 days` / Temperature27 `5 days`	Bloodfed	0.991973	0.0168818	573	1	-0.47359	1
										Temperature30 `3 days` / Temperature30 `5 days`	Bloodfed	0.986412	0.0170693	573	1	-0.790634	1
										Temperature30 `3 days` / Temperature32 `5 days`	Bloodfed	1.01916	0.0177435	573	1	1.08999	1
										Temperature30 `3 days` / Temperature27 `10 days`	Bloodfed	1.01631	0.0178517	573	1	0.921332	1
										Temperature30 `3 days` / Temperature30 `10 days`	Bloodfed	1.02761	0.0181523	573	1	1.54175	0.999836
										Temperature30 `3 days` / Temperature32 `10 days`	Bloodfed	1.03516	0.0173795	573	1	2.05848	0.932386
										Temperature30 `3 days` / Temperature27 `15 days`	Bloodfed	1.0121	0.0177402	573	1	0.686077	1
										Temperature30 `3 days` / Temperature30 `15 days`	Bloodfed	1.03254	0.0209241	573	1	1.57998	0.999677
										Temperature30 `3 days` / Temperature32 `15 days`	Bloodfed	1.01968	0.0200975	573	1	0.9886	1
										Temperature32 `3 days` / Temperature27 `5 days`	Bloodfed	0.961594	0.0166377	573	1	-2.26344	0.798524
										Temperature32 `3 days` / Temperature30 `5 days`	Bloodfed	0.956204	0.0168136	573	1	-2.54693	0.522199
										Temperature32 `3 days` / Temperature32 `5 days`	Bloodfed	0.987947	0.0174743	573	1	-0.685574	1
										Temperature32 `3 days` / Temperature27 `10 days`	Bloodfed	0.985191	0.0175761	573	1	-0.836282	1
										Temperature32 `3 days` / Temperature30 `10 days`	Bloodfed	0.996139	0.0178689	573	1	-0.215658	1
										Temperature32 `3 days` / Temperature32 `10 days`	Bloodfed	1.00346	0.0171359	573	1	0.202462	1
										Temperature32 `3 days` / Temperature27 `15 days`	Bloodfed	0.981104	0.0174674	573	1	-1.07152	1
										Temperature32 `3 days` / Temperature30 `15 days`	Bloodfed	1.00092	0.0205225	573	1	0.04463	1
										Temperature32 `3 days` / Temperature32 `15 days`	Bloodfed	0.988449	0.0197248	573	1	-0.582189	1
										Temperature27 `5 days` / Temperature30 `5 days`	Bloodfed	0.994394	0.0168029	573	1	-0.332694	1
										Temperature27 `5 days` / Temperature32 `5 days`	Bloodfed	1.02741	0.0174717	573	1	1.58985	0.999618
										Temperature27 `5 days` / Temperature27 `10 days`	Bloodfed	1.02454	0.0175857	573	1	1.4124	0.999989
										Temperature27 `5 days` / Temperature30 `10 days`	Bloodfed	1.03592	0.0178865	573	1	2.04411	0.938611
										Temperature27 `5 days` / Temperature32 `10 days`	Bloodfed	1.04354	0.0170823	573	1	2.60362	0.466116
										Temperature27 `5 days` / Temperature27 `15 days`	Bloodfed	1.02029	0.0174741	573	1	1.17276	1
										Temperature27 `5 days` / Temperature30 `15 days`	Bloodfed	1.04089	0.020733	573	1	2.01208	0.951038
										Temperature27 `5 days` / Temperature32 `15 days`	Bloodfed	1.02793	0.019894	573	1	1.42325	0.999985
										Temperature30 `5 days` / Temperature32 `5 days`	Bloodfed	1.0332	0.0178659	573	1	1.88864	0.982487
										Temperature30 `5 days` / Temperature27 `10 days`	Bloodfed	1.03032	0.0179771	573	1	1.71163	0.997628
										Temperature30 `5 days` / Temperature30 `10 days`	Bloodfed	1.04176	0.0182811	573	1	2.33162	0.737592
										Temperature30 `5 days` / Temperature32 `10 days`	Bloodfed	1.04942	0.0174905	573	1	2.89449	0.229495
										Temperature30 `5 days` / Temperature27 `15 days`	Bloodfed	1.02604	0.0178643	573	1	1.4765	0.999954
										Temperature30 `5 days` / Temperature30 `15 days`	Bloodfed	1.04676	0.0211063	573	1	2.26645	0.795979
										Temperature30 `5 days` / Temperature32 `15 days`	Bloodfed	1.03372	0.0202667	573	1	1.69169	0.998191
										Temperature32 `5 days` / Temperature27 `10 days`	Bloodfed	0.99721	0.0175038	573	1	-0.159143	1
										Temperature32 `5 days` / Temperature30 `10 days`	Bloodfed	1.00829	0.0177986	573	1	0.467791	1
										Temperature32 `5 days` / Temperature32 `10 days`	Bloodfed	1.01571	0.0170397	573	1	0.928903	1
										Temperature32 `5 days` / Temperature27 `15 days`	Bloodfed	0.993073	0.0173944	573	1	-0.396847	1
										Temperature32 `5 days` / Temperature30 `15 days`	Bloodfed	1.01313	0.0205199	573	1	0.643879	1
										Temperature32 `5 days` / Temperature32 `15 days`	Bloodfed	1.00051	0.0197087	573	1	0.0258048	1
										Temperature27 `10 days` / Temperature30 `10 days`	Bloodfed	1.01111	0.0180032	573	1	0.620655	1
										Temperature27 `10 days` / Temperature32 `10 days`	Bloodfed	1.01855	0.0172513	573	1	1.085	1
										Temperature27 `10 days` / Temperature27 `15 days`	Bloodfed	0.995851	0.0175967	573	1	-0.235295	1
										Temperature27 `10 days` / Temperature30 `15 days`	Bloodfed	1.01596	0.020713	573	1	0.776676	1
										Temperature27 `10 days` / Temperature32 `15 days`	Bloodfed	1.00331	0.0199016	573	1	0.166451	1
										Temperature30 `10 days` / Temperature32 `10 days`	Bloodfed	1.00735	0.0171656	573	1	0.429916	1
										Temperature30 `10 days` / Temperature27 `15 days`	Bloodfed	0.984906	0.0175006	573	1	-0.855916	1
										Temperature30 `10 days` / Temperature30 `15 days`	Bloodfed	1.0048	0.0205715	573	1	0.23365	1
										Temperature30 `10 days` / Temperature32 `15 days`	Bloodfed	0.992281	0.0197703	573	1	-0.388938	1
										Temperature32 `10 days` / Temperature27 `15 days`	Bloodfed	0.977717	0.0165223	573	1	-1.3335	0.999998
										Temperature32 `10 days` / Temperature30 `15 days`	Bloodfed	0.997461	0.0196729	573	1	-0.128901	1
										Temperature32 `10 days` / Temperature32 `15 days`	Bloodfed	0.985038	0.0188657	573	1	-0.787122	1
										Temperature27 `15 days` / Temperature30 `15 days`	Bloodfed	1.02019	0.0207668	573	1	0.982142	1
										Temperature27 `15 days` / Temperature32 `15 days`	Bloodfed	1.00749	0.0199515	573	1	0.376676	1
										Temperature30 `15 days` / Temperature32 `15 days`	Bloodfed	0.987545	0.0219847	573	1	-0.562972	1

## Sheet: Fig4andS1_Ovaries
This sheet contains all female ovary data summaries and statistics, presented in Fig 4 and S2.
												Summary statistics for ovaries (pairs):																				Calculations:
paired ovary data (averaged across 2 ovaries per mosquito)												BF_or_UBF	Age	Temperature	mean_length	sd_length	n	SE_length	mean_width	sd_width	SE_width		BF_or_UBF	mean_length	sd_length	n	SE_length	mean_width	sd_width	SE_width		Length Dif	Width Dif			Temperature	mean_length	sd_length	n	SE_length	mean_width	sd_width	SE_width
BF_or_UBF	Body_part	Age	Temperature	Mosquito_ID	sd_Length	sd_Width	AverageLength	AverageWidth	n			UBF	3	27	0.467313	0.12559	24	0.0256359	0.199083	0.0786342	0.0160511		UBF	0.479216	0.136401	248	0.00866147	0.180074	0.0718378	0.0045617						27	0.60418	0.224004	152	0.0181691	0.273357	0.15112	0.0122574
UBF	O	3	27	26	0.0230988	0.00282843	0.389333	0.144	2			UBF	3	30	0.505988	0.0733901	28	0.0138694	0.17981	0.0217841	0.00411682		BF	0.721815	0.192327	241	0.0123889	0.341984	0.138377	0.00891366		50.6242	89.9133			30	0.61843	0.204353	166	0.0158609	0.270308	0.143221	0.0111161
UBF	O	3	27	27	0.0339411	0.0162635	0.430667	0.1635	2			UBF	3	32	0.603011	0.247189	31	0.0443965	0.249392	0.157364	0.0282634															32	0.574213	0.188267	171	0.0143972	0.237348	0.111306	0.00851177
UBF	O	3	27	28	0.0711821	0.0141421	0.420667	0.184	2			UBF	5	27	0.621542	0.0653723	16	0.0163431	0.221552	0.0482984	0.0120746
UBF	O	3	27	29	0.00306413	0.0542115	0.4065	0.221	2			UBF	5	30	0.45925	0.0671265	6	0.0274043	0.172	0.0240933	0.00983606		BF_or_UBF	Temperature	mean_length	sd_length	n	SE_length	mean_width	sd_width	SE_width
UBF	O	3	27	30	0.127279	0.0527973	0.772	0.478667	2			UBF	5	32	0.457722	0.106248	27	0.0204474	0.167543	0.0299194	0.00575798		UBF	27	0.463777	0.125001	77	0.0142452	0.181576	0.0582787	0.00664147
UBF	O	3	27	31	0.0596327	0.109837	0.8445	0.393667	2			UBF	10	27	0.381	0.0401772	20	0.0089839	0.153917	0.0202484	0.00452768		UBF	30	0.477736	0.0786372	82	0.00868403	0.16712	0.0248741	0.00274689
UBF	O	3	27	32	0.0711821	0.0339411	0.394333	0.163333	2			UBF	10	30	0.488319	0.060919	23	0.0127025	0.166072	0.0184292	0.00384276		UBF	32	0.493936	0.180569	89	0.0191403	0.19071	0.103487	0.0109696	6.50297	5.0304
UBF	O	3	27	33	0.0782532	0.0362981	0.543	0.206667	2			UBF	10	32	0.416708	0.0673981	20	0.0150707	0.151317	0.0162797	0.00364025		BF	27	0.750275	0.210733	75	0.0243333	0.368859	0.15893	0.0183517
UBF	O	3	27	34	0.0643467	0.0502046	0.3935	0.169167	2			UBF	15	27	0.407686	0.0938474	17	0.0227613	0.151775	0.024754	0.00600373		BF	30	0.755775	0.195793	84	0.0213627	0.37104	0.139229	0.0151911
UBF	O	3	27	35	0.0108423	0.0103709	0.518	0.177667	2			UBF	15	30	0.440793	0.0890214	25	0.0178043	0.1527	0.0266567	0.00533135		BF	32	0.661343	0.155566	82	0.0171793	0.287967	0.0968638	0.0106968	-11.8532	-21.9303
UBF	O	3	27	36	0.0169706	0.0325269	0.337667	0.148333	2			UBF	15	32	0.415848	0.0811105	11	0.0244557	0.153818	0.019944	0.00601335
UBF	O	3	27	37	0.0947523	0.00754247	0.500667	0.198	2			BF	3	27	0.90858	0.182859	25	0.0365718	0.510233	0.134659	0.0269317
UBF	O	3	27	38	0.0447834	0.00730677	0.46	0.1885	2			BF	3	30	0.916817	0.129935	23	0.0270932	0.481645	0.0961359	0.0200457		BF_or_UBF	Age	mean_length	sd_length	n	SE_length	mean_width	sd_width	SE_width
UBF	O	3	27	39	0.0113137	0.0127279	0.379333	0.187	2			BF	3	32	0.762385	0.128992	16	0.032248	0.390354	0.0621569	0.0155392		UBF	3	0.531042	0.178643	83	0.0196086	0.211371	0.109001	0.0119644
UBF	O	3	27	40	0.0655252	0.0393623	0.357333	0.204167	2			BF	5	27	0.911217	0.139454	10	0.0440991	0.488367	0.0996741	0.0315197		UBF	5	0.511401	0.118	49	0.0168571	0.185724	0.0437229	0.00624612
UBF	O	3	27	41	0.00942809	0.00848528	0.554	0.150667	2			BF	5	30	0.865193	0.195312	19	0.0448077	0.459596	0.133375	0.0305983		UBF	10	0.431516	0.072763	63	0.00916727	0.157529	0.0192643	0.00242708
UBF	O	3	27	42	0.0766032	0.0212132	0.596167	0.256333	2			BF	5	32	0.716229	0.154185	24	0.0314729	0.330979	0.0946016	0.0193105		UBF	15	0.424997	0.0887038	53	0.0121844	0.152635	0.0243626	0.00334646	-19.9693	-27.7882
UBF	O	3	27	43	0.0810816	0.0207418	0.357	0.175667	2			BF	10	27	0.65672	0.12548	22	0.0267525	0.272773	0.0474005	0.0101058		BF	3	0.874991	0.164018	64	0.0205023	0.46999	0.115577	0.0144471
UBF	O	3	27	44	0.0155563	0.0148492	0.377667	0.1795	2			BF	10	30	0.664767	0.11166	20	0.0249679	0.321883	0.0624624	0.013967		BF	5	0.806421	0.18497	53	0.0254076	0.406783	0.129564	0.017797
UBF	O	3	27	45	0.0193276	0.0431335	0.388667	0.1565	2			BF	10	32	0.596012	0.110576	28	0.020897	0.230899	0.0484021	0.00914714		BF	10	0.634736	0.118464	70	0.0141592	0.270055	0.0638593	0.00763265
UBF	O	3	27	46	0.00329983	0.000707107	0.499333	0.1625	2			BF	15	27	0.543873	0.0905924	18	0.0213528	0.215005	0.0388028	0.00914591		BF	15	0.567252	0.117691	54	0.0160157	0.217615	0.0495007	0.00673619	-35.1706	-53.698
UBF	O	3	27	47	0.00942809	0.0115494	0.458667	0.153167	2			BF	15	30	0.575652	0.0934612	22	0.019926	0.223614	0.0509024	0.0108524
UBF	O	3	27	48	0.0384195	0.0219203	0.395167	0.143167	2			BF	15	32	0.58244	0.173524	14	0.0463762	0.211357	0.0604203	0.016148											Calculations:
UBF	O	3	27	49	0.00612826	0.00636396	0.441333	0.172833	2								489						BF_or_UBF	mean_length	sd_length	n	SE_length	mean_width	sd_width	SE_width		Length Dif	Width Dif
UBF	O	3	30	176	0.104888	0.00683537	0.407167	0.2115	2								20.375						UBF	0.479216	0.136401	248	0.00866147	0.180074	0.0718378	0.0045617
UBF	O	3	30	177	0.0127279	0.00400694	0.557667	0.182167	2														BF	0.721815	0.192327	241	0.0123889	0.341984	0.138377	0.00891366		50.6242	89.9133
UBF	O	3	30	178	0.00377124	0.0320555	0.551333	0.200333	2			Model summaries and ANOVAs:
UBF	O	3	30	179	0.0379481	0.0169706	0.536167	0.158667	2
UBF	O	3	30	180	0.0306413	0.0115494	0.363333	0.1655	2
UBF	O	3	30	181	0.035591	0.00589256	0.5085	0.1995	2
UBF	O	3	30	182	0.0209775	0.0103709	0.4645	0.163	2
UBF	O	3	30	183	0.0120208	0.019799	0.547167	0.170667	2
UBF	O	3	30	184	0.0181491	0.00494975	0.4755	0.182167	2
UBF	O	3	30	185	0.0636396	0.0259272	0.603	0.215333	2
UBF	O	3	30	186	0.0426621	0.00966379	0.6195	0.197167	2
UBF	O	3	30	187	0.0624611	0.00565685	0.543167	0.184	2
UBF	O	3	30	188	0.00754247	0.0179134	0.523667	0.200333	2
UBF	O	3	30	189	0.0167349	0.00542115	0.557167	0.209167	2
UBF	O	3	30	190	0.0238059	0.00259272	0.515833	0.177833	2
UBF	O	3	30	191	0.000235702	0.0136707	0.551167	0.176667	2
UBF	O	3	30	192	0.0268701	0.00164992	0.510667	0.149167	2
UBF	O	3	30	193	0.00377124	0.0162635	0.417667	0.146833	2
UBF	O	3	30	194	0.0433692	0.0542115	0.556	0.213333	2
UBF	O	3	30	195	0.0139064	0.0431335	0.468833	0.173167	2
UBF	O	3	30	196			0.515333	0.186333	2
UBF	O	3	30	197	0.0353553	0.0193276	0.521667	0.162667	2
UBF	O	3	30	198	0.0961665	0.0207418	0.371333	0.157667	2
UBF	O	3	30	199	0.0139064	0.0205061	0.525167	0.181833	2
UBF	O	3	30	200	0.0344125	0.00329983	0.663333	0.183	2
UBF	O	3	30	201	0.0546829	0.000707107	0.399	0.138833	2
UBF	O	3	30	202	0.00424264	0.0131993	0.484667	0.148333	2
UBF	O	3	30	203	0.136	0.00400694	0.409167	0.1995	2
UBF	O	3	32	335	0.00447834	0.0294628	0.497167	0.144167	2
UBF	O	3	32	336	0.00212132	0.0344125	0.535167	0.178333	2
UBF	O	3	32	337	0.00353553	0.00989949	0.407167	0.152333	2
UBF	O	3	32	338	0.0565685	0.0263987	0.528	0.184	2
UBF	O	3	32	339	0.0304056	0.00117851	0.508167	0.151833	2
UBF	O	3	32	340	0.0216846	0.00730677	0.543	0.184167	2
UBF	O	3	32	341	0.0610469	0.0160278	0.485167	0.213333	2
UBF	O	3	32	342	0.0183848	0.00801388	0.565333	0.156667	2
UBF	O	3	32	343	0.00942809	0.0278129	0.466	0.168667	2
UBF	O	3	32	344	0.041955	0.0289914	0.565667	0.1735	2
UBF	O	3	32	345	0.0692965	0.0304056	0.391	0.172167	2
UBF	O	3	32	346	0.11408	0.00471405	0.381	0.147333	2
UBF	O	3	32	347	0.0586899	0.0412479	0.473167	0.136833	2
UBF	O	3	32	348	0.00235702	0.0101352	0.401667	0.171167	2			Post-hoc comparisons:												Post-hoc comparisons:
UBF	O	3	32	349	0.0160278	0.00707107	0.290667	0.126667	2			Length												Width
UBF	O	3	32	350	0.0770746	0.0162635	0.706833	0.232167	2			contrast	ratio	SE	df	null	t.ratio	p.value						contrast	ratio	SE	df	null	t.ratio	p.value
UBF	O	3	32	351	0.0212132	0.0271058	0.812333	0.3305	2			UBF / BF	0.655935	0.015084	463	1	-18.3375	7.32382e-57						UBF / BF	0.533807	0.0185482	463	1	-18.0655	1.32414e-55
UBF	O	3	32	352	0.156742	0.0424264	0.744833	0.439667	2
UBF	O	3	32	353	0.0605755	0.0176777	1.0765	0.6225	2
UBF	O	3	32	354	0.0968736	0.0565685	0.8625	0.476667	2			contrast	BF_or_UBF	ratio	SE	df	null	t.ratio	p.value					contrast	BF_or_UBF	ratio	SE	df	null	t.ratio	p.value
UBF	O	3	32	355	0.0961665	0.000235702	0.872	0.4155	2			Temperature27 / Temperature30	UBF	0.974542	0.0472638	463	1	-0.531729	0.933653					Temperature27 / Temperature30	UBF	1.0706	0.0811005	463	1	0.900597	0.747889
UBF	O	3	32	356	0.0271058	0.00141421	1.39983	0.691333	2			Temperature27 / Temperature32	UBF	0.985504	0.0453225	463	1	-0.317506	0.984562					Temperature27 / Temperature32	UBF	1.01455	0.0717972	463	1	0.204085	0.995778
UBF	O	3	32	357	0.0879169	0.0386552	1.15083	0.609333	2			Temperature30 / Temperature32	UBF	1.01125	0.049335	463	1	0.22929	0.994045					Temperature30 / Temperature32	UBF	0.947641	0.0736088	463	1	-0.692358	0.866614
UBF	O	3	32	358	0.0485547	0.00848528	0.44	0.161667	2			Temperature27 / Temperature30	BF	0.993479	0.0287855	463	1	-0.225781	0.99431					Temperature27 / Temperature30	BF	0.978624	0.037196	463	1	-0.56849	0.920481
UBF	O	3	32	359	0.0942809	0.0127279	0.491333	0.208333	2			Temperature27 / Temperature32	BF	1.11759	0.0347373	463	1	3.57674	0.00115312					Temperature27 / Temperature32	BF	1.23386	0.0532102	463	1	4.87302	4.5364e-06
UBF	O	3	32	360	0.0678823	0.0120208	0.523667	0.1785	2			Temperature30 / Temperature32	BF	1.12492	0.0331046	463	1	4.00008	0.000221084					Temperature30 / Temperature32	BF	1.26081	0.051183	463	1	5.70894	6.10064e-08
UBF	O	3	32	361	0.0188562	0.0358267	0.415667	0.212333	2
UBF	O	3	32	362	0.0400694	0.035591	0.591	0.194167	2
UBF	O	3	32	363	0.0386552	0.00872098	0.536333	0.1445	2			contrast	BF_or_UBF	ratio	SE	df	null	t.ratio	p.value					contrast	BF_or_UBF	ratio	SE	df	null	t.ratio	p.value
UBF	O	3	32	364	0.0143778	0.00212132	0.548167	0.1795	2			Age3 / Age5	UBF	1.02956	0.0538151	463	1	0.557275	0.994321					Age3 / Age5	UBF	1.11823	0.0903921	463	1	1.38245	0.66711
UBF	O	3	32	365	0.0256915	0.00471405	0.483167	0.173333	2			Age3 / Age10	UBF	1.22519	0.0571755	463	1	4.35209	9.96356e-05					Age3 / Age10	UBF	1.32156	0.0945842	463	1	3.89568	0.00067396
UBF	O	5	27	60	0.026163	0.0115494	0.553833	0.172833	2			Age3 / Age15	UBF	1.2403	0.0639171	463	1	4.17884	0.000210194					Age3 / Age15	UBF	1.35799	0.109193	463	1	3.80566	0.000962122
UBF	O	5	27	61	0.030877	0.0214489	0.560833	0.1995	2			Age5 / Age10	UBF	1.19002	0.0697018	463	1	2.97016	0.0186402					Age5 / Age10	UBF	1.18183	0.108639	463	1	1.8174	0.35218
UBF	O	5	27	62	0.0325269	0.0228631	0.509	0.2005	2			Age5 / Age15	UBF	1.20469	0.0753161	463	1	2.97865	0.018145					Age5 / Age15	UBF	1.21441	0.120179	463	1	1.96295	0.266069
UBF	O	5	27	63	0.0400694	0.0181491	0.562667	0.2165	2			Age10 / Age15	UBF	1.01233	0.0586298	463	1	0.211582	0.999978					Age10 / Age15	UBF	1.02756	0.0940729	463	1	0.297014	0.999838
UBF	O	5	27	64	0.00612826	0.0207418	0.608667	0.158333	2			Age3 / Age5	BF	1.03995	0.0302611	463	1	1.34611	0.693594					Age3 / Age5	BF	1.08896	0.03577	463	1	2.59436	0.0572483
UBF	O	5	27	65	0.0836743	0.0150849	0.5725	0.163	2			Age3 / Age10	BF	1.34639	0.0410569	463	1	9.75373	0					Age3 / Age10	BF	1.67885	0.0651798	463	1	13.3449	0
UBF	O	5	27	66	0.0176777	0.0101352	0.6005	0.195167	2			Age3 / Age15	BF	1.51578	0.0553103	463	1	11.3987	0					Age3 / Age15	BF	2.11347	0.110153	463	1	14.3581	0
UBF	O	5	27	67	0.0127279	0.037241	0.653333	0.18	2			Age5 / Age10	BF	1.29468	0.0418185	463	1	7.99557	6.26166e-14					Age5 / Age10	BF	1.5417	0.0632979	463	1	10.5435	0
UBF	O	5	27	68	0.0659966	0.0362981	0.626	0.277	2			Age5 / Age15	BF	1.45756	0.0554048	463	1	9.91164	0					Age5 / Age15	BF	1.94083	0.104423	463	1	12.3248	0
UBF	O	5	27	69	0.0351196	0.00212132	0.678833	0.240167	2			Age10 / Age15	BF	1.12581	0.0440085	463	1	3.03148	0.0153215					Age10 / Age15	BF	1.25889	0.0725704	463	1	3.99376	0.00045366
UBF	O	5	27	70	0.22321	0.0631682	0.6485	0.248	2
UBF	O	5	27	71	0.0172063	0.00329983	0.7815	0.342667	2
UBF	O	5	27	72	0.0412479	0.022156	0.633167	0.252667	2															all pairwise contrasts for Width:
UBF	O	5	27	73	0.050676	0.0172063	0.6635	0.221833	2			contrast	BF_or_UBF	ratio	SE	df	null	t.ratio	p.value					contrast	BF_or_UBF	ratio	SE	df	null	t.ratio	p.value
UBF	O	5	27	74	0.0980521	0.0226274	0.607333	0.211	2			Temperature27 Age3 / Temperature30 Age3	UBF	0.923565	0.0669015	463	1	-1.09768	1					Temperature27 Age3 / Temperature30 Age3	UBF	1.10719	0.119406	463	1	0.944164	1
UBF	O	5	27	75	0.0454905	0.0329983	0.6845	0.265667	2			Temperature27 Age3 / Temperature32 Age3	UBF	0.774965	0.0516416	463	1	-3.82575	0.00973775					Temperature27 Age3 / Temperature32 Age3	UBF	0.798272	0.0734649	463	1	-2.44818	0.624417
UBF	O	5	30	223	0.0412479	0.00542115	0.499167	0.145167	2			Temperature27 Age3 / Temperature27 Age5	UBF	0.75186	0.0562712	463	1	-3.81073	0.0103265					Temperature27 Age3 / Temperature27 Age5	UBF	0.898585	0.100629	463	1	-0.954888	1
UBF	O	5	30	224	0.044312	0.00259272	0.497333	0.2065	2			Temperature27 Age3 / Temperature30 Age5	UBF	1.01756	0.127033	463	1	0.139417	1					Temperature27 Age3 / Temperature30 Age5	UBF	1.15745	0.219806	463	1	0.769976	1
UBF	O	5	30	225	0.0598684	0.0292271	0.355667	0.166	2			Temperature27 Age3 / Temperature32 Age5	UBF	1.02095	0.0780184	463	1	0.271334	1					Temperature27 Age3 / Temperature32 Age5	UBF	1.18825	0.13438	463	1	1.52514	0.999881
UBF	O	5	30	226	0.0348839	0.0115494	0.396333	0.150167	2			Temperature27 Age3 / Temperature27 Age10	UBF	1.22654	0.113103	463	1	2.21442	0.838929					Temperature27 Age3 / Temperature27 Age10	UBF	1.29344	0.16893	463	1	1.97013	0.964741
UBF	O	5	30	227	0.0167349	0.0146135	0.5245	0.170333	2			Temperature27 Age3 / Temperature30 Age10	UBF	0.956982	0.0736804	463	1	-0.571109	1					Temperature27 Age3 / Temperature30 Age10	UBF	1.19878	0.142731	463	1	1.52273	0.999886
UBF	O	5	30	228	0.0148492	0.0214489	0.4825	0.193833	2			Temperature27 Age3 / Temperature32 Age10	UBF	1.12144	0.097801	463	1	1.3142	0.999999					Temperature27 Age3 / Temperature32 Age10	UBF	1.31567	0.173811	463	1	2.07672	0.924444
UBF	O	5	32	389			0.353333	0.154667	1			Temperature27 Age3 / Temperature27 Age15	UBF	1.14626	0.106631	463	1	1.46735	0.999962					Temperature27 Age3 / Temperature27 Age15	UBF	1.31171	0.182926	463	1	1.94565	0.971145
UBF	O	5	32	390	0.0141421	0.00235702	0.386333	0.180333	2			Temperature27 Age3 / Temperature30 Age15	UBF	1.06016	0.0841596	463	1	0.735959	1					Temperature27 Age3 / Temperature30 Age15	UBF	1.30375	0.159283	463	1	2.17108	0.869937
UBF	O	5	32	391			0.373	0.128667	2			Temperature27 Age3 / Temperature32 Age15	UBF	1.12376	0.119894	463	1	1.09361	1					Temperature27 Age3 / Temperature32 Age15	UBF	1.29428	0.210297	463	1	1.58759	0.999636
UBF	O	5	32	392	0.0754247	0.0325269	0.454	0.169333	2			Temperature30 Age3 / Temperature32 Age3	UBF	0.839102	0.0505242	463	1	-2.91342	0.219507					Temperature30 Age3 / Temperature32 Age3	UBF	0.720989	0.0674706	463	1	-3.49572	0.0336394
UBF	O	5	32	393	0.0164992	0.000471405	0.378667	0.153333	2			Temperature30 Age3 / Temperature27 Age5	UBF	0.814085	0.0563215	463	1	-2.9731	0.185383					Temperature30 Age3 / Temperature27 Age5	UBF	0.811591	0.0919234	463	1	-1.84313	0.988923
UBF	O	5	32	394	0.0148492	0.00942809	0.4065	0.148333	2			Temperature30 Age3 / Temperature30 Age5	UBF	1.10177	0.133902	463	1	0.797472	1					Temperature30 Age3 / Temperature30 Age5	UBF	1.0454	0.199316	463	1	0.232861	1
UBF	O	5	32	395	0.00282843	0.0360624	0.502667	0.164833	2			Temperature30 Age3 / Temperature32 Age5	UBF	1.10545	0.0783588	463	1	1.41426	0.999988					Temperature30 Age3 / Temperature32 Age5	UBF	1.07321	0.122728	463	1	0.617845	1
UBF	O	5	32	396	0.0414836	0.0153206	0.534667	0.160167	2			Temperature30 Age3 / Temperature27 Age10	UBF	1.32805	0.116447	463	1	3.23568	0.0823021					Temperature30 Age3 / Temperature27 Age10	UBF	1.16822	0.153857	463	1	1.18057	1
UBF	O	5	32	397	0.141421	0.0216846	0.476	0.170333	2			Temperature30 Age3 / Temperature30 Age10	UBF	1.03618	0.0740912	463	1	0.49708	1					Temperature30 Age3 / Temperature30 Age10	UBF	1.08272	0.130215	463	1	0.660847	1
UBF	O	5	32	398	0.0292271	0.00447834	0.446667	0.167167	2			Temperature30 Age3 / Temperature32 Age10	UBF	1.21425	0.100061	463	1	2.35575	0.716182					Temperature30 Age3 / Temperature32 Age10	UBF	1.1883	0.158273	463	1	1.29531	0.999999
UBF	O	5	32	399	0.0452548	0.0535044	0.503333	0.179833	2			Temperature30 Age3 / Temperature27 Age15	UBF	1.24112	0.109885	463	1	2.43984	0.632877					Temperature30 Age3 / Temperature27 Age15	UBF	1.18472	0.166435	463	1	1.2066	1
UBF	O	5	32	400	0.00872098	0.0615183	0.5295	0.187167	2			Temperature30 Age3 / Temperature30 Age15	UBF	1.1479	0.0850281	463	1	1.86219	0.986559					Temperature30 Age3 / Temperature30 Age15	UBF	1.17753	0.145243	463	1	1.32492	0.999999
UBF	O	5	32	401	0.0589256	0.0440763	0.546333	0.165167	2			Temperature30 Age3 / Temperature32 Age15	UBF	1.21676	0.125083	463	1	1.90849	0.979135					Temperature30 Age3 / Temperature32 Age15	UBF	1.16898	0.19097	463	1	0.955714	1
UBF	O	5	32	402	0.000707107	0.013435	0.511167	0.150167	2			Temperature32 Age3 / Temperature27 Age5	UBF	0.970186	0.0612034	463	1	-0.479793	1					Temperature32 Age3 / Temperature27 Age5	UBF	1.12566	0.110678	463	1	1.20393	1
UBF	O	5	32	403	0.424971	0.246073	0.833167	0.302333	2			Temperature32 Age3 / Temperature30 Age5	UBF	1.31304	0.155158	463	1	2.30472	0.763744					Temperature32 Age3 / Temperature30 Age5	UBF	1.44995	0.264154	463	1	2.03933	0.941037
UBF	O	5	32	404	0.0921596	0.0230988	0.5225	0.156333	2			Temperature32 Age3 / Temperature32 Age5	UBF	1.31742	0.0855592	463	1	4.24472	0.00174455					Temperature32 Age3 / Temperature32 Age5	UBF	1.48852	0.148226	463	1	3.99466	0.0049607
UBF	O	5	32	405	0.135293	0.00919239	0.345333	0.169833	2			Temperature32 Age3 / Temperature27 Age10	UBF	1.58271	0.131293	463	1	5.53478	3.44903e-06					Temperature32 Age3 / Temperature27 Age10	UBF	1.6203	0.192973	463	1	4.05228	0.00391809
UBF	O	5	32	406	0.0160278	0.00683537	0.519667	0.1715	2			Temperature32 Age3 / Temperature30 Age10	UBF	1.23487	0.0810327	463	1	3.21495	0.0880711					Temperature32 Age3 / Temperature30 Age10	UBF	1.50172	0.159654	463	1	3.82459	0.00978209
UBF	O	5	32	407	0.0546829	0.0153206	0.523	0.1755	2			Temperature32 Age3 / Temperature32 Age10	UBF	1.44708	0.11194	463	1	4.7773	0.000157637					Temperature32 Age3 / Temperature32 Age10	UBF	1.64815	0.199003	463	1	4.13818	0.00274137
UBF	O	5	32	408	0.0183848	0.00636396	0.519	0.160167	2			Temperature32 Age3 / Temperature27 Age15	UBF	1.47911	0.124033	463	1	4.66794	0.00026331					Temperature32 Age3 / Temperature27 Age15	UBF	1.64319	0.211548	463	1	3.85763	0.00859105
UBF	O	5	32	409	0.0504403	0.00329983	0.493667	0.176333	2			Temperature32 Age3 / Temperature30 Age15	UBF	1.36801	0.0935862	463	1	4.58061	0.000393822					Temperature32 Age3 / Temperature30 Age15	UBF	1.63322	0.179302	463	1	4.46832	0.000654642
UBF	O	5	32	410	0.00919239	0.00824958	0.421833	0.150833	2			Temperature32 Age3 / Temperature32 Age15	UBF	1.45008	0.143265	463	1	3.76137	0.0125054					Temperature32 Age3 / Temperature32 Age15	UBF	1.62135	0.248691	463	1	3.15065	0.108264
UBF	O	5	32	411	0.059397	0.00824958	0.402667	0.165167	2			Temperature27 Age5 / Temperature30 Age5	UBF	1.35339	0.166441	463	1	2.46062	0.611783					Temperature27 Age5 / Temperature30 Age5	UBF	1.28808	0.248642	463	1	1.31147	0.999999
UBF	O	5	32	412	0.0669394	0.0115494	0.351667	0.161833	2			Temperature27 Age5 / Temperature32 Age5	UBF	1.3579	0.0995878	463	1	4.17155	0.00238205					Temperature27 Age5 / Temperature32 Age5	UBF	1.32235	0.156392	463	1	2.36254	0.709645
UBF	O	5	32	413	0.0629325	0.0426621	0.4085	0.157167	2			Temperature27 Age5 / Temperature27 Age10	UBF	1.63134	0.146298	463	1	5.45727	5.20938e-06					Temperature27 Age5 / Temperature27 Age10	UBF	1.43942	0.194483	463	1	2.69584	0.382466
UBF	O	5	32	414	0.0287557	0.019799	0.283667	0.160667	2			Temperature27 Age5 / Temperature30 Age10	UBF	1.27282	0.0941105	463	1	3.26262	0.0753022					Temperature27 Age5 / Temperature30 Age10	UBF	1.33407	0.165414	463	1	2.32464	0.74554
UBF	O	5	32	415	0.0108423	0.0256915	0.331667	0.1365	2			Temperature27 Age5 / Temperature32 Age10	UBF	1.49155	0.126076	463	1	4.73008	0.000196971					Temperature27 Age5 / Temperature32 Age10	UBF	1.46416	0.199954	463	1	2.79195	0.303077
UBF	O	10	27	98	0.0176777	0.00730677	0.4155	0.162833	2			Temperature27 Age5 / Temperature27 Age15	UBF	1.52456	0.137994	463	1	4.659	0.000274476					Temperature27 Age5 / Temperature27 Age15	UBF	1.45975	0.209746	463	1	2.63258	0.440387
UBF	O	10	27	99	0.0275772	0.019799	0.417167	0.163333	2			Temperature27 Age5 / Temperature30 Age15	UBF	1.41005	0.107764	463	1	4.49625	0.000577482					Temperature27 Age5 / Temperature30 Age15	UBF	1.45089	0.184234	463	1	2.93102	0.20898
UBF	O	10	27	100	0.0141421	0.0164992	0.407667	0.159	2			Temperature27 Age5 / Temperature32 Age15	UBF	1.49464	0.156202	463	1	3.84547	0.00901227					Temperature27 Age5 / Temperature32 Age15	UBF	1.44035	0.239281	463	1	2.19645	0.852225
UBF	O	10	27	101	0.0754247	0.00542115	0.397	0.144833	2			Temperature30 Age5 / Temperature32 Age5	UBF	1.00334	0.124359	463	1	0.0268633	1					Temperature30 Age5 / Temperature32 Age5	UBF	1.0266	0.198828	463	1	0.135572	1
UBF	O	10	27	102	0.0282843	0.0223917	0.412667	0.138167	2			Temperature30 Age5 / Temperature27 Age10	UBF	1.20538	0.161837	463	1	1.39126	0.999993					Temperature30 Age5 / Temperature27 Age10	UBF	1.11749	0.228412	463	1	0.543479	1
UBF	O	10	27	103	0.0115494	0.00707107	0.4095	0.162667	2			Temperature30 Age5 / Temperature30 Age10	UBF	0.940469	0.116902	463	1	-0.493768	1					Temperature30 Age5 / Temperature30 Age10	UBF	1.0357	0.204265	463	1	0.177871	1
UBF	O	10	27	104	0.0433692	0.024513	0.426	0.164333	2			Temperature30 Age5 / Temperature32 Age10	UBF	1.10209	0.144237	463	1	0.742739	1					Temperature30 Age5 / Temperature32 Age10	UBF	1.1367	0.233433	463	1	0.623915	1
UBF	O	10	27	105	0.0268701	0.0190919	0.409333	0.1635	2			Temperature30 Age5 / Temperature27 Age15	UBF	1.12648	0.151873	463	1	0.88336	1					Temperature30 Age5 / Temperature27 Age15	UBF	1.13327	0.238173	463	1	0.595301	1
UBF	O	10	27	106	0.08391	0.00424264	0.387333	0.147667	2			Temperature30 Age5 / Temperature30 Age15	UBF	1.04187	0.131064	463	1	0.326067	1					Temperature30 Age5 / Temperature30 Age15	UBF	1.1264	0.224283	463	1	0.597767	1
UBF	O	10	27	107	0.0282843	0.017442	0.404333	0.138333	2			Temperature30 Age5 / Temperature32 Age15	UBF	1.10437	0.159679	463	1	0.686591	1					Temperature30 Age5 / Temperature32 Age15	UBF	1.11821	0.252828	463	1	0.494175	1
UBF	O	10	27	108	0.0358267	0.0131993	0.392	0.189333	2			Temperature32 Age5 / Temperature27 Age10	UBF	1.20137	0.109322	463	1	2.01614	0.949954					Temperature32 Age5 / Temperature27 Age10	UBF	1.08853	0.148072	463	1	0.623605	1
UBF	O	10	27	109	0.0101352	0.0176777	0.3875	0.176833	2			Temperature32 Age5 / Temperature30 Age10	UBF	0.937343	0.0707997	463	1	-0.856663	1					Temperature32 Age5 / Temperature30 Age10	UBF	1.00886	0.126099	463	1	0.0705922	1
UBF	O	10	27	110	0.0777817	0.00612826	0.302	0.189	2			Temperature32 Age5 / Temperature32 Age10	UBF	1.09843	0.0943811	463	1	1.09256	1					Temperature32 Age5 / Temperature32 Age10	UBF	1.10724	0.152216	463	1	0.741023	1
UBF	O	10	27	111	0.066468	0.0256915	0.384333	0.155833	2			Temperature32 Age5 / Temperature27 Age15	UBF	1.12273	0.10309	463	1	1.26078	1					Temperature32 Age5 / Temperature27 Age15	UBF	1.1039	0.159569	463	1	0.683875	1
UBF	O	10	27	112	0.030877	0.00636396	0.402167	0.146833	2			Temperature32 Age5 / Temperature30 Age15	UBF	1.03841	0.0809628	463	1	0.483382	1					Temperature32 Age5 / Temperature30 Age15	UBF	1.09721	0.140394	463	1	0.724997	1
UBF	O	10	27	113	0.0457262	0.0141421	0.316	0.129	2			Temperature32 Age5 / Temperature32 Age15	UBF	1.1007	0.116279	463	1	0.9082	1					Temperature32 Age5 / Temperature32 Age15	UBF	1.08924	0.181765	463	1	0.512219	1
UBF	O	10	27	114	0.0273415	0.00471405	0.351667	0.155333	2			Temperature27 Age10 / Temperature30 Age10	UBF	0.780227	0.0713761	463	1	-2.7128	0.367659					Temperature27 Age10 / Temperature30 Age10	UBF	0.926811	0.130713	463	1	-0.538912	1
UBF	O	10	27	115	0.0334697	0.0351196	0.315333	0.1605	2			Temperature27 Age10 / Temperature32 Age10	UBF	0.914309	0.0916437	463	1	-0.89379	1					Temperature27 Age10 / Temperature32 Age10	UBF	1.01719	0.154823	463	1	0.111967	1
UBF	O	10	27	116	0.0172063	0.0254558	0.3055	0.119	2			Temperature27 Age10 / Temperature27 Age15	UBF	0.934542	0.0984366	463	1	-0.642719	1					Temperature27 Age10 / Temperature27 Age15	UBF	1.01412	0.160868	463	1	0.088415	1
UBF	O	10	27	117			0.377	0.112	2			Temperature27 Age10 / Temperature30 Age15	UBF	0.864351	0.080819	463	1	-1.55906	0.999778					Temperature27 Age10 / Temperature30 Age15	UBF	1.00797	0.144814	463	1	0.0552575	1
UBF	O	10	30	249	0.0226274	0	0.532333	0.161667	2			Temperature27 Age10 / Temperature32 Age15	UBF	0.9162	0.107722	463	1	-0.744385	1					Temperature27 Age10 / Temperature32 Age15	UBF	1.00065	0.179322	463	1	0.00361171	1
UBF	O	10	30	250	0.05539	0.0148492	0.5275	0.182167	2			Temperature30 Age10 / Temperature32 Age10	UBF	1.17185	0.10129	463	1	1.83469	0.989855					Temperature30 Age10 / Temperature32 Age10	UBF	1.09751	0.156316	463	1	0.653296	1
UBF	O	10	30	251	0.0183848	0.0296985	0.474	0.17	2			Temperature30 Age10 / Temperature27 Age15	UBF	1.19778	0.110555	463	1	1.95528	0.96874					Temperature30 Age10 / Temperature27 Age15	UBF	1.09421	0.163331	463	1	0.603141	1
UBF	O	10	30	252	0.0249844	0.000235702	0.461	0.143167	2			Temperature30 Age10 / Temperature30 Age15	UBF	1.10782	0.0869993	463	1	1.30385	0.999999					Temperature30 Age10 / Temperature30 Age15	UBF	1.08757	0.144934	463	1	0.629907	1
UBF	O	10	30	253	0.0327626	0.0259272	0.515167	0.166333	2			Temperature30 Age10 / Temperature32 Age15	UBF	1.17427	0.124541	463	1	1.51473	0.999902					Temperature30 Age10 / Temperature32 Age15	UBF	1.07967	0.1846	463	1	0.448317	1
UBF	O	10	30	254	0.00141421	0.00164992	0.372667	0.154833	2			Temperature32 Age10 / Temperature27 Age15	UBF	1.02213	0.103215	463	1	0.21676	1					Temperature32 Age10 / Temperature27 Age15	UBF	0.996988	0.159385	463	1	-0.0188722	1
UBF	O	10	30	255			0.489	0.177	2			Temperature32 Age10 / Temperature30 Age15	UBF	0.94536	0.0837329	463	1	-0.634385	1					Temperature32 Age10 / Temperature30 Age15	UBF	0.990938	0.143722	463	1	-0.0627657	1
UBF	O	10	30	256	0.0638753	0.00683537	0.341833	0.158833	2			Temperature32 Age10 / Temperature32 Age15	UBF	1.00207	0.113928	463	1	0.0181728	1					Temperature32 Age10 / Temperature32 Age15	UBF	0.983739	0.177373	463	1	-0.0909285	1
UBF	O	10	30	257	0.00424264	0.00777817	0.508333	0.167833	2			Temperature27 Age15 / Temperature30 Age15	UBF	0.924893	0.0872207	463	1	-0.827938	1					Temperature27 Age15 / Temperature30 Age15	UBF	0.993932	0.150839	463	1	-0.0401044	1
UBF	O	10	30	258	0.00329983	0.0117851	0.347333	0.127	2			Temperature27 Age15 / Temperature32 Age15	UBF	0.980373	0.115893	463	1	-0.167684	1					Temperature27 Age15 / Temperature32 Age15	UBF	0.986711	0.183288	463	1	-0.0720179	1
UBF	O	10	30	259	0.026163	0.0282843	0.5395	0.154	2			Temperature30 Age15 / Temperature32 Age15	UBF	1.05999	0.114274	463	1	0.540367	1					Temperature30 Age15 / Temperature32 Age15	UBF	0.992735	0.171899	463	1	-0.0421092	1
UBF	O	10	30	260	0.022156	0.0113137	0.499	0.174667	2			Temperature27 Age3 / Temperature30 Age3	BF	0.991016	0.0395357	463	1	-0.226217	1					Temperature27 Age3 / Temperature30 Age3	BF	1.05936	0.0454413	463	1	1.34422	0.999998
UBF	O	10	30	261	0.00683537	0.0254558	0.5305	0.168667	2			Temperature27 Age3 / Temperature32 Age3	BF	1.19176	0.0593264	463	1	3.5241	0.030368					Temperature27 Age3 / Temperature32 Age3	BF	1.3071	0.0720885	463	1	4.85594	0.000108336
UBF	O	10	30	262	0.0516188	0.0459619	0.4925	0.203833	2			Temperature27 Age3 / Temperature27 Age5	BF	0.997107	0.051649	463	1	-0.0559289	1					Temperature27 Age3 / Temperature27 Age5	BF	1.04477	0.0580845	463	1	0.787812	1
UBF	O	10	30	263	0.0535044	0.0450191	0.526167	0.200833	2			Temperature27 Age3 / Temperature30 Age5	BF	1.05015	0.0456154	463	1	1.12646	1					Temperature27 Age3 / Temperature30 Age5	BF	1.11018	0.0517528	463	1	2.2421	0.817301
UBF	O	10	30	264	0.0339411	0.0214489	0.539667	0.170167	2			Temperature27 Age3 / Temperature32 Age5	BF	1.26856	0.0575789	463	1	5.24098	1.60498e-05					Temperature27 Age3 / Temperature32 Age5	BF	1.54159	0.0827423	463	1	8.06381	4.17666e-13
UBF	O	10	30	265	0.0374767	0.00612826	0.5255	0.145667	2			Temperature27 Age3 / Temperature27 Age10	BF	1.38352	0.068399	463	1	6.5663	9.15819e-09					Temperature27 Age3 / Temperature27 Age10	BF	1.87054	0.120133	463	1	9.7508	0
UBF	O	10	30	266	0.0311127	0.0129636	0.56	0.146167	2			Temperature27 Age3 / Temperature30 Age10	BF	1.36676	0.0692516	463	1	6.16651	1.00465e-07					Temperature27 Age3 / Temperature30 Age10	BF	1.58515	0.0928678	463	1	7.86324	1.75127e-12
UBF	O	10	30	267	0.00989949	0.00942809	0.532667	0.163	2			Temperature27 Age3 / Temperature32 Age10	BF	1.52443	0.0741667	463	1	8.6661	7.32747e-15					Temperature27 Age3 / Temperature32 Age10	BF	2.20977	0.14729	463	1	11.8955	0
UBF	O	10	30	268	0.0160278	0.0450191	0.462333	0.1885	2			Temperature27 Age3 / Temperature27 Age15	BF	1.67058	0.104716	463	1	8.18679	1.75859e-13					Temperature27 Age3 / Temperature27 Age15	BF	2.37312	0.208157	463	1	9.85254	0
UBF	O	10	30	269	0.0256915	0.0445477	0.4745	0.185167	2			Temperature27 Age3 / Temperature30 Age15	BF	1.57835	0.0857112	463	1	8.40412	3.66374e-14					Temperature27 Age3 / Temperature30 Age15	BF	2.28176	0.172767	463	1	10.8952	0
UBF	O	10	30	270	0.0551543	0.000707107	0.531333	0.152167	2			Temperature27 Age3 / Temperature32 Age15	BF	1.55995	0.100066	463	1	6.93182	9.2461e-10					Temperature27 Age3 / Temperature32 Age15	BF	2.41408	0.234737	463	1	9.06362	0
UBF	O	10	30	271	0.0209775	0.0155563	0.4485	0.158	2			Temperature30 Age3 / Temperature32 Age3	BF	1.20256	0.0604887	463	1	3.66714	0.0179071					Temperature30 Age3 / Temperature32 Age3	BF	1.23387	0.070058	463	1	3.7012	0.0157429
UBF	O	10	32	444	0.05539	0.0167349	0.410167	0.146833	2			Temperature30 Age3 / Temperature27 Age5	BF	1.00615	0.0526196	463	1	0.117168	1					Temperature30 Age3 / Temperature27 Age5	BF	0.986234	0.056423	463	1	-0.242294	1
UBF	O	10	32	445	0.0266344	0.0254558	0.577167	0.151333	2			Temperature30 Age3 / Temperature30 Age5	BF	1.05967	0.0466586	463	1	1.31622	0.999999					Temperature30 Age3 / Temperature30 Age5	BF	1.04797	0.05086	463	1	0.965536	1
UBF	O	10	32	446	0.0400694	0.000235702	0.393333	0.1565	2			Temperature30 Age3 / Temperature32 Age5	BF	1.28006	0.0588292	463	1	5.37247	8.13432e-06					Temperature30 Age3 / Temperature32 Age5	BF	1.45521	0.0805384	463	1	6.77845	2.44875e-09
UBF	O	10	32	447	0.0575114	0.0101352	0.546667	0.186167	2			Temperature30 Age3 / Temperature27 Age10	BF	1.39606	0.069749	463	1	6.67822	4.58544e-09					Temperature30 Age3 / Temperature27 Age10	BF	1.76574	0.115879	463	1	8.66369	7.32747e-15
UBF	O	10	32	448	0.0365339	0.0120208	0.4655	0.136833	2			Temperature30 Age3 / Temperature30 Age10	BF	1.37915	0.0705831	463	1	6.28136	5.11099e-08					Temperature30 Age3 / Temperature30 Age10	BF	1.49633	0.0899612	463	1	6.70341	3.91914e-09
UBF	O	10	32	449	0.0424264	0.0266344	0.405	0.127167	2			Temperature30 Age3 / Temperature32 Age10	BF	1.53825	0.0756562	463	1	8.75599	0					Temperature30 Age3 / Temperature32 Age10	BF	2.08595	0.14186	463	1	10.811	0
UBF	O	10	32	450	0.0563328	0.0254558	0.456167	0.165	2			Temperature30 Age3 / Temperature27 Age15	BF	1.68572	0.106362	463	1	8.27621	8.79297e-14					Temperature30 Age3 / Temperature27 Age15	BF	2.24016	0.198807	463	1	9.08819	0
UBF	O	10	32	451	0.0167349	0.0242773	0.456167	0.144167	2			Temperature30 Age3 / Temperature30 Age15	BF	1.59266	0.087247	463	1	8.49577	1.46549e-14					Temperature30 Age3 / Temperature30 Age15	BF	2.15391	0.165658	463	1	9.9764	0
UBF	O	10	32	452	0.00824958	0.0155563	0.379833	0.157667	2			Temperature30 Age3 / Temperature32 Age15	BF	1.5741	0.101609	463	1	7.02827	4.96854e-10					Temperature30 Age3 / Temperature32 Age15	BF	2.27882	0.22371	463	1	8.39017	3.66374e-14
UBF	O	10	32	453			0.404	0.178	2			Temperature32 Age3 / Temperature27 Age5	BF	0.836668	0.0503508	463	1	-2.96324	0.190715					Temperature32 Age3 / Temperature27 Age5	BF	0.799304	0.0534682	463	1	-3.34881	0.0563163
UBF	O	10	32	454	0.0176777	0.00377124	0.378167	0.132667	2			Temperature32 Age3 / Temperature30 Age5	BF	0.881173	0.0468376	463	1	-2.37991	0.692739					Temperature32 Age3 / Temperature30 Age5	BF	0.849343	0.0506553	463	1	-2.73794	0.346318
UBF	O	10	32	455	0.088624	0.00235702	0.450667	0.151333	2			Temperature32 Age3 / Temperature32 Age5	BF	1.06444	0.0582893	463	1	1.14046	1					Temperature32 Age3 / Temperature32 Age5	BF	1.17939	0.0770201	463	1	2.52662	0.544654
UBF	O	10	32	456	0.0334697	0.00141421	0.382	0.137333	2			Temperature32 Age3 / Temperature27 Age10	BF	1.1609	0.0675191	463	1	2.56524	0.505873					Temperature32 Age3 / Temperature27 Age10	BF	1.43106	0.106213	463	1	4.82915	0.000123173
UBF	O	10	32	457	0.0820244	0.0164992	0.454333	0.152	2			Temperature32 Age3 / Temperature30 Age10	BF	1.14685	0.0679044	463	1	2.31406	0.75527					Temperature32 Age3 / Temperature30 Age10	BF	1.21272	0.0841616	463	1	2.77908	0.313049
UBF	O	10	32	458	0.0155563	0.00942809	0.356667	0.128333	2			Temperature32 Age3 / Temperature32 Age10	BF	1.27914	0.0735429	463	1	4.28205	0.00148565					Temperature32 Age3 / Temperature32 Age10	BF	1.69059	0.129047	463	1	6.87877	1.29746e-09
UBF	O	10	32	459	0.00659966	0.0216846	0.354333	0.141667	2			Temperature32 Age3 / Temperature27 Age15	BF	1.40177	0.0977992	463	1	4.84083	0.000116477					Temperature32 Age3 / Temperature27 Age15	BF	1.81556	0.172981	463	1	6.25961	5.8134e-08
UBF	O	10	32	460	0.00636396	0.00282843	0.3275	0.138	2			Temperature32 Age3 / Temperature30 Age15	BF	1.32439	0.082575	463	1	4.50601	0.000552641					Temperature32 Age3 / Temperature30 Age15	BF	1.74566	0.147267	463	1	6.60414	7.25551e-09
UBF	O	10	32	461	0.0921596	0.0311127	0.3075	0.162667	2			Temperature32 Age3 / Temperature32 Age15	BF	1.30895	0.0930493	463	1	3.78725	0.0113143					Temperature32 Age3 / Temperature32 Age15	BF	1.84689	0.19228	463	1	5.89286	4.82766e-07
UBF	O	10	32	462	0.00141421	0.00919239	0.374	0.1605	2			Temperature27 Age5 / Temperature30 Age5	BF	1.05319	0.0579768	463	1	0.941484	1					Temperature27 Age5 / Temperature30 Age5	BF	1.0626	0.0638108	463	1	1.01115	1
UBF	O	10	32	463	0.0339411	0.0219203	0.455	0.172167	2			Temperature27 Age5 / Temperature32 Age5	BF	1.27224	0.0720108	463	1	4.25396	0.00167672					Temperature27 Age5 / Temperature32 Age5	BF	1.47552	0.0969128	463	1	5.92284	4.07625e-07
UBF	O	15	27	136	0.0367696	0.0351196	0.498	0.2135	2			Temperature27 Age5 / Temperature27 Age10	BF	1.38753	0.0831098	463	1	5.46808	4.91957e-06					Temperature27 Age5 / Temperature27 Age10	BF	1.79038	0.133473	463	1	7.81262	2.49867e-12
UBF	O	15	27	137	0.0445477	0.00188562	0.4535	0.171667	2			Temperature27 Age5 / Temperature30 Age10	BF	1.37073	0.0835002	463	1	5.17664	2.22685e-05					Temperature27 Age5 / Temperature30 Age10	BF	1.51722	0.10583	463	1	5.97655	3.00536e-07
UBF	O	15	27	138	0.00730677	0.0120208	0.4185	0.1715	2			Temperature27 Age5 / Temperature32 Age10	BF	1.52886	0.0905848	463	1	7.16488	2.03828e-10					Temperature27 Age5 / Temperature32 Age10	BF	2.11507	0.162129	463	1	9.77233	0
UBF	O	15	27	139	0.00188562	0.0183848	0.561333	0.183	2			Temperature27 Age5 / Temperature27 Age15	BF	1.67542	0.119328	463	1	7.24581	1.19489e-10					Temperature27 Age5 / Temperature27 Age15	BF	2.27143	0.216999	463	1	8.58757	7.32747e-15
UBF	O	15	27	140	0.0348839	0	0.410333	0.145333	2			Temperature27 Age5 / Temperature30 Age15	BF	1.58293	0.101264	463	1	7.17925	1.85444e-10					Temperature27 Age5 / Temperature30 Age15	BF	2.18398	0.184879	463	1	9.22772	0
UBF	O	15	27	141	0.00777817	0.0296985	0.432833	0.168667	2			Temperature27 Age5 / Temperature32 Age15	BF	1.56448	0.113448	463	1	6.17188	9.73616e-08					Temperature27 Age5 / Temperature32 Age15	BF	2.31063	0.241104	463	1	8.02638	5.4956e-13
UBF	O	15	27	142	0.039598	0.0113137	0.369667	0.146667	2			Temperature30 Age5 / Temperature32 Age5	BF	1.20798	0.05927	463	1	3.85106	0.00881613					Temperature30 Age5 / Temperature32 Age5	BF	1.3886	0.0809227	463	1	5.63335	2.02763e-06
UBF	O	15	27	143	0.0626968	0.0193276	0.281667	0.132667	2			Temperature30 Age5 / Temperature27 Age10	BF	1.31745	0.0696056	463	1	5.21823	1.80275e-05					Temperature30 Age5 / Temperature27 Age10	BF	1.6849	0.114771	463	1	7.65898	7.29083e-12
UBF	O	15	27	144	0.0339411	0.00683537	0.381333	0.132167	2			Temperature30 Age5 / Temperature30 Age10	BF	1.3015	0.0702627	463	1	4.88119	9.59427e-05					Temperature30 Age5 / Temperature30 Age10	BF	1.42783	0.0897115	463	1	5.66855	1.67416e-06
UBF	O	15	27	145	0.0129636	0.0181491	0.2525	0.130833	2			Temperature30 Age5 / Temperature32 Age10	BF	1.45164	0.0756279	463	1	7.15363	2.1945e-10					Temperature30 Age5 / Temperature32 Age10	BF	1.99046	0.140156	463	1	9.77602	0
UBF	O	15	27	146	0.0190919	0.00494975	0.2795	0.125833	2			Temperature30 Age5 / Temperature27 Age15	BF	1.5908	0.104028	463	1	7.09914	3.13462e-10					Temperature30 Age5 / Temperature27 Age15	BF	2.13761	0.193676	463	1	8.3847	4.39648e-14
UBF	O	15	27	147	0.0179134	0.0131993	0.421	0.155667	2			Temperature30 Age5 / Temperature30 Age15	BF	1.50298	0.0862896	463	1	7.09689	3.18093e-10					Temperature30 Age5 / Temperature30 Age15	BF	2.05531	0.162465	463	1	9.11401	0
UBF	O	15	27	148	0.0296985	0.0358267	0.551667	0.162	2			Temperature30 Age5 / Temperature32 Age15	BF	1.48546	0.0992269	463	1	5.92415	4.04623e-07					Temperature30 Age5 / Temperature32 Age15	BF	2.1745	0.217127	463	1	7.77953	3.15081e-12
UBF	O	15	27	149	0.0537401	0.0129636	0.379333	0.1485	2			Temperature32 Age5 / Temperature27 Age10	BF	1.09062	0.0593839	463	1	1.59311	0.999601					Temperature32 Age5 / Temperature27 Age10	BF	1.21339	0.0887325	463	1	2.64491	0.428795
UBF	O	15	27	150	0.0252201	0.0148492	0.492833	0.1465	2			Temperature32 Age5 / Temperature30 Age10	BF	1.07741	0.0598704	463	1	1.34181	0.999998					Temperature32 Age5 / Temperature30 Age10	BF	1.02826	0.0701584	463	1	0.408398	1
UBF	O	15	27	151	0.0311127	0.00730677	0.464	0.1325	2			Temperature32 Age5 / Temperature32 Age10	BF	1.2017	0.0645754	463	1	3.41925	0.044121					Temperature32 Age5 / Temperature32 Age10	BF	1.43344	0.107897	463	1	4.78366	0.000152955
UBF	O	15	27	152	0.0235702	0.000707107	0.282667	0.113167	2			Temperature32 Age5 / Temperature27 Age15	BF	1.31691	0.0878455	463	1	4.12683	0.00287488					Temperature32 Age5 / Temperature27 Age15	BF	1.5394	0.145364	463	1	4.56846	0.000416289
UBF	O	15	30	294	0.0563328	0.024513	0.447833	0.152	2			Temperature32 Age5 / Temperature30 Age15	BF	1.2442	0.0732874	463	1	3.70942	0.0152587					Temperature32 Age5 / Temperature30 Age15	BF	1.48014	0.123448	463	1	4.7017	0.00022498
UBF	O	15	30	295	0.0358267	0.0127279	0.361	0.157667	2			Temperature32 Age5 / Temperature32 Age15	BF	1.2297	0.0837232	463	1	3.03701	0.153641					Temperature32 Age5 / Temperature32 Age15	BF	1.56597	0.161819	463	1	4.34032	0.00115333
UBF	O	15	30	296	0.0502046	0.00542115	0.5445	0.165833	2			Temperature27 Age10 / Temperature30 Age10	BF	0.987892	0.0582092	463	1	-0.206744	1					Temperature27 Age10 / Temperature30 Age10	BF	0.847426	0.0650876	463	1	-2.15544	0.880224
UBF	O	15	30	297	0.0381838	0.00683537	0.432	0.155167	2			Temperature27 Age10 / Temperature32 Age10	BF	1.10185	0.0630239	463	1	1.69577	0.998104					Temperature27 Age10 / Temperature32 Age10	BF	1.18135	0.0981988	463	1	2.00493	0.953906
UBF	O	15	30	298	0.0106066	0.000942809	0.340833	0.124	2			Temperature27 Age10 / Temperature27 Age15	BF	1.20749	0.0839501	463	1	2.71184	0.368492					Temperature27 Age10 / Temperature27 Age15	BF	1.26868	0.127883	463	1	2.3609	0.711229
UBF	O	15	30	299	0.0523259	0.00188562	0.428667	0.139	2			Temperature27 Age10 / Temperature30 Age15	BF	1.14082	0.070819	463	1	2.12239	0.900336					Temperature27 Age10 / Temperature30 Age15	BF	1.21984	0.11046	463	1	2.19451	0.853624
UBF	O	15	30	300	0.0141421	0.0129636	0.407	0.1435	2			Temperature27 Age10 / Temperature32 Age15	BF	1.12753	0.0798832	463	1	1.69416	0.998146					Temperature27 Age10 / Temperature32 Age15	BF	1.29058	0.140914	463	1	2.33625	0.734702
UBF	O	15	30	301	0.00589256	0.00895669	0.450167	0.167667	2			Temperature30 Age10 / Temperature32 Age10	BF	1.11536	0.0649855	463	1	1.87382	0.984932					Temperature30 Age10 / Temperature32 Age10	BF	1.39404	0.109921	463	1	4.21318	0.00199638
UBF	O	15	30	302	0.0172063	0.000471405	0.575167	0.196333	2			Temperature30 Age10 / Temperature27 Age15	BF	1.22228	0.0860543	463	1	2.85098	0.260068					Temperature30 Age10 / Temperature27 Age15	BF	1.4971	0.145676	463	1	4.14705	0.0026411
UBF	O	15	30	303	0.0113137	0.00235702	0.534	0.138	2			Temperature30 Age10 / Temperature30 Age15	BF	1.15481	0.072823	463	1	2.28246	0.783463					Temperature30 Age10 / Temperature30 Age15	BF	1.43946	0.124724	463	1	4.20412	0.00207487
UBF	O	15	30	304	0.0242773	0.0157921	0.398167	0.146167	2			Temperature30 Age10 / Temperature32 Age15	BF	1.14135	0.0818478	463	1	1.84363	0.988865					Temperature30 Age10 / Temperature32 Age15	BF	1.52294	0.161385	463	1	3.96944	0.00549526
UBF	O	15	30	305	0.0195633	0.0247487	0.533833	0.179167	2			Temperature32 Age10 / Temperature27 Age15	BF	1.09587	0.0755793	463	1	1.32737	0.999999					Temperature32 Age10 / Temperature27 Age15	BF	1.07393	0.109933	463	1	0.696722	1
UBF	O	15	30	306	0.0278129	0.00801388	0.412333	0.158667	2			Temperature32 Age10 / Temperature30 Age15	BF	1.03537	0.0636259	463	1	0.565594	1					Temperature32 Age10 / Temperature30 Age15	BF	1.03258	0.0952998	463	1	0.347381	1
UBF	O	15	30	307	0.000707107	0.00801388	0.3185	0.09	2			Temperature32 Age10 / Temperature32 Age15	BF	1.0233	0.0719395	463	1	0.327635	1					Temperature32 Age10 / Temperature32 Age15	BF	1.09246	0.120864	463	1	0.799308	1
UBF	O	15	30	308	0.0424264	0.0113137	0.317333	0.124667	2			Temperature27 Age15 / Temperature30 Age15	BF	0.944794	0.0690313	463	1	-0.77723	1					Temperature27 Age15 / Temperature30 Age15	BF	0.961501	0.104308	463	1	-0.361892	1
UBF	O	15	30	309	0.0412479	0.00589256	0.293167	0.1225	2			Temperature27 Age15 / Temperature32 Age15	BF	0.933782	0.0753092	463	1	-0.849504	1					Temperature27 Age15 / Temperature32 Age15	BF	1.01726	0.126611	463	1	0.137475	1
UBF	O	15	30	310	0.0318198	0.00565685	0.2655	0.11	2			Temperature30 Age15 / Temperature32 Age15	BF	0.988345	0.0734589	463	1	-0.157738	1					Temperature30 Age15 / Temperature32 Age15	BF	1.05799	0.123065	463	1	0.484617	1
UBF	O	15	30	311	0.0426621	0.00259272	0.490833	0.1615	2
UBF	O	15	30	312	0.0787246	0.0313484	0.507333	0.162167	2
UBF	O	15	30	313	0.0115494	0.00188562	0.5295	0.178	2
UBF	O	15	30	314	0.0806102	0.00895669	0.432667	0.15	2
UBF	O	15	30	315	0.0525616	0.00966379	0.470167	0.160833	2
UBF	O	15	30	316	0.0374767	0.0287557	0.553167	0.147	2
UBF	O	15	30	317	0.0216846	0.00400694	0.551333	0.172833	2
UBF	O	15	30	318	0.0139064	0.0516188	0.424833	0.214833	2
UBF	O	15	32	478	0.000707107	0.0172063	0.397833	0.138833	2
UBF	O	15	32	479	0.0362981	0.0120208	0.404667	0.149833	2
UBF	O	15	32	480	0.0327626	0.0124922	0.269167	0.111833	2
UBF	O	15	32	481	0.00895669	0.0157921	0.372667	0.179833	2
UBF	O	15	32	482	0.0263987	0.0266344	0.417333	0.130167	2
UBF	O	15	32	483	0.00895669	0.0122565	0.414	0.166667	2
UBF	O	15	32	484	0.0560971	0.0242773	0.368	0.1575	2
UBF	O	15	32	485	0.000707107	0.000471405	0.418167	0.171	2
UBF	O	15	32	486	0.0334697	0.0247487	0.565667	0.168167	2
UBF	O	15	32	487	0.00518545	0.00612826	0.400667	0.160333	2
UBF	O	15	32	488	0.0143778	0.0106066	0.546167	0.157833	2
BF	O	3	27	1	0.072832	0.119737	0.927167	0.568	2
BF	O	3	27	2	0.0832029	0.216846	1.1535	0.544667	2
BF	O	3	27	3	0.119501	0.0740105	1.12083	0.731	2
BF	O	3	27	4	0.0233345	0.0209775	1.3435	0.661167	2
BF	O	3	27	5	0.0867384	0.124686	1.32267	0.550833	2
BF	O	3	27	6	0.0334697	0.0205061	0.748333	0.415833	2
BF	O	3	27	7	0.0799031	0.0978164	0.752167	0.4895	2
BF	O	3	27	8	0.211425	0.126808	0.836167	0.614	2
BF	O	3	27	9	0.0513831	0.00707107	0.941667	0.480333	2
BF	O	3	27	10	0.0539758	0.0916882	0.844833	0.441167	2
BF	O	3	27	11	0.126101	0.0608112	0.7635	0.465667	2
BF	O	3	27	12	0.0579828	0.0832029	0.837667	0.412167	2
BF	O	3	27	13	0.163106	0.0304056	1.10467	0.733833	2
BF	O	3	27	14	0.153206	0.0254558	0.779	0.564667	2
BF	O	3	27	15	0.301227	0.0494975	0.931	0.623667	2
BF	O	3	27	16	0.0228631	0.0195633	1.02483	0.545833	2
BF	O	3	27	17	0.244895	0.0780174	0.921167	0.708833	2
BF	O	3	27	18	0.101588	0.0487904	0.9475	0.547833	2
BF	O	3	27	19	0.0721249	0.0169706	0.621667	0.225	2
BF	O	3	27	20	0.0238059	0.0223917	0.7805	0.256833	2
BF	O	3	27	21	0.0445477	0.0115494	0.844833	0.4105	2
BF	O	3	27	22	0.107716	0.0436049	0.767167	0.450167	2
BF	O	3	27	23	0.0318198	0.0254558	0.914833	0.498333	2
BF	O	3	27	24	0.00565685	0.0238059	0.765667	0.2815	2
BF	O	3	27	25	0.00235702	0.00306413	0.719667	0.5345	2
BF	O	3	30	153	0.127044	0.00117851	0.791833	0.513167	2
BF	O	3	30	154	0.0195633	0.0157921	0.985833	0.5555	2
BF	O	3	30	155	0.239238	0.11243	1.09183	0.600167	2
BF	O	3	30	156	0.376487	0	0.982117	0.713667	2
BF	O	3	30	157	0.0410122	0.0464333	1.016	0.4155	2
BF	O	3	30	158	0.0690608	0.0667037	1.10317	0.553167	2
BF	O	3	30	159	0.0570399	0.0139064	0.987667	0.4695	2
BF	O	3	30	160	0.017442	0.0325269	1.10533	0.648	2
BF	O	3	30	161	0.0888598	0.0108423	0.960167	0.469667	2
BF	O	3	30	162	0.209068	0.00966379	1.00583	0.536167	2
BF	O	3	30	163	0.00424264	0.0148492	0.845	0.483833	2
BF	O	3	30	164	0.061754	0.072832	0.836667	0.527833	2
BF	O	3	30	165	0.0195633	0.00848528	0.6455	0.422333	2
BF	O	3	30	166	0.0907454	0.0707107	0.9325	0.382333	2
BF	O	3	30	167	0.0478476	0.0575114	0.7275	0.471333	2
BF	O	3	30	168	0.0978164	0.0202704	0.771167	0.479	2
BF	O	3	30	169	0.0546829	0.0589256	0.765	0.311667	2
BF	O	3	30	170	0.225567	0.151557	1.0935	0.486833	2
BF	O	3	30	171	0.0603398	0.0933381	0.823333	0.398333	2
BF	O	3	30	172	0.14095	0.0994664	0.811667	0.449333	2
BF	O	3	30	173	0.211896	0.0518545	0.979833	0.413667	2
BF	O	3	30	174	0.0162635	0.030877	0.930833	0.472167	2
BF	O	3	30	175	0.0181491	0.00424264	0.8945	0.304667	2
BF	O	3	32	319	0.00683537	0.0108423	0.692167	0.248	2
BF	O	3	32	320	0.017442	0.00636396	0.728667	0.336833	2
BF	O	3	32	321	0.050676	0.064111	0.7065	0.370667	2
BF	O	3	32	322	0.0565685	0.00235702	1.01067	0.411333	2
BF	O	3	32	323	0.0879169	0.0235702	0.8995	0.474	2
BF	O	3	32	324	0.0124922	0.0292271	0.847167	0.470333	2
BF	O	3	32	325	0.00542115	0.0942809	1.0175	0.429333	2
BF	O	3	32	326	0.0766032	0.0730677	0.8745	0.349	2
BF	O	3	32	327	0.0947523	0.019799	0.714333	0.447333	2
BF	O	3	32	328	0.0556257	0.0469047	0.585	0.359833	2
BF	O	3	32	329	0.033234	0.0478476	0.717167	0.4495	2
BF	O	3	32	330	0.0558614	0.116673	0.748167	0.453167	2
BF	O	3	32	331	0.0631682	0.0525616	0.673333	0.3325	2
BF	O	3	32	332	0.17442	0.0143778	0.655333	0.396167	2
BF	O	3	32	333	0.0888598	0.0160278	0.6505	0.372667	2
BF	O	3	32	334	0.135293	0.0853242	0.677667	0.345	2
BF	O	5	27	50	0.0101352	0.138357	0.7695	0.4595	2
BF	O	5	27	51			1.00033	0.576333	2
BF	O	5	27	52	0.00259272	0.00424264	0.7235	0.289333	2
BF	O	5	27	53	0.0131993	0.0143778	0.872667	0.4065	2
BF	O	5	27	54	0.264222	0.059397	1.0125	0.507	2
BF	O	5	27	55	0.0115494	0.0417193	1.0495	0.5315	2
BF	O	5	27	56	0.0829672	0.0499689	0.708333	0.407	2
BF	O	5	27	57	0.148021	0.156271	1.053	0.590833	2
BF	O	5	27	58	0.00895669	0.0162635	0.876	0.505167	2
BF	O	5	27	59	0.180784	0.000235702	1.04683	0.6105	2
BF	O	5	30	204	0.0497332	0.0136707	0.706167	0.279333	2
BF	O	5	30	205			0.672	0.307333	2
BF	O	5	30	206	0.0650538	0.064111	0.646	0.284333	2
BF	O	5	30	207	0.21826	0.0457262	0.996667	0.5	2
BF	O	5	30	208	0.0190919	0.0384195	0.647833	0.254833	2
BF	O	5	30	209	0.0931024	0.00141421	0.753167	0.326333	2
BF	O	5	30	210	0.287792	0.0259272	1.06983	0.697667	2
BF	O	5	30	211	0.0846171	0.013435	0.682167	0.323833	2
BF	O	5	30	212	0.0975807	0.0874455	0.755	0.570833	2
BF	O	5	30	213	0.170177	0.0205061	1.14233	0.439167	2
BF	O	5	30	214	0.019799	0.0289914	0.972667	0.496833	2
BF	O	5	30	215	0.0176777	0.163577	1.2995	0.63	2
BF	O	5	30	216	0.0997021	0.0518545	1.17017	0.648	2
BF	O	5	30	217	0.0193276	0.10748	0.793333	0.427	2
BF	O	5	30	218	0.044312	0.0589256	0.776	0.525333	2
BF	O	5	30	219	0.122094	0.0855599	0.866333	0.534833	2
BF	O	5	30	220	0.148021	0.00164992	0.702	0.460833	2
BF	O	5	30	221	0.00612826	0.0700036	0.891	0.481833	2
BF	O	5	30	222	0.0242773	0.0155563	0.8965	0.544	2
BF	O	5	32	366	0.0386552	0.0150849	0.794	0.464667	2
BF	O	5	32	367	0.0513831	0.022156	0.667	0.215	2
BF	O	5	32	368	0.00683537	0.0391266	0.7165	0.303333	2
BF	O	5	32	369	0.0348839	0.00329983	0.732	0.347667	2
BF	O	5	32	370	0.0596327	0.0325269	0.9585	0.373667	2
BF	O	5	32	371			0.784333	0.294333	2
BF	O	5	32	372	0.0523259	0.0117851	0.774333	0.273	2
BF	O	5	32	373	0.00494975	0.0117851	0.923167	0.451	2
BF	O	5	32	374	0.11738	0.0431335	0.904333	0.4815	2
BF	O	5	32	375	0.0940452	0.0473762	0.749833	0.4015	2
BF	O	5	32	376	0.0362981	0.019799	0.847667	0.341333	2
BF	O	5	32	377	0.258801	0.0275772	0.951667	0.487167	2
BF	O	5	32	378	0.0162635	0.0101352	0.474167	0.187167	2
BF	O	5	32	379	0.0773103	0.0707107	0.738333	0.350667	2
BF	O	5	32	380	0.026163	0.0370053	0.6115	0.2925	2
BF	O	5	32	381	0.0643467	0.0294628	0.903833	0.483833	2
BF	O	5	32	382	0.00707107	0.144721	0.632667	0.331	2
BF	O	5	32	383	0.0832029	0.0388909	0.592167	0.258167	2
BF	O	5	32	384	0.0117851	0.0591613	0.608667	0.2545	2
BF	O	5	32	385	0.0160278	0.0770746	0.672	0.3115	2
BF	O	5	32	386	0.0252201	0.041955	0.680167	0.33	2
BF	O	5	32	387	0.124686	0.116908	0.609167	0.301667	2
BF	O	5	32	388	0.168999	0.187148	0.473833	0.274667	2
BF	O	5	32	389			0.389667	0.133667	1
BF	O	10	27	76	0.139064	0.0311127	0.816	0.290667	2
BF	O	10	27	77	0.0542115	0.0391266	0.569667	0.282	2
BF	O	10	27	78	0.0358267	0.0148492	0.668333	0.234167	2
BF	O	10	27	79	0.107009	0.00259272	0.761	0.303833	2
BF	O	10	27	80	0.0238059	0.030877	0.5025	0.189833	2
BF	O	10	27	81	0.00919239	0.0141421	0.502833	0.217	2
BF	O	10	27	82	0.00942809	0.0242773	0.750333	0.3075	2
BF	O	10	27	83	0.0127279	0.0586899	0.815	0.2895	2
BF	O	10	27	84	0.125394	0.0337054	0.808333	0.2865	2
BF	O	10	27	85	0.013435	0.00848528	0.587833	0.296667	2
BF	O	10	27	86	0.0377124	0.0172063	0.663333	0.228833	2
BF	O	10	27	87	0.10253	0.0101352	0.754833	0.299167	2
BF	O	10	27	88	0.0115494	0.00377124	0.493167	0.205	2
BF	O	10	27	89	0.00329983	0.000707107	0.484333	0.206833	2
BF	O	10	27	90	0.00141421	0.0193276	0.746333	0.284	2
BF	O	10	27	91	0.0129636	0.0186205	0.8065	0.2715	2
BF	O	10	27	92	0.00824958	0.0311127	0.714833	0.361667	2
BF	O	10	27	93	0.0810816	0.0188562	0.588	0.305	2
BF	O	10	27	94	0.0235702	0.024513	0.548	0.209333	2
BF	O	10	27	95	0.0240416	0.00872098	0.428333	0.274833	2
BF	O	10	27	96	0.00801388	0.00188562	0.743667	0.353	2
BF	O	10	27	97	0.00612826	0.035591	0.694667	0.304167	2
BF	O	10	30	229	0.110544	0.00848528	0.608833	0.277	2
BF	O	10	30	230	0.0662323	0.0186205	0.6085	0.2845	2
BF	O	10	30	231	0.00872098	0.0216846	0.543833	0.208667	2
BF	O	10	30	232	0.0454905	0.0252201	0.484833	0.218167	2
BF	O	10	30	233	0.0535044	0.0379481	0.6205	0.316167	2
BF	O	10	30	234	0.00282843	0.00188562	0.695333	0.244667	2
BF	O	10	30	235	0.00636396	0.026163	0.645833	0.367833	2
BF	O	10	30	236	0.0153206	0.0304056	0.634167	0.313167	2
BF	O	10	30	237	0.0148492	0.0532687	0.628167	0.318667	2
BF	O	10	30	238	0.024513	0.0445477	0.869667	0.365833	2
BF	O	10	30	239	0.046669	0.00400694	0.696	0.357167	2
BF	O	10	30	240	0.0471405	0.05539	0.663333	0.325167	2
BF	O	10	30	241	0.0457262	0.0148492	0.532333	0.331167	2
BF	O	10	30	242	0.0537401	0.0122565	0.818667	0.412333	2
BF	O	10	30	243	0.0304056	0.00589256	0.841167	0.438167	2
BF	O	10	30	244	0.0233345	0.0304056	0.757833	0.338167	2
BF	O	10	30	245	0.0235702	0.0959308	0.556	0.2595	2
BF	O	10	30	246	0.0912168	0.0344125	0.545167	0.289	2
BF	O	10	30	247	0.0209775	0.0596327	0.821167	0.4015	2
BF	O	10	30	248	0.0146135	0.00400694	0.724	0.370833	2
BF	O	10	32	416	0.0120208	0.00989949	0.492167	0.157	2
BF	O	10	32	417	0.0108423	0.0136707	0.384	0.113	2
BF	O	10	32	418	0.0202704	0.0341768	0.463667	0.175833	2
BF	O	10	32	419	0.0299342	0.00542115	0.659833	0.2265	2
BF	O	10	32	420	0.0275772	0.0304056	0.701833	0.223833	2
BF	O	10	32	421	0.102766	0.0169706	0.502	0.187	2
BF	O	10	32	422	0.107952	0.00754247	0.429667	0.190333	2
BF	O	10	32	423	0.0172063	0.0172063	0.614833	0.245167	2
BF	O	10	32	424	0.0139064	0.0436049	0.767167	0.3195	2
BF	O	10	32	425	0.0450191	0.0169706	0.776833	0.280667	2
BF	O	10	32	426	0.011078	0.00353553	0.523167	0.1945	2
BF	O	10	32	427	0.00400694	0.0117851	0.630833	0.234667	2
BF	O	10	32	428	0.0200347	0.00117851	0.624833	0.257833	2
BF	O	10	32	429	0.0240416	0.0186205	0.680333	0.272167	2
BF	O	10	32	430	0.0485547	0.0459619	0.585667	0.281167	2
BF	O	10	32	431	0.00683537	0.0249844	0.759167	0.307	2
BF	O	10	32	432	0.0183848	0.00683537	0.795333	0.280833	2
BF	O	10	32	433	0.0122565	0.0193276	0.526667	0.201	2
BF	O	10	32	434	0.00212132	0.0108423	0.623167	0.244667	2
BF	O	10	32	435	0.0235702	0.000235702	0.627	0.2625	2
BF	O	10	32	436	0.0167349	0.0282843	0.660833	0.278	2
BF	O	10	32	437	0.0428978	0.0386552	0.581	0.278	2
BF	O	10	32	438	0.0702393	0.0212132	0.642667	0.236667	2
BF	O	10	32	439	0.00353553	0.0153206	0.442833	0.224833	2
BF	O	10	32	440	0.0172063	0.00188562	0.5445	0.195333	2
BF	O	10	32	441	0.00400694	0.00942809	0.652833	0.227	2
BF	O	10	32	442	0.0289914	0.011078	0.4915	0.1805	2
BF	O	10	32	443	0.0216846	0.00518545	0.504	0.189667	2
BF	O	15	27	118	0.0120208	0.0348839	0.6225	0.246667	2
BF	O	15	27	119	0.0228631	0.0223917	0.5955	0.2255	2
BF	O	15	27	120	0.0789603	0.041955	0.623833	0.267667	2
BF	O	15	27	121	0.0450191	0.0129636	0.615167	0.215833	2
BF	O	15	27	122					2
BF	O	15	27	123	0.0124922	0.0504403	0.536833	0.259667	2
BF	O	15	27	124	0.0582185	0.011078	0.5195	0.233167	2
BF	O	15	27	125	0.0351196	0.0228631	0.548167	0.208833	2
BF	O	15	27	126	0.0259272	0.00542115	0.407333	0.1725	2
BF	O	15	27	127	0.00919239	0.00636396	0.3715	0.1465	2
BF	O	15	27	128	0.0202704	0.0220382	0.423333	0.156417	2
BF	O	15	27	129	0.0537401	0.026163	0.539333	0.208833	2
BF	O	15	27	130	0.0172063	0.0259272	0.6035	0.247333	2
BF	O	15	27	131	0.0322912	0.00707107	0.6325	0.209	2
BF	O	15	27	132	0.25503	0.0464333	0.52	0.1705	2
BF	O	15	27	133	0.0117851	0.000942809	0.424	0.187667	2
BF	O	15	27	134	0.110309	0.00730677	0.685	0.2785	2
BF	O	15	27	135	0.0648181	0.0129636	0.577833	0.2205	2
BF	O	15	30	272	0.0139064	0.00636396	0.6105	0.224833	2
BF	O	15	30	273	0.0273415	0.0150849	0.515333	0.198333	2
BF	O	15	30	274	0.00777817	0.0167349	0.6465	0.2665	2
BF	O	15	30	275			0.413	0.171	2
BF	O	15	30	276	0.0292271	0.0287557	0.501667	0.202667	2
BF	O	15	30	277	0.0247487	0.00895669	0.646833	0.283333	2
BF	O	15	30	278	0.0148492	0.0263987	0.550167	0.233333	2
BF	O	15	30	279	0.0320555	0.0195633	0.627667	0.221167	2
BF	O	15	30	280	0.0370053	0.00235702	0.463167	0.155	2
BF	O	15	30	281	0.0377124	0.0141421	0.422	0.172	2
BF	O	15	30	282	0.0384195	0.0176777	0.499833	0.216833	2
BF	O	15	30	283	0.0146135	0.00400694	0.564	0.184833	2
BF	O	15	30	284	0.0667037	0.0461976	0.575167	0.257333	2
BF	O	15	30	285	0.0428978	0.000235702	0.576333	0.2265	2
BF	O	15	30	286	0.0219203	0.0421907	0.536833	0.233833	2
BF	O	15	30	287	0.0520902	0.0353553	0.745167	0.261	2
BF	O	15	30	288	0.0341768	0.0115494	0.7635	0.3955	2
BF	O	15	30	289	0.0629325	0.00754247	0.698833	0.206	2
BF	O	15	30	290	0.0143778	0.0334697	0.6185	0.221667	2
BF	O	15	30	291	0.0447834	0.00824958	0.629333	0.224167	2
BF	O	15	30	292	0.0313484	0.0172063	0.502833	0.190167	2
BF	O	15	30	293	0.0379481	0.00259272	0.557167	0.1735	2
BF	O	15	32	464	0.0348839	0.0322912	0.336667	0.147833	2
BF	O	15	32	465	0.0150849	0.0306413	0.399667	0.143667	2
BF	O	15	32	466	0.011078	0.0254558	0.505167	0.173	2
BF	O	15	32	467	0.00895669	0.0381838	0.579333	0.216	2
BF	O	15	32	468	0.019799	0.0374767	0.751	0.298833	2
BF	O	15	32	469	0.070475	0.00565685	0.886167	0.309667	2
BF	O	15	32	470	0.0391266	0.0787246	0.852333	0.327	2
BF	O	15	32	471	0.013435	0.00848528	0.5735	0.187	2
BF	O	15	32	472	0.00707107	0.00141421	0.551333	0.221667	2
BF	O	15	32	473	0.0589256	0.0289914	0.540667	0.216167	2
BF	O	15	32	474	0.0445477	0.00589256	0.295833	0.143167	2
BF	O	15	32	475	0.000471405	0.00141421	0.657333	0.186667	2
BF	O	15	32	476			0.666333	0.187667	2
BF	O	15	32	477	0.0412479	0.0254558	0.558833	0.200667	2

## Sheet: Fig5andS3_MAGs
This sheet contains all male MAG data summaries and statistics, presented in Figs 5 and S3.
paired MAG data (averaged across 2 MAGs per mosquito)
Body_part	Age	Temperature	Mosquito_ID	sd_Length	sd_Width	AverageLength	AverageWidth	n			Summary statistics for MAGs												Summary By Temp:										Calculations:
MAG	1	27	193	0.00259272	0.00872098	0.210833	0.126167	2			Body_part	Age	Temperature	mean_length	sd_length	n_length	SE_length	mean_width	sd_width	n_width	SE_width		Body_part	Temperature	mean_length	sd_length	n_length	SE_length	mean_width	sd_width	n_width	SE_width	Length Dif	Width Dif
MAG	1	27	194	0.00966379	0.0230988	0.198833	0.12	2			MAG	1	27	0.212587	0.0205661	26	0.00403334	0.134067	0.0187441	26	0.00367602		MAG	27	0.230691	0.0298424	109	0.00285838	0.135497	0.0189721	109	0.0018172
MAG	1	27	195	0.00282843	0.00612826	0.205333	0.130333	2			MAG	1	30	0.220005	0.0334435	35	0.00565298	0.138921	0.0198506	35	0.00335537		MAG	30	0.230497	0.0316666	109	0.00303311	0.136571	0.0222475	109	0.00213092
MAG	1	27	196	0.0153206	0.0169706	0.199167	0.137333	2			MAG	1	32	0.218181	0.0272453	24	0.00556143	0.131159	0.0191228	24	0.00390343		MAG	32	0.225999	0.0253357	115	0.00236257	0.130148	0.0165671	115	0.00154489	-2.03392	-3.94788
MAG	1	27	197	0.0325269	0.000707107	0.226333	0.134167	2			MAG	3	27	0.254274	0.0296599	31	0.00532708	0.146296	0.018493	31	0.00332144
MAG	1	27	198	0.0122565	0.00329983	0.214	0.118667	2			MAG	3	30	0.237529	0.027013	18	0.00636703	0.141941	0.0189797	18	0.00447356
MAG	1	27	199	0.0379481	0.00824958	0.179833	0.126167	2			MAG	3	32	0.230329	0.0194455	36	0.00324092	0.128528	0.0136809	36	0.00228015
MAG	1	27	200	0.0188562	0.0117851	0.182667	0.116667	2			MAG	5	27	0.225923	0.0280385	28	0.00529878	0.131196	0.0192233	28	0.00363287
MAG	1	27	261	0.00919239	0.00471405	0.202833	0.130667	2			MAG	5	30	0.24084	0.0371807	24	0.00758947	0.139882	0.0272186	24	0.00555598		Summary By Age:
MAG	1	27	262	0.0212132	0.0313484	0.224667	0.144833	2			MAG	5	32	0.23924	0.0191938	24	0.00391792	0.140458	0.0131339	24	0.00268094		Body_part	Age	mean_length	sd_length	n_length	SE_length	mean_width	sd_width	n_width	SE_width
MAG	1	27	263	0.00683537	0.0120208	0.224833	0.1535	2			MAG	10	27	0.224653	0.0214426	24	0.00437696	0.128056	0.0137228	24	0.00280116		MAG	1	0.217198	0.0280817	85	0.00304589	0.135219	0.0193492	85	0.00209871
MAG	1	27	264	0.0254558	0.0520902	0.170667	0.0978333	2			MAG	10	30	0.229823	0.0247401	32	0.00437347	0.128812	0.0210186	32	0.0037156		MAG	3	0.240623	0.0271222	85	0.00294181	0.1378	0.018432	85	0.00199923			10.7853	1.90862
MAG	1	27	265	0.000942809	0.00636396	0.204	0.122833	2			MAG	10	32	0.216522	0.0291109	31	0.00522846	0.123296	0.0166601	31	0.00299225		MAG	5	0.234839	0.0294505	76	0.0033782	0.136864	0.0207887	76	0.00238462
MAG	1	27	266	0.0438406	0	0.246667	0.124333	2								333							MAG	10	0.223657	0.0259228	87	0.00277922	0.126638	0.0176856	87	0.0018961	2.97401	-6.34591	-4.76145	-7.47172
MAG	1	27	267	0.0162635	0.0188562	0.2005	0.109667	2								27.75
MAG	1	27	268	0.0143778	0.000707107	0.1865	0.1285	2
MAG	1	27	277	0.0263987	0.0362981	0.244	0.134333	2
MAG	1	27	278	0.000235702	0.0115494	0.2235	0.1235	2			Model summaries and ANOVAs for length and width:
MAG	1	27	279	0.0365339	0.00117851	0.240833	0.183833	2
MAG	1	27	280	0.022156	0.0157921	0.231667	0.160833	2
MAG	1	27	281	0.0278129	0.00659966	0.232667	0.156	2
MAG	1	27	282	0.00518545	0.0172063	0.199667	0.134167	2
MAG	1	27	283	0.017442	0.013435	0.213	0.130167	2
MAG	1	27	284	0.00848528	0.0242773	0.235	0.166167	2
MAG	1	27	285	0.0306413	0.0273415	0.216667	0.141	2
MAG	1	30	156	0.00471405	0.00754247	0.209	0.107333	2
MAG	1	30	157	0.00683537	0.00518545	0.212167	0.133667	2
MAG	1	30	158	0.0243636	0.0113871	0.17825	0.118167	4
MAG	1	30	159	0.013435	0.000471405	0.137167	0.0976667	2
MAG	1	30	160	0.0122565	0.00377124	0.219333	0.137667	2
MAG	1	30	161	0.0192537	0.0145539	0.171222	0.116222	4
MAG	1	30	162	0.00447834	0.0115494	0.1555	0.1115	2
MAG	1	30	164	0.0179134	0.0136707	0.179667	0.141333	2
MAG	1	30	166	0.0280486	0.0240416	0.2355	0.136667	2
MAG	1	30	269	0.019799	0.0162635	0.203333	0.1455	2
MAG	1	30	270	0.00589256	0.0160278	0.2175	0.145	2
MAG	1	30	271	0.0141421	0.00306413	0.257333	0.161167	2
MAG	1	30	272	0.0179134	0.0146135	0.237	0.167	2
MAG	1	30	273	0.00212132	0.00306413	0.267833	0.151167	2
MAG	1	30	274	0.0228631	0.0278129	0.2065	0.122	2
MAG	1	30	275	0.017442	0.0129636	0.225333	0.159833	2
MAG	1	30	276	0.00494975	0.0120208	0.2315	0.1365	2
MAG	1	30	315	0.0198461	0.0108423	0.2257	0.137	2
MAG	1	30	316	0.0207418	0.00966379	0.266	0.173833	2
MAG	1	30	317	0.00683537	0.00565685	0.221833	0.144667	2
MAG	1	30	318	0.00801388	0.00212132	0.212667	0.151833	2
MAG	1	30	319	0.0103709	0.0271058	0.256667	0.1465	2
MAG	1	30	320	0.0228631	0.0167349	0.257167	0.147833	2
MAG	1	30	321	0.0160278	0.00447834	0.184667	0.121167	2
MAG	1	30	322	0.0141421	0.0176777	0.26	0.1385	2
MAG	1	30	342	0.00471405	0.0162635	0.245	0.119167	2
MAG	1	30	343	0.00377124	0.0223917	0.196667	0.142167	2
MAG	1	30	344	0.0502046	0.0146135	0.2715	0.18	2			Post-hoc comparisons:									Post-hoc comparisons:
MAG	1	30	345	0.013435	0.0120208	0.241167	0.160833	2			Length:									Width:
MAG	1	30	346	0.0233345	0.00471405	0.201833	0.129667	2			contrast	ratio	SE	df	null	t.ratio	p.value			contrast	ratio	SE	df	null	t.ratio	p.value
MAG	1	30	347	0.0266344	0.0103709	0.240167	0.157	2			`27˚C` / `30˚C`	0.986869	0.0158544	315	1	-0.822793	0.795921			`27˚C` / `30˚C`	0.98134	0.018359	315	1	-1.00688	0.678249
MAG	1	30	348	0.00377124	0.00942809	0.242	0.139667	2			`27˚C` / `32˚C`	1.01322	0.0161031	315	1	0.826175	0.793921			`27˚C` / `32˚C`	1.03073	0.0192488	315	1	1.62079	0.285635
MAG	1	30	349	0.0150849	0.00306413	0.193	0.106167	2			`30˚C` / `32˚C`	1.0267	0.0164152	315	1	1.64801	0.271847			`30˚C` / `32˚C`	1.05033	0.0197046	315	1	2.61747	0.0275999
MAG	1	32	64	0.0311127	0.0167349	0.222	0.140833	2
MAG	1	32	65	0.0113137	0.00141421	0.278333	0.122667	2			contrast	ratio	SE	df	null	t.ratio	p.value			contrast	ratio	SE	df	null	t.ratio	p.value
MAG	1	32	66	0.0464333	0.0275772	0.2145	0.0951667	2			Age1 / Age3	0.901862	0.0168691	315	1	-5.52235	4.20344e-07			Age1 / Age3	0.970921	0.0208016	315	1	-1.37741	0.671549
MAG	1	32	67	0.0377124	0.00565685	0.203667	0.125667	2			Age1 / Age5	0.922051	0.0174015	315	1	-4.30014	0.000136748			Age1 / Age5	0.982243	0.0212195	315	1	-0.829341	0.956753
MAG	1	32	68	0.0233345	0.00824958	0.207833	0.107833	2			Age1 / Age10	0.970048	0.0182255	315	1	-1.61854	0.491334			Age1 / Age10	1.06299	0.0231717	315	1	2.80213	0.0319132
MAG	1	32	69	0.0172063	0.019799	0.206167	0.121667	2			Age3 / Age5	1.02239	0.0185209	315	1	1.22214	0.779215			Age3 / Age5	1.01166	0.0216687	315	1	0.541312	0.995157
MAG	1	32	70	0.00612826	0.00659966	0.207	0.114667	2			Age3 / Age10	1.07561	0.0193906	315	1	4.04294	0.000398438			Age3 / Age10	1.09482	0.0236659	315	1	4.191	0.000216683
MAG	1	32	71	0.0247487	0.0143778	0.191167	0.136167	2			Age5 / Age10	1.05205	0.0191491	315	1	2.78794	0.0332896			Age5 / Age10	1.0822	0.0235845	315	1	3.62497	0.00201956
MAG	1	32	185	0.00377124	0.026163	0.269333	0.1835	2
MAG	1	32	186	0.0454905	0.0143778	0.214833	0.132167	2
MAG	1	32	187	0.0742462	0.033234	0.220833	0.130833	2			contrast	ratio	SE	df	null	t.ratio	p.value			contrast	ratio	SE	df	null	t.ratio	p.value
MAG	1	32	188	0.00777817	0.0157921	0.1985	0.118167	2			`27˚C` Age1 / `30˚C` Age1	0.96628	0.0314576	315	1	-1.05363	1			`27˚C` Age1 / `30˚C` Age1	0.96506	0.0342745	315	1	-1.00141	1
MAG	1	32	189	0.0167349	0.0183848	0.2195	0.144333	2			`27˚C` Age1 / `32˚C` Age1	0.974358	0.0346046	315	1	-0.731429	1			`27˚C` Age1 / `32˚C` Age1	1.02217	0.040623	315	1	0.551649	1
MAG	1	32	190	0.00848528	0.0103709	0.183	0.127667	2			`27˚C` Age1 / `27˚C` Age3	0.836053	0.0260479	315	1	-5.74735	1.41254e-06			`27˚C` Age1 / `27˚C` Age3	0.91641	0.0322755	315	1	-2.47851	0.598109
MAG	1	32	191	0.0195633	0.0113137	0.248833	0.133667	2			`27˚C` Age1 / `30˚C` Age3	0.894991	0.0329083	315	1	-3.01722	0.166686			`27˚C` Age1 / `30˚C` Age3	0.944524	0.0390557	315	1	-1.38029	0.999995
MAG	1	32	192	0.011078	0.00542115	0.214167	0.124833	2			`27˚C` Age1 / `32˚C` Age3	0.922972	0.0290111	315	1	-2.55012	0.52581			`27˚C` Age1 / `32˚C` Age3	1.0431	0.0375853	315	1	1.17097	1
MAG	1	32	226	0.011078	0.0230988	0.2365	0.147333	2			`27˚C` Age1 / `27˚C` Age5	0.940972	0.0313713	315	1	-1.82493	0.991047			`27˚C` Age1 / `27˚C` Age5	1.02188	0.0386301	315	1	0.572511	1
MAG	1	32	227	0.00683537	0.00471405	0.257833	0.162	2			`27˚C` Age1 / `30˚C` Age5	0.882688	0.0296006	315	1	-3.72105	0.0153848			`27˚C` Age1 / `30˚C` Age5	0.958428	0.0364605	315	1	-1.11616	1
MAG	1	32	228	0.0313484	0.0254558	0.225167	0.137333	2			`27˚C` Age1 / `32˚C` Age5	0.888593	0.0298881	315	1	-3.51168	0.0331303			`27˚C` Age1 / `32˚C` Age5	0.954495	0.0362381	315	1	-1.2267	1
MAG	1	32	229	0.00377124	0.00989949	0.221667	0.154333	2			`27˚C` Age1 / `27˚C` Age10	0.946289	0.0327775	315	1	-1.59383	0.999606			`27˚C` Age1 / `27˚C` Age10	1.04694	0.0416669	315	1	1.15266	1
MAG	1	32	230	0.00683537	0.0113137	0.198167	0.127	2			`27˚C` Age1 / `30˚C` Age10	0.925002	0.0297689	315	1	-2.42241	0.654693			`27˚C` Age1 / `30˚C` Age10	1.04079	0.0384587	315	1	1.08192	1
MAG	1	32	232	0.0374767	0.00306413	0.156833	0.106833	2			`27˚C` Age1 / `32˚C` Age10	0.981826	0.0326129	315	1	-0.552163	1			`27˚C` Age1 / `32˚C` Age10	1.08736	0.0413299	315	1	2.20349	0.849476
MAG	1	32	233	0.00377124	0.00565685	0.222333	0.122	2			`30˚C` Age1 / `32˚C` Age1	1.00836	0.033133	315	1	0.253344	1			`30˚C` Age1 / `32˚C` Age1	1.05917	0.0390845	315	1	1.55793	0.999787
MAG	3	27	40	0.00565685	0.0421907	0.279	0.1605	2			`30˚C` Age1 / `27˚C` Age3	0.865229	0.0243037	315	1	-5.15361	2.98241e-05			`30˚C` Age1 / `27˚C` Age3	0.949589	0.030367	315	1	-1.61751	0.99942
MAG	3	27	41	0.0113137	0.00306413	0.239	0.142833	2			`30˚C` Age1 / `30˚C` Age3	0.926223	0.031686	315	1	-2.24029	0.821483			`30˚C` Age1 / `30˚C` Age3	0.97872	0.037805	315	1	-0.556844	1
MAG	3	27	42	0.00966379	0.0164992	0.274833	0.159	2			`30˚C` Age1 / `32˚C` Age3	0.955181	0.0271231	315	1	-1.61485	0.999444			`30˚C` Age1 / `32˚C` Age3	1.08086	0.0355304	315	1	2.36546	0.710625
MAG	3	27	43	0.0405408	0.011078	0.207	0.1295	2			`30˚C` Age1 / `27˚C` Age5	0.973809	0.0296946	315	1	-0.870373	1			`30˚C` Age1 / `27˚C` Age5	1.05888	0.0368531	315	1	1.64372	0.999127
MAG	3	27	44	0.00141421	0.0296985	0.276	0.164667	2			`30˚C` Age1 / `30˚C` Age5	0.91349	0.0280503	315	1	-2.94667	0.204044			`30˚C` Age1 / `30˚C` Age5	0.993128	0.0348224	315	1	-0.196654	1
MAG	3	27	45	0.00424264	0.00306413	0.292667	0.160833	2			`30˚C` Age1 / `32˚C` Age5	0.919602	0.028339	315	1	-2.71979	0.366588			`30˚C` Age1 / `32˚C` Age5	0.989053	0.0345977	315	1	-0.314664	1
MAG	3	27	46	0.0296985	0.00235702	0.295667	0.144667	2			`30˚C` Age1 / `27˚C` Age10	0.979311	0.0312479	315	1	-0.655188	1			`30˚C` Age1 / `27˚C` Age10	1.08485	0.040098	315	1	2.20334	0.849582
MAG	3	27	47	0.00612826	0.0212132	0.274	0.127	2			`30˚C` Age1 / `30˚C` Age10	0.957282	0.0279756	315	1	-1.4939	0.999936			`30˚C` Age1 / `30˚C` Age10	1.07847	0.0365355	315	1	2.22994	0.829595
MAG	3	27	72	0.0233345	0.0205061	0.2725	0.1395	2			`30˚C` Age1 / `32˚C` Age10	1.01609	0.0308475	315	1	0.525722	1			`30˚C` Age1 / `32˚C` Age10	1.12673	0.0394671	315	1	3.40638	0.047915
MAG	3	27	73	0.00895669	0.00212132	0.279333	0.160167	2			`32˚C` Age1 / `27˚C` Age3	0.858056	0.0270049	315	1	-4.86417	0.000120021			`32˚C` Age1 / `27˚C` Age3	0.896537	0.0328279	315	1	-2.9827	0.18422
MAG	3	27	74	0.0124922	0.00589256	0.2395	0.149833	2			`32˚C` Age1 / `30˚C` Age3	0.918545	0.034021	315	1	-2.29399	0.776539			`32˚C` Age1 / `30˚C` Age3	0.924042	0.039314	315	1	-1.85679	0.987532
MAG	3	27	75	0.00942809	0.00824958	0.237333	0.107167	2			`32˚C` Age1 / `32˚C` Age3	0.947262	0.0300718	315	1	-1.70665	0.997851			`32˚C` Age1 / `32˚C` Age3	1.02048	0.0381647	315	1	0.541973	1
MAG	3	27	76	0.00400694	0.00353553	0.2885	0.1575	2			`32˚C` Age1 / `27˚C` Age5	0.965736	0.0324827	315	1	-1.03656	1			`32˚C` Age1 / `27˚C` Age5	0.999719	0.0390966	315	1	-0.00718634	1
MAG	3	27	77	0.00612826	0.00329983	0.251667	0.142667	2			`32˚C` Age1 / `30˚C` Age5	0.905917	0.0306461	315	1	-2.9208	0.219272			`32˚C` Age1 / `30˚C` Age5	0.937644	0.0368856	315	1	-1.63667	0.999217
MAG	3	27	78	0.00447834	0.0252201	0.234833	0.149167	2			`32˚C` Age1 / `32˚C` Age5	0.911978	0.0309421	315	1	-2.71568	0.37012			`32˚C` Age1 / `32˚C` Age5	0.933797	0.0366654	315	1	-1.74446	0.996485
MAG	3	27	79	0.00259272	0.00636396	0.285167	0.137167	2			`32˚C` Age1 / `27˚C` Age10	0.971193	0.0339168	315	1	-0.836994	1			`32˚C` Age1 / `27˚C` Age10	1.02424	0.0420347	315	1	0.583594	1
MAG	3	27	80	0.0136707	0.0139064	0.219667	0.139833	2			`32˚C` Age1 / `30˚C` Age10	0.949346	0.0308432	315	1	-1.6	0.999563			`32˚C` Age1 / `30˚C` Age10	1.01822	0.0389826	315	1	0.471594	1
MAG	3	27	100	0.00966379	0.000235702	0.3005	0.160167	2			`32˚C` Age1 / `32˚C` Age10	1.00767	0.0337705	315	1	0.227847	1			`32˚C` Age1 / `32˚C` Age10	1.06378	0.0418142	315	1	1.57299	0.999723
MAG	3	27	101	0.0266344	0.00683537	0.225167	0.1245	2			`27˚C` Age3 / `30˚C` Age3	1.0705	0.0351988	315	1	2.07177	0.928096			`27˚C` Age3 / `30˚C` Age3	1.03068	0.0395318	315	1	0.787827	1
MAG	3	27	102	0.00494975	0.00117851	0.1915	0.102833	2			`27˚C` Age3 / `32˚C` Age3	1.10396	0.0295638	315	1	3.69335	0.0170695			`27˚C` Age3 / `32˚C` Age3	1.13824	0.0370526	315	1	3.97773	0.00568479
MAG	3	27	103	0.0106066	0.0169706	0.222833	0.142667	2			`27˚C` Age3 / `27˚C` Age5	1.12549	0.0326329	315	1	4.07739	0.00380315			`27˚C` Age3 / `27˚C` Age5	1.11509	0.0384728	315	1	3.15734	0.108951
MAG	3	27	104	0.0146135	0.00188562	0.25	0.162667	2			`27˚C` Age3 / `30˚C` Age5	1.05578	0.0308484	315	1	1.85768	0.98742			`27˚C` Age3 / `30˚C` Age5	1.04585	0.0363576	315	1	1.2896	1
MAG	3	27	105	0.00424264	0.00824958	0.242333	0.134167	2			`27˚C` Age3 / `32˚C` Age5	1.06284	0.0311776	315	1	2.07767	0.925324			`27˚C` Age3 / `32˚C` Age5	1.04156	0.0361215	315	1	1.17414	1
MAG	3	27	132	0.011078	0.0282843	0.292167	0.179667	2			`27˚C` Age3 / `27˚C` Age10	1.13185	0.0344974	315	1	4.06369	0.00402117			`27˚C` Age3 / `27˚C` Age10	1.14244	0.0419021	315	1	3.63071	0.0215326
MAG	3	27	133	0.000235702	0.0205061	0.279833	0.153833	2			`27˚C` Age3 / `30˚C` Age10	1.10639	0.0305988	315	1	3.65572	0.0196345			`27˚C` Age3 / `30˚C` Age10	1.13572	0.0381227	315	1	3.79156	0.0117724
MAG	3	27	134	0.0169706	0.0122565	0.228667	0.122	2			`27˚C` Age3 / `32˚C` Age10	1.17436	0.0338839	315	1	5.57035	3.60114e-06			`27˚C` Age3 / `32˚C` Age10	1.18654	0.0412063	315	1	4.92528	8.99257e-05
MAG	3	27	135	0.0141421	0.0124922	0.237333	0.162833	2			`30˚C` Age3 / `32˚C` Age3	1.03126	0.0341792	315	1	0.928858	1			`30˚C` Age3 / `32˚C` Age3	1.10436	0.0431838	315	1	2.53862	0.537337
MAG	3	27	136	0.00494975	0.00565685	0.248167	0.14	2			`30˚C` Age3 / `27˚C` Age5	1.05138	0.0367527	315	1	1.43318	0.999982			`30˚C` Age3 / `27˚C` Age5	1.0819	0.0440768	315	1	1.93217	0.974782
MAG	3	27	137	0.0235702	0.026163	0.225333	0.1605	2			`30˚C` Age3 / `30˚C` Age5	0.986253	0.03466	315	1	-0.393893	1			`30˚C` Age3 / `30˚C` Age5	1.01472	0.0415651	315	1	0.356766	1
MAG	3	27	138	0.00447834	0.019799	0.273833	0.181667	2			`30˚C` Age3 / `32˚C` Age5	0.992851	0.0349872	315	1	-0.203603	1			`30˚C` Age3 / `32˚C` Age5	1.01056	0.041323	315	1	0.256829	1
MAG	3	27	139	0.00636396	0.022156	0.218167	0.135667	2			`30˚C` Age3 / `27˚C` Age10	1.05732	0.0382722	315	1	1.53973	0.999847			`30˚C` Age3 / `27˚C` Age10	1.10843	0.0472177	315	1	2.41673	0.660366
MAG	3	30	242	0.00919239	0.0157921	0.286167	0.1825	2			`30˚C` Age3 / `30˚C` Age10	1.03353	0.0349905	315	1	0.974213	1			`30˚C` Age3 / `30˚C` Age10	1.10192	0.0440232	315	1	2.42929	0.647807
MAG	3	30	243	0.00824958	0.00282843	0.2505	0.159	2			`30˚C` Age3 / `32˚C` Age10	1.09702	0.03822	315	1	2.6579	0.421725			`30˚C` Age3 / `32˚C` Age10	1.15123	0.0471218	315	1	3.44055	0.0425635
MAG	3	30	244	0.0202704	0.00141421	0.276333	0.166333	2			`32˚C` Age3 / `27˚C` Age5	1.0195	0.0298625	315	1	0.659388	1			`32˚C` Age3 / `27˚C` Age5	0.979659	0.0346128	315	1	-0.581641	1
MAG	3	30	245	0.0131993	0.00589256	0.257333	0.1375	2			`32˚C` Age3 / `30˚C` Age5	0.956353	0.0282252	315	1	-1.51212	0.999909			`32˚C` Age3 / `30˚C` Age5	0.91883	0.0326984	315	1	-2.37878	0.697757
MAG	3	30	246	0.0169706	0.00377124	0.252333	0.145333	2			`32˚C` Age3 / `32˚C` Age5	0.962752	0.0285242	315	1	-1.28123	1			`32˚C` Age3 / `32˚C` Age5	0.91506	0.0324897	315	1	-2.50005	0.576272
MAG	3	30	247	0.00730677	0.00919239	0.2705	0.162833	2			`32˚C` Age3 / `27˚C` Age10	1.02526	0.0315384	315	1	0.811056	1			`32˚C` Age3 / `27˚C` Age10	1.00369	0.0375972	315	1	0.0982791	1
MAG	3	30	248	0.0223917	0.00730677	0.233167	0.128167	2			`32˚C` Age3 / `30˚C` Age10	1.0022	0.0280291	315	1	0.0785597	1			`32˚C` Age3 / `30˚C` Age10	0.997788	0.0343427	315	1	-0.0643298	1
MAG	3	30	250	0.0346482	0.0233345	0.204833	0.1305	2			`32˚C` Age3 / `32˚C` Age10	1.06377	0.0310104	315	1	2.12048	0.903099			`32˚C` Age3 / `32˚C` Age10	1.04244	0.0370609	315	1	1.169	1
MAG	3	30	251	0	0.00565685	0.231	0.168667	2			`27˚C` Age5 / `30˚C` Age5	0.938059	0.0295832	315	1	-2.02755	0.946694			`27˚C` Age5 / `30˚C` Age5	0.937908	0.0350577	315	1	-1.71497	0.997598
MAG	3	30	307	0.0127279	0.0348839	0.220667	0.138333	2			`27˚C` Age5 / `32˚C` Age5	0.944335	0.0298822	315	1	-1.80998	0.992392			`27˚C` Age5 / `32˚C` Age5	0.934059	0.0348414	315	1	-1.82878	0.990672
MAG	3	30	308	0.00329983	0.0157921	0.205667	0.125167	2			`27˚C` Age5 / `27˚C` Age10	1.00565	0.0328923	315	1	0.172279	1			`27˚C` Age5 / `27˚C` Age10	1.02453	0.0401257	315	1	0.618706	1
MAG	3	30	309	0.00141421	0.00117851	0.210667	0.135833	2			`27˚C` Age5 / `30˚C` Age10	0.983028	0.0295841	315	1	-0.568775	1			`27˚C` Age5 / `30˚C` Age10	1.01851	0.0369394	315	1	0.505569	1
MAG	3	30	310	0.0148492	0.0348839	0.2185	0.137333	2			`27˚C` Age5 / `32˚C` Age10	1.04342	0.0325528	315	1	1.36229	0.999997			`27˚C` Age5 / `32˚C` Age10	1.06408	0.0397386	315	1	1.66314	0.998835
MAG	3	30	311	0.030877	0.0190919	0.270167	0.1175	2			`30˚C` Age5 / `32˚C` Age5	1.00669	0.0320624	315	1	0.209355	1			`30˚C` Age5 / `32˚C` Age5	0.995897	0.0373891	315	1	-0.109522	1
MAG	3	30	312	0.00966379	0.00895669	0.213833	0.123333	2			`30˚C` Age5 / `27˚C` Age10	1.07205	0.0352776	315	1	2.11438	0.906494			`30˚C` Age5 / `27˚C` Age10	1.09235	0.0430341	315	1	2.24225	0.819924
MAG	3	30	313	0.00801388	0.00683537	0.223	0.1255	2			`30˚C` Age5 / `30˚C` Age10	1.04794	0.0317642	315	1	1.54481	0.999832			`30˚C` Age5 / `30˚C` Age10	1.08593	0.0396552	315	1	2.25755	0.807534
MAG	3	30	314	0.00707107	0.00919239	0.213333	0.129167	2			`30˚C` Age5 / `32˚C` Age10	1.11231	0.0349343	315	1	3.38917	0.0508353			`30˚C` Age5 / `32˚C` Age10	1.13452	0.0426438	315	1	3.35789	0.0565579
MAG	3	32	56	0.0240416	0.0190919	0.225333	0.139167	2			`32˚C` Age5 / `27˚C` Age10	1.06493	0.0351524	315	1	1.90581	0.980048			`32˚C` Age5 / `27˚C` Age10	1.09685	0.0431307	315	1	2.35101	0.72441
MAG	3	32	57	0.00872098	0.0164992	0.232167	0.150667	2			`32˚C` Age5 / `30˚C` Age10	1.04097	0.031669	315	1	1.31998	0.999999			`32˚C` Age5 / `30˚C` Age10	1.09041	0.039732	315	1	2.37532	0.701116
MAG	3	32	58	0.00518545	0.00824958	0.209667	0.137833	2			`32˚C` Age5 / `32˚C` Age10	1.10492	0.0348209	315	1	3.16603	0.106015			`32˚C` Age5 / `32˚C` Age10	1.1392	0.0427316	315	1	3.47441	0.0378025
MAG	3	32	59	0.00919239	0.00848528	0.211833	0.118333	2			`27˚C` Age10 / `30˚C` Age10	0.977505	0.0308182	315	1	-0.721657	1			`27˚C` Age10 / `30˚C` Age10	0.994122	0.0381184	315	1	-0.153756	1
MAG	3	32	60	0.00966379	0.00872098	0.211167	0.126833	2			`27˚C` Age10 / `32˚C` Age10	1.03755	0.0338059	315	1	1.13148	1			`27˚C` Age10 / `32˚C` Age10	1.03861	0.040884	315	1	0.962265	1
MAG	3	32	61	0.00542115	0.0167349	0.238167	0.116167	2			`30˚C` Age10 / `32˚C` Age10	1.06143	0.0317993	315	1	1.99	0.959594			`30˚C` Age10 / `32˚C` Age10	1.04475	0.0381158	315	1	1.19985	1
MAG	3	32	62	0.0334697	0.00259272	0.243	0.132833	2
MAG	3	32	63	0.0181491	0.00518545	0.207167	0.106667	2
MAG	3	32	81	0.013435	0.017442	0.242167	0.116333	2
MAG	3	32	82	0.00659966	0.00518545	0.243333	0.120333	2
MAG	3	32	83	0.0263987	0.00659966	0.253	0.141333	2
MAG	3	32	84	0.00400694	0.00801388	0.236833	0.138333	2
MAG	3	32	85	0.00872098	0.00306413	0.242167	0.1275	2
MAG	3	32	86	0.000707107	0.00989949	0.2725	0.156333	2
MAG	3	32	87	0.0101352	0.00612826	0.220833	0.108667	2
MAG	3	32	88	0.0164992	0.00235702	0.223333	0.133	2
MAG	3	32	89	0.00329983	0.0124922	0.251333	0.121167	2
MAG	3	32	90	0.00589256	0.00848528	0.256167	0.131	2
MAG	3	32	106	0.0200347	0.0179134	0.2235	0.120333	2
MAG	3	32	107	0.0200347	0.00235702	0.2145	0.129667	2
MAG	3	32	108	0.0176777	0.0150849	0.205833	0.108333	2
MAG	3	32	109	0.0256915	0.00424264	0.259167	0.118667	2
MAG	3	32	110	0.0115494	0.00683537	0.254167	0.118167	2
MAG	3	32	111	0.00730677	0.0240416	0.2125	0.142333	2
MAG	3	32	112	0.00895669	0.000707107	0.235	0.1445	2
MAG	3	32	113	0.0360624	0.00565685	0.254833	0.129667	2
MAG	3	32	114	0.0157921	0.0108423	0.2425	0.138667	2
MAG	3	32	201	0.00447834	0.00801388	0.205167	0.110333	2
MAG	3	32	202	0.0115494	0.0148492	0.191167	0.110167	2
MAG	3	32	203	0.0216846	0.00353553	0.247667	0.116167	2
MAG	3	32	204	0.0494975	0.0209775	0.24	0.1295	2
MAG	3	32	205	0.00518545	0.00777817	0.221333	0.141167	2
MAG	3	32	206	0.00683537	0.00589256	0.2215	0.135167	2
MAG	3	32	207	0.000471405	0.00259272	0.208	0.1395	2
MAG	3	32	208	0.000471405	0.0122565	0.204333	0.115	2
MAG	3	32	209	0.0247487	0.00353553	0.2305	0.157167	2
MAG	5	27	1	0.00565685	0.0113137	0.246	0.163	2
MAG	5	27	2			0.244	0.132	2
MAG	5	27	3	0.00141421	0.019799	0.197	0.122	2
MAG	5	27	4	0.0120208	0.00424264	0.2395	0.126	2
MAG	5	27	5	0.0226274	0.0233345	0.198	0.1195	2
MAG	5	27	6	0.0162635	0.0113137	0.2565	0.14	2
MAG	5	27	7	0.00707107	0.0113137	0.255	0.155	2
MAG	5	27	8	0.0240416	0.0164992	0.180333	0.133	2
MAG	5	27	9	0.00565685	0.00989949	0.22	0.095	2
MAG	5	27	10	0.0353553	0.00282843	0.245	0.128	2
MAG	5	27	11	0.0155563	0.000707107	0.181	0.0945	2
MAG	5	27	48	0.0157921	0.0193276	0.264833	0.126	2
MAG	5	27	49	0.0122565	0.00659966	0.248333	0.127333	2
MAG	5	27	50	0.0238059	0.00777817	0.2365	0.102167	2
MAG	5	27	51	0.0188562	0.00989949	0.246	0.147667	2
MAG	5	27	52	0.0339411	0.00848528	0.208	0.118333	2
MAG	5	27	53	0.00919239	0.00612826	0.2545	0.141667	2
MAG	5	27	54	0.0164992	0.024513	0.229333	0.126	2
MAG	5	27	55	0	0.00306413	0.255	0.134833	2
MAG	5	27	115	0.00212132	0.0129636	0.243833	0.154833	2
MAG	5	27	116	0.0405408	0.0228631	0.183667	0.1705	2
MAG	5	27	117	0.0106066	0.00659966	0.252167	0.137	2
MAG	5	27	118	0.00707107	0.0249844	0.215333	0.158667	2
MAG	5	27	119	0.0129636	0.0150849	0.1855	0.113333	2
MAG	5	27	120	0.011078	0.00400694	0.201833	0.116167	2
MAG	5	27	121	0.00636396	0.00235702	0.234833	0.131333	2
MAG	5	27	122	0.00612826	0.00589256	0.229667	0.1455	2
MAG	5	27	123	0.0148492	0.0143778	0.174167	0.114167	2
MAG	5	30	12	0.0183848	0.00848528	0.185	0.115	2
MAG	5	30	13	0.013435	0.00141421	0.1975	0.112	2
MAG	5	30	14	0.0169706	0.00707107	0.238	0.121	2
MAG	5	30	15	0.00707107	0.00707107	0.179	0.105	2
MAG	5	30	16	0.00212132	0.00636396	0.2165	0.1305	2
MAG	5	30	17	0.0212132	0.00424264	0.202	0.109	2
MAG	5	30	18	0.00636396	0.00141421	0.2615	0.128	2
MAG	5	30	19	0.0141421	0.00848528	0.17	0.098	2
MAG	5	30	148	0.0193276	0.00659966	0.330333	0.163333	2
MAG	5	30	149	0.00447834	0.0143778	0.263833	0.138833	2
MAG	5	30	150	0.00282843	0.0188562	0.247333	0.172333	2
MAG	5	30	151	0.000471405	0.00141421	0.269667	0.159667	2
MAG	5	30	152	0.00589256	0.00235702	0.237833	0.144333	2
MAG	5	30	153	0.0181491	0.0287557	0.2395	0.166333	2
MAG	5	30	154	0.00801388	0.00542115	0.285	0.139833	2
MAG	5	30	155	0.00683537	0.0233345	0.274833	0.1605	2
MAG	5	30	252	0.0141421	0.0247487	0.233	0.1645	2
MAG	5	30	253	0.0186205	0.00400694	0.2635	0.161833	2
MAG	5	30	254	0.00895669	0.0692965	0.216333	0.201667	2
MAG	5	30	255	0.0186205	0.00824958	0.259167	0.155833	2
MAG	5	30	256	0.0393623	0.00989949	0.228167	0.115	2
MAG	5	30	257	0.000235702	0.0113137	0.2655	0.0996667	2
MAG	5	30	258	0.0240416	0.0108423	0.259	0.132	2
MAG	5	30	259	0.000942809	0.0452548	0.257667	0.163	2
MAG	5	32	140	0.00235702	0.00282843	0.24	0.158667	2
MAG	5	32	141	0.0179134	0.0190919	0.228	0.126167	2
MAG	5	32	142	0.017442	0.0131993	0.257667	0.159	2
MAG	5	32	143	0.013435	0.0195633	0.2285	0.158167	2
MAG	5	32	144	0	0.00824958	0.206333	0.122833	2
MAG	5	32	145	0.00636396	0.00329983	0.231167	0.126333	2
MAG	5	32	146	0.0122565	0.0238059	0.205	0.132167	2
MAG	5	32	147	0.0155563	0.00164992	0.226	0.1375	2
MAG	5	32	218	0.0230988	0.00801388	0.266667	0.155333	2
MAG	5	32	219	0.00989949	0.00164992	0.241	0.147167	2
MAG	5	32	220	0.0247487	0.00353553	0.2565	0.139833	2
MAG	5	32	221	0.00306413	0.00188562	0.2675	0.157667	2
MAG	5	32	222	0.0518545	0.0176777	0.212333	0.117167	2
MAG	5	32	223	0.0144957	0.00542115	0.24475	0.145167	2
MAG	5	32	224	0.00612826	0.0141421	0.258333	0.142	2
MAG	5	32	225	0.0148492	0.00141421	0.2765	0.142	2
MAG	5	32	299	0.0311127	0.0235702	0.251	0.110333	2
MAG	5	32	300	0.00966379	0.00306413	0.241833	0.140167	2
MAG	5	32	301	0.00565685	0.00707107	0.238667	0.142	2
MAG	5	32	302	0.000471405	0.00329983	0.238667	0.140333	2
MAG	5	32	303	0.000471405	0.0273415	0.217667	0.136333	2
MAG	5	32	304	0.0172063	0.00989949	0.2405	0.151	2
MAG	5	32	305	0.0266344	0.0131993	0.220167	0.144333	2
MAG	5	32	306	0.00612826	0.0179134	0.247	0.139333	2
MAG	10	27	210	0.00895669	0.0379481	0.226	0.139833	2
MAG	10	27	211	0.00895669	0.00612826	0.206667	0.116667	2
MAG	10	27	212	0.00471405	0.0652895	0.203333	0.1555	2
MAG	10	27	213	0.0591613	0.00424264	0.2375	0.135667	2
MAG	10	27	214	0.000471405	0.00259272	0.195333	0.117167	2
MAG	10	27	215	0.0716535	0.000235702	0.210333	0.1095	2
MAG	10	27	216	0.00872098	0.00919239	0.183167	0.119167	2
MAG	10	27	217	0.0254558	0.0157921	0.210667	0.129167	2
MAG	10	27	326	0.00188562	0.0311127	0.233333	0.133333	2
MAG	10	27	327	0.0353553	0.00518545	0.251	0.126	2
MAG	10	27	328	0.00942809	0.00117851	0.212	0.1345	2
MAG	10	27	329	0.00919239	0.00212132	0.269167	0.136833	2
MAG	10	27	330	0.00400694	0.00471405	0.227167	0.123333	2
MAG	10	27	331	0.00329983	0.000235702	0.226333	0.116833	2
MAG	10	27	332	0.00919239	0.000471405	0.270167	0.136333	2
MAG	10	27	333	0.0240416	0.0162635	0.218667	0.114833	2
MAG	10	27	334	0.00212132	0.00471405	0.2455	0.133	2
MAG	10	27	335	0.0164992	0.0101352	0.21	0.1275	2
MAG	10	27	336	0.00942809	0.00683537	0.229667	0.1245	2
MAG	10	27	337	0.00235702	0.000235702	0.238333	0.152167	2
MAG	10	27	338	0.00329983	0.0164992	0.200333	0.0936667	2
MAG	10	27	339	0.0325269	0.00447834	0.232	0.1365	2
MAG	10	27	340	0.00447834	0.00636396	0.2205	0.118833	2
MAG	10	27	341	0.00212132	0.00589256	0.2345	0.1425	2
MAG	10	30	20	0.00989949	0.000707107	0.238	0.1175	2
MAG	10	30	21	0.0176777	0.00565685	0.2485	0.141	2
MAG	10	30	22	0.00636396	0.0148492	0.2285	0.1175	2
MAG	10	30	23	0.0190919	0.00777817	0.2725	0.1435	2
MAG	10	30	24	0.00353553	0.0155563	0.2585	0.13	2
MAG	10	30	25			0.248	0.133	2
MAG	10	30	26	0	0.00141421	0.221	0.103	2
MAG	10	30	27	0.0707107	0.00212132	0.231	0.1005	2
MAG	10	30	124	0.00542115	0.0294628	0.2375	0.1415	2
MAG	10	30	125	0.0572756	0.000235702	0.2345	0.138833	2
MAG	10	30	126	0.00895669	0.0176777	0.267	0.160167	2
MAG	10	30	127	0.00754247	0.0417193	0.249	0.1755	2
MAG	10	30	128	0.0266344	0.0108423	0.241833	0.143	2
MAG	10	30	129	0.0216846	0.0205061	0.251667	0.160833	2
MAG	10	30	130	0.00683537	0.00542115	0.232833	0.131167	2
MAG	10	30	131	0.0438406	0.0200347	0.287	0.168833	2
MAG	10	30	167	0.00966379	0.00801388	0.220167	0.118	2
MAG	10	30	168	0.0320555	0.00683537	0.233	0.1365	2
MAG	10	30	169	0.0103709	0.011078	0.227333	0.1115	2
MAG	10	30	170	0.00259272	0.019799	0.187833	0.0883333	2
MAG	10	30	171	0.0186205	0.00353553	0.232167	0.1175	2
MAG	10	30	172	0.000707107	0.0108423	0.2315	0.146	2
MAG	10	30	173	0.0412479	0.0115494	0.2295	0.119833	2
MAG	10	30	174	0.0129636	0.00801388	0.1965	0.100667	2
MAG	10	30	234	0.00377124	0.00117851	0.229	0.145167	2
MAG	10	30	235	0.00848528	0.00164992	0.184667	0.128833	2
MAG	10	30	236	0.00989949	0.011078	0.204	0.0961667	2
MAG	10	30	237	0.000235702	0.0162635	0.179833	0.122167	2
MAG	10	30	238	0.00447834	0.00589256	0.207167	0.107833	2
MAG	10	30	239	0.019799	0.000471405	0.229	0.132333	2
MAG	10	30	240	0.00329983	0.0207418	0.201333	0.125333	2
MAG	10	30	241	0.00282843	0.00848528	0.214	0.12	2
MAG	10	32	28	0.00353553	0.0127279	0.2325	0.115	2
MAG	10	32	29	0.00141421	0.00919239	0.217	0.1085	2
MAG	10	32	30	0.00989949	0.00636396	0.173	0.1005	2
MAG	10	32	31	0.0106066	0.000707107	0.1885	0.1005	2
MAG	10	32	32	0.0155563	0.00565685	0.183	0.108	2
MAG	10	32	33	0.00636396	0.00424264	0.2065	0.118	2
MAG	10	32	34	0.0205061	0.013435	0.1925	0.1095	2
MAG	10	32	35	0.0445477	0.00565685	0.2045	0.095	2
MAG	10	32	36	0	0.00282843	0.238	0.117	2
MAG	10	32	37	0.013435	0.0205061	0.2615	0.1175	2
MAG	10	32	38	0.00282843	0.0120208	0.231	0.1335	2
MAG	10	32	39			0.249	0.126	1
MAG	10	32	91	0.0202704	0.00329983	0.261333	0.146667	2
MAG	10	32	92	0.00164992	0.00377124	0.2475	0.129	2
MAG	10	32	93	0.0226274	0.00306413	0.242667	0.116833	2
MAG	10	32	94	0.0146135	0.0247487	0.201333	0.110833	2
MAG	10	32	95	0.00989949	0.0176777	0.212	0.147167	2
MAG	10	32	96	0.00707107	0.00141421	0.255333	0.132667	2
MAG	10	32	97	0.0164992	0.00447834	0.234333	0.1325	2
MAG	10	32	98	0.00730677	0.0101352	0.2515	0.116833	2
MAG	10	32	99	0.0252201	2.77556e-17	0.184833	0.141	2
MAG	10	32	175	0.030877	0.0294628	0.175833	0.102167	2
MAG	10	32	176	0.00377124	0.00188562	0.235667	0.132	2
MAG	10	32	177	0.00612826	0.00636396	0.164667	0.118833	2
MAG	10	32	178	0.0179134	0.0169706	0.208667	0.130333	2
MAG	10	32	179	0.0622254	0.0457262	0.168333	0.164667	2
MAG	10	32	180	0.0143778	0.0226274	0.214167	0.110667	2
MAG	10	32	181	0.0339411	0.0233345	0.193333	0.1535	2
MAG	10	32	182	0.00966379	0.0160278	0.251167	0.141	2
MAG	10	32	183	0.0162635	0.00471405	0.217167	0.123667	2
MAG	10	32	184	0.00424264	0.000235702	0.215333	0.122833	2

## Sheet: Fig6andS4_Testes
This sheet contains all male testes data summaries, presented in Figs 6 and S4.
paired MAG data (averaged across 2 MAGs per mosquito)
Body_part	Age	Temperature	Mosquito_ID	sd_Length	sd_Width	AverageLength	AverageWidth	n		Summary statistics for Testes												By Temp:										Calculations:
Testes	1	27	197	0.00848528	0.00754247	0.214	0.122333	2		Body_part	Age	Temperature	mean_length	sd_length	n_length	SE_length	mean_width	sd_width	n_width	SE_width		Body_part	Temperature	mean_length	sd_length	n_length	SE_length	mean_width	sd_width	n_width	SE_width	Length Dif	Width Dif
Testes	1	27	261			0.235	0.148	2		Testes	1	27	0.209056	0.0287375	3	0.0165916	0.111444	0.0430456	3	0.0248524		Testes	27	0.196309	0.0601542	17	0.0145895	0.11448	0.0331296	17	0.00803512
Testes	1	27	277	0.033234	0.0183848	0.178167	0.064	2		Testes	1	30	0.26431	0.0558392	7	0.0211052	0.125452	0.0367098	7	0.013875		Testes	30	0.249356	0.0554818	22	0.0118288	0.119992	0.0271897	22	0.00579687	27.0223	4.81483
Testes	1	30	269			0.175	0.067	2		Testes	1	32	0.233875	0.0335819	8	0.011873	0.125333	0.00749021	8	0.00264819		Testes	32	0.247278	0.0534587	46	0.00788205	0.123115	0.0223513	46	0.00329552	25.9637	7.54227
Testes	1	30	315	0.0596327	0.0157921	0.2185	0.131833	2		Testes	3	27	0.192667	0.0354662	4	0.0177331	0.122	0.0528751	4	0.0264376
Testes	1	30	319	0.0414836	0.0117851	0.307667	0.146333	2		Testes	3	30	0.245583	0.00271058	2	0.00191667	0.157833	0.00824958	2	0.00583333
Testes	1	30	320			0.263	0.0873333	2		Testes	3	32	0.216717	0.0501584	11	0.0151233	0.117767	0.0175888	11	0.00530322
Testes	1	30	344			0.345667	0.149667	2		Testes	5	27	0.180323	0.0788786	8	0.0278878	0.109771	0.0223372	8	0.0078974
Testes	1	30	345	0.0148492	0.00259272	0.2645	0.124167	2		Testes	5	30	0.218	0.0383232	4	0.0191616	0.1155	0.0164215	4	0.00821077		By Age:
Testes	1	30	347	0.0511474	0.00966379	0.275833	0.171833	2		Testes	5	32	0.292271	0.0328777	16	0.00821941	0.139333	0.018585	16	0.00464626		Body_part	Age	mean_length	sd_length	n_length	SE_length	mean_width	sd_width	n_width	SE_width
Testes	1	32	64	0.0346482	0.00518545	0.183833	0.124667	2		Testes	10	27	0.248417	0.030052	2	0.02125	0.122833	0.0374767	2	0.0265		Testes	1	0.241574	0.0457093	18	0.0107738	0.123065	0.0273005	18	0.00643479
Testes	1	32	65			0.208333	0.121333	2		Testes	10	30	0.2525	0.0669943	9	0.0223314	0.109333	0.0172713	9	0.00575711		Testes	3	0.214312	0.0449529	17	0.0109027	0.123833	0.0304775	17	0.00739188
Testes	1	32	66			0.243333	0.125667	2		Testes	10	32	0.219364	0.0522066	11	0.0157409	0.102773	0.0213018	11	0.00642274		Testes	5	0.249676	0.0708923	28	0.0133974	0.127482	0.0234234	28	0.00442661
Testes	1	32	67	0.0398337	0.00329983	0.235833	0.112667	2							7.08333				85			Testes	10	0.235561	0.0576785	22	0.0122971	0.10728	0.0207867	22	0.00443173	-2.48929	-12.8262
Testes	1	32	71			0.236	0.132333	2
Testes	1	32	188	0.0181491	0.0228631	0.207833	0.1345	2
Testes	1	32	191	0.0318198	0.00235702	0.2715	0.119333	2
Testes	1	32	228	0.0636396	0.0172063	0.284333	0.132167	2
Testes	3	27	43			0.185333	0.146333	2
Testes	3	27	73			0.145667	0.046	2
Testes	3	27	75			0.215667	0.129333	2
Testes	3	27	138			0.224	0.166333	2
Testes	3	30	311	0.0313484	0.0117851	0.2475	0.152	2
Testes	3	30	312			0.243667	0.163667	2
Testes	3	32	56	0.0346482	0.00282843	0.1835	0.122667	2
Testes	3	32	58			0.204	0.111	2
Testes	3	32	59			0.219667	0.139	1
Testes	3	32	61	0.0315841	0.00212132	0.174333	0.0751667	2
Testes	3	32	63			0.329667	0.109	2
Testes	3	32	90	0.0296985	0.00353553	0.192667	0.116833	2
Testes	3	32	112			0.189667	0.125667	2
Testes	3	32	114			0.284	0.125	2
Testes	3	32	206			0.198	0.133667	2
Testes	3	32	207	0.0188562	0.00471405	0.191667	0.119667	2
Testes	5	27	4	0.0685894	0.00494975	0.1995	0.0915	2
Testes	5	27	5			0.173	0.104	2
Testes	5	27	7			0.207	0.131	2
Testes	5	27	10			0.14	0.095	2
Testes	5	27	48			0.182	0.13	2
Testes	5	27	117	0.0124922	0.000235702	0.106167	0.111167	2
Testes	5	27	118			0.345	0.139667	2
Testes	5	27	119	0.0499187	0.00941433	0.0899167	0.0758333	4
Testes	5	30	13			0.173	0.132	2
Testes	5	30	14			0.237	0.121	2
Testes	5	30	16	0.0240416	0.0353553	0.26	0.116	2
Testes	5	30	19			0.202	0.093	2
Testes	5	32	218			0.359667	0.149667	2
Testes	5	32	350	0.0115494	0.00188562	0.284167	0.143	2
Testes	5	32	351	0.037241	0.00447834	0.317333	0.1455	2
Testes	5	32	352	0.0129636	0.00518545	0.2535	0.12	2
Testes	5	32	353	0.0652895	0.0186205	0.260833	0.1395	2
Testes	5	32	354	0.0103709	0.000235702	0.264333	0.107833	2
Testes	5	32	355	0.0120208	0.00235702	0.3005	0.135	2
Testes	5	32	356			0.269667	0.116333	2
Testes	5	32	357	0.00824958	0.00895669	0.317167	0.137333	2
Testes	5	32	358			0.274667	0.139333	2
Testes	5	32	359			0.238333	0.163	2
Testes	5	32	360	0.00707107	0.00730677	0.345	0.145167	2
Testes	5	32	361	0.0193276	0.00306413	0.300667	0.134833	2
Testes	5	32	362	0.00259272	0.0153206	0.294167	0.141167	2
Testes	5	32	363			0.311667	0.187	2
Testes	5	32	364			0.284667	0.124667	2
Testes	10	27	212			0.269667	0.149333	2
Testes	10	27	335	0.00164992	0.00707107	0.227167	0.0963333	2
Testes	10	30	20	0.0311127	0.00848528	0.244	0.087	2
Testes	10	30	21	0.0763675	0.00636396	0.355	0.1385	2
Testes	10	30	23			0.145	0.095	2
Testes	10	30	26			0.244	0.11	2
Testes	10	30	124			0.301333	0.133	2
Testes	10	30	126			0.293667	0.101	2
Testes	10	30	172			0.297667	0.097	2
Testes	10	30	234			0.171667	0.106667	2
Testes	10	30	237	0.0106066	0.0139064	0.220167	0.115833	2
Testes	10	32	28			0.111	0.075	2
Testes	10	32	29			0.217	0.109	2
Testes	10	32	30	0.00848528	0.0162635	0.193	0.1055	2
Testes	10	32	31	0.092631	0.0254558	0.2245	0.087	2
Testes	10	32	32	0.00212132	0.0162635	0.2425	0.1075	2
Testes	10	32	34	0.0360624	0.00565685	0.1995	0.076	2
Testes	10	32	35	0.033234	0.0162635	0.1745	0.1085	2
Testes	10	32	36			0.288	0.085	2
Testes	10	32	38	0.0975807	0.00565685	0.207	0.103	2
Testes	10	32	94	0.00777817	0.0172063	0.270833	0.1325	2
Testes	10	32	177	0.0289914	0.0167349	0.285167	0.1415	2
	Temperature30 Age1 / Temperature27 Age5	1.46576	0.165986	71	1	3.37657	0.0758049
	Temperature30 Age1 / Temperature30 Age5	1.21243	0.15292	71	1	1.52724	0.999907
	Temperature30 Age1 / Temperature32 Age5	0.904331	0.0703181	71	1	-1.29326	1
	Temperature30 Age1 / Temperature27 Age10	1.06398	0.158158	71	1	0.417186	1
	Temperature30 Age1 / Temperature30 Age10	1.04677	0.0950653	71	1	0.503311	1
	Temperature30 Age1 / Temperature32 Age10	1.20489	0.111521	71	1	2.01379	0.96061
	Temperature32 Age1 / Temperature27 Age3	1.21388	0.170125	71	1	1.38299	0.999996
	Temperature32 Age1 / Temperature30 Age3	0.952324	0.144518	71	1	-0.321904	1
	Temperature32 Age1 / Temperature32 Age3	1.07917	0.105808	71	1	0.777158	1
	Temperature32 Age1 / Temperature27 Age5	1.29698	0.149841	71	1	2.25081	0.841203
	Temperature32 Age1 / Temperature30 Age5	1.07282	0.13752	71	1	0.548363	1
	Temperature32 Age1 / Temperature32 Age5	0.8002	0.0648586	71	1	-2.74998	0.39377
	Temperature32 Age1 / Temperature27 Age10	0.941463	0.141594	71	1	-0.401071	1
	Temperature32 Age1 / Temperature30 Age10	0.926238	0.0867469	71	1	-0.818156	1
	Temperature32 Age1 / Temperature32 Age10	1.06615	0.10165	71	1	0.671849	1
	Temperature27 Age3 / Temperature30 Age3	0.784526	0.141906	71	1	-1.34163	0.999999
	Temperature27 Age3 / Temperature32 Age3	0.889025	0.123514	71	1	-0.846673	1
	Temperature27 Age3 / Temperature27 Age5	1.06845	0.162167	71	1	0.436241	1
	Temperature27 Age3 / Temperature30 Age5	0.883792	0.142837	71	1	-0.764355	1
	Temperature27 Age3 / Temperature32 Age5	0.659206	0.0840551	71	1	-3.26814	0.104451
	Temperature27 Age3 / Temperature27 Age10	0.775578	0.139407	71	1	-1.41392	0.999991
	Temperature27 Age3 / Temperature30 Age10	0.763036	0.103673	71	1	-1.99052	0.967026
	Temperature27 Age3 / Temperature32 Age10	0.878297	0.12036	71	1	-0.946966	1
	Temperature30 Age3 / Temperature32 Age3	1.1332	0.170693	71	1	0.83016	1
	Temperature30 Age3 / Temperature27 Age5	1.36191	0.221383	71	1	1.90022	0.984804
	Temperature30 Age3 / Temperature30 Age5	1.12653	0.193513	71	1	0.69358	1
	Temperature30 Age3 / Temperature32 Age5	0.84026	0.117774	71	1	-1.24172	1
	Temperature30 Age3 / Temperature27 Age10	0.988595	0.186779	71	1	-0.0607113	1
	Temperature30 Age3 / Temperature30 Age10	0.972608	0.14376	71	1	-0.187908	1
	Temperature30 Age3 / Temperature32 Age10	1.11953	0.16668	71	1	0.758346	1
	Temperature32 Age3 / Temperature27 Age5	1.20182	0.137068	71	1	1.61193	0.999589
	Temperature32 Age3 / Temperature30 Age5	0.994113	0.126105	71	1	-0.0465456	1
	Temperature32 Age3 / Temperature32 Age5	0.741492	0.0585247	71	1	-3.78939	0.020489
	Temperature32 Age3 / Temperature27 Age10	0.872392	0.130216	71	1	-0.9146	1
	Temperature32 Age3 / Temperature30 Age10	0.858283	0.0788097	71	1	-1.66431	0.999077
	Temperature32 Age3 / Temperature32 Age10	0.987933	0.0924141	71	1	-0.129786	1
	Temperature27 Age5 / Temperature30 Age5	0.82717	0.11647	71	1	-1.34758	0.999998
	Temperature27 Age5 / Temperature32 Age5	0.616972	0.0615867	71	1	-4.83798	0.000487225
	Temperature27 Age5 / Temperature27 Age10	0.725889	0.117078	71	1	-1.98623	0.968119
	Temperature27 Age5 / Temperature30 Age10	0.71415	0.0787702	71	1	-3.05226	0.190361
	Temperature27 Age5 / Temperature32 Age10	0.822027	0.0918496	71	1	-1.75398	0.996889
	Temperature30 Age5 / Temperature32 Age5	0.745883	0.0852015	71	1	-2.56665	0.560474
	Temperature30 Age5 / Temperature27 Age10	0.877558	0.149696	71	1	-0.765685	1
	Temperature30 Age5 / Temperature30 Age10	0.863366	0.106618	71	1	-1.1897	1
	Temperature30 Age5 / Temperature32 Age10	0.993783	0.124	71	1	-0.0499792	1
	Temperature32 Age5 / Temperature27 Age10	1.17654	0.16318	71	1	1.17216	1
	Temperature32 Age5 / Temperature30 Age10	1.15751	0.0849658	71	1	1.99266	0.96647
	Temperature32 Age5 / Temperature32 Age10	1.33236	0.100653	71	1	3.79839	0.0198875
	Temperature27 Age10 / Temperature30 Age10	0.983828	0.14405	71	1	-0.111354	1
	Temperature27 Age10 / Temperature32 Age10	1.13244	0.167038	71	1	0.843212	1
	Temperature30 Age10 / Temperature32 Age10	1.15106	0.102365	71	1	1.5819	0.99975

## Sheet: Fig7andS5_FemaleGenes
Relative mRNA abundance of female reproductive genes and one house keeping gene (RPS17) was measured by qRT-PCR with RpS7 as the reference gene, and relative expression was calculated using the 2- ΔΔCT method. 27C 5d is the reference sample.
Heatmap Average RQ values (unscaled):										Kruskall-wallis rank sum tests (RQ values across temp-age groups per gene)									Heatmap Average RQ values (log-transformed):
										Gene	Kruskal-wallis chi-squared value	df	p-value						`27˚C`_5	`30˚C`_5	`32˚C`_5	`27˚C`_15	`30˚C`_15	`32˚C`_15
	`27˚C`_5	`30˚C`_5	`32˚C`_5	`27˚C`_15	`30˚C`_15	`32˚C`_15				CAT1	3.2121	5	0.6673					CAT1	0	0.220473	-0.0339016	-0.124053	-0.410478	-0.310155
CAT1	1	1.24667	0.966667	0.883333	0.663333	0.733333				Vg	14.872	5	0.01092					exCh3	0	-0.0270287	0.354172	0.3257	1.16835	1.19594
exCh3	1	0.973333	1.425	1.385	3.21667	3.30667				exCh3	7.9568	5	0.1586					HPX15	0	0.146022	0.356508	0.52932	0.849676	1.46941
HPX15	1	1.15722	1.42833	1.69778	2.33889	4.34667				HPX15	15.191	5	0.009575					Lp	0	0.0800427	0.171148	2.24106	1.70505	1.82723
Lp	1	1.08333	1.18667	9.40333	5.50167	6.21667				Lp	14.264	5	0.01402					MISO	0	-1.39298	-1.3535	0.145542	0.0566953	-0.190354
MISO	1	0.248333	0.258333	1.15667	1.05833	0.826667				MISO	12.114	5	0.03325					Vg	0	0.357286	-0.14118	-1.03564	-3.96918	-4.19971
Vg	1	1.42944	0.868333	0.355	0.0188889	0.015				rps17	7.2105	5	0.2054					RpS17	0	0.173953	0.220473	0.076961	0.111839	0.113329
rps17	1	1.19	1.24667	1.08	1.11833	1.12
Summary by Age										Summary by Temp
Gene	Age	Mean_RQ	sd_RQ	n_reps	SE_RQ	Difference	% Difference			Gene	Temperature	Mean_RQ	sd_RQ	n_reps	SE_RQ	Difference	Difference				Dunn's Post Hoc tests (after Kruskal-wallis tests)
CAT1	15d	0.76	0.426849	9	0.142283	0.709544	-29.0456			CAT1	27C	0.941667	0.311009	6	0.126969						HPX15
CAT1	5d	1.07111	0.3609	9	0.1203					CAT1	30C	0.955	0.411206	6	0.167874						Temp within age
exCh3	15d	2.63611	1.56902	9	0.523008	2.32712	132.712			CAT1	32C	0.85	0.559795	6	0.228535	-9.73451	0.902655				Temperature	.y.	group1	group2	n1	n2	statistic	p	p.adj	p.adj.signif
exCh3	5d	1.13278	0.577419	9	0.192473					exCh3	27C	1.1925	0.629585	6	0.257027						`27˚C`	RQddct	5	15	3	3	2.08683	0.036904	0.036904	*
HPX15	15d	2.79444	1.37827	9	0.459422	2.33808	133.808			exCh3	30C	2.095	1.73705	6	0.709146						`30˚C`	RQddct	5	15	3	3	1.96396	0.0495346	0.0495346	*
HPX15	5d	1.19519	0.323075	9	0.107692					exCh3	32C	2.36583	1.47881	6	0.603721	98.3927	1.98393				`32˚C`	RQddct	5	15	3	3	1.96396	0.0495346	0.0495346	*
Lp	15d	7.04056	2.69341	9	0.897803	6.45923	545.923			HPX15	27C	1.34889	0.397043	6	0.162092						Age within Temp
Lp	5d	1.09	0.682175	9	0.227392					HPX15	30C	1.74806	0.71884	6	0.293465						Age	.y.	group1	group2	n1	n2	statistic	p	p.adj	p.adj.signif
MISO	15d	1.01389	0.442696	9	0.147565	2.01881	101.881			HPX15	32C	2.8875	1.81766	6	0.742057	114.065	2.14065				5	RQddct	`27˚C`	`30˚C`	3	3	1.06134	0.288537	0.577073	ns
MISO	5d	0.502222	0.396186	9	0.132062					Lp	27C	5.20167	5.0991	6	2.0817						5	RQddct	`27˚C`	`32˚C`	3	3	1.66782	0.0953523	0.286057	ns
rps17	15d	1.10611	0.137154	9	0.0457179	0.965567	-3.44326			Lp	30C	3.2925	2.54293	6	1.03815						5	RQddct	`30˚C`	`32˚C`	3	3	0.606478	0.544197	0.577073	ns
rps17	5d	1.14556	0.137669	9	0.0458897					Lp	32C	3.70167	3.05412	6	1.24684	-28.8369	0.711631				15	RQddct	`27˚C`	`30˚C`	3	3	1.34164	0.179712	0.359425	ns
Vg	15d	0.12963	0.197788	9	0.0659292	0.117925	-88.2075			MISO	27C	1.07833	0.501863	6	0.204885						15	RQddct	`27˚C`	`32˚C`	3	3	2.68328	0.00729036	0.0218711	*
Vg	5d	1.09926	0.409988	9	0.136663					MISO	30C	0.653333	0.479319	6	0.195681						15	RQddct	`30˚C`	`32˚C`	3	3	1.34164	0.179712	0.359425	ns
										MISO	32C	0.5425	0.35596	6	0.14532	-49.6909	0.503091
										rps17	27C	1.04	0.0600833	6	0.0245289						Lp
										rps17	30C	1.15417	0.138001	6	0.0563385						Temp within age
										rps17	32C	1.18333	0.159363	6	0.0650598	13.7821	1.13782				Temperature	.y.	group1	group2	n1	n2	statistic	p	p.adj	p.adj.signif
										Vg	27C	0.6775	0.376321	6	0.153632						`27˚C`	RQddct	5	15	3	3	2.12132	0.0338949	0.0338949	*
										Vg	30C	0.724167	0.827052	6	0.337643						`30˚C`	RQddct	5	15	3	3	2.0226	0.0431144	0.0431144	*
										Vg	32C	0.441667	0.545002	6	0.222496	-34.8093	0.651907				`32˚C`	RQddct	5	15	3	3	1.99263	0.0463016	0.0463016	*
																					Age within Temp
																					Age	.y.	group1	group2	n1	n2	statistic	p	p.adj	p.adj.signif
																					5	RQddct	`27˚C`	`30˚C`	3	3	-0.458831	0.646355	1	ns
RQ Summary across biological trials																					5	RQddct	`27˚C`	`32˚C`	3	3	-0.917663	0.358795	1	ns
Gene	Age	Temperature	Mean_RQ	sd_RQ	n_reps	SE_RQ	group		% difference												5	RQddct	`30˚C`	`32˚C`	3	3	-0.458831	0.646355	1	ns
CAT1	5	`27˚C`	1	0	3	0	`27˚C`_5														15	RQddct	`27˚C`	`30˚C`	3	3	-2.10461	0.0353254	0.105976	ns
CAT1	5	`30˚C`	1.24667	0.27342	3	0.157859	`30˚C`_5														15	RQddct	`27˚C`	`32˚C`	3	3	-1.0523	0.29266	0.58532	ns
CAT1	5	`32˚C`	0.966667	0.613236	3	0.354052	`32˚C`_5														15	RQddct	`30˚C`	`32˚C`	3	3	1.0523	0.29266	0.58532	ns
CAT1	15	`27˚C`	0.883333	0.481257	3	0.277854	`27˚C`_15
CAT1	15	`30˚C`	0.663333	0.304563	3	0.175839	`30˚C`_15														Vg
CAT1	15	`32˚C`	0.733333	0.60542	3	0.349539	`32˚C`_15														Temp within age
exCh3	5	`27˚C`	1	0	3	0	`27˚C`_5														Temperature	.y.	group1	group2	n1	n2	statistic	p	p.adj	p.adj.signif
exCh3	5	`30˚C`	0.973333	0.544618	3	0.314435	`30˚C`_5														`27˚C`	RQddct	5	15	3	3	-2.08683	0.036904	0.036904	*
exCh3	5	`32˚C`	1.425	0.918899	3	0.530526	`32˚C`_5														`30˚C`	RQddct	5	15	3	3	-1.96396	0.0495346	0.0495346	*
exCh3	15	`27˚C`	1.385	0.937963	3	0.541533	`27˚C`_15														`32˚C`	RQddct	5	15	3	3	-1.96396	0.0495346	0.0495346	*
exCh3	15	`30˚C`	3.21667	1.86341	3	1.07584	`30˚C`_15														Age within Temp
exCh3	15	`32˚C`	3.30667	1.40261	3	0.809796	`32˚C`_15														Age	.y.	group1	group2	n1	n2	statistic	p	p.adj	p.adj.signif
HPX15	5	`27˚C`	1	0	3	0	`27˚C`_5														5	RQddct	`27˚C`	`30˚C`	3	3	1.5162	0.12947	0.286057	ns
HPX15	5	`30˚C`	1.15722	0.493362	3	0.284843	`30˚C`_5														5	RQddct	`27˚C`	`32˚C`	3	3	-0.15162	0.879487	0.879487	ns
HPX15	5	`32˚C`	1.42833	0.182369	3	0.105291	`32˚C`_5														5	RQddct	`30˚C`	`32˚C`	3	3	-1.66782	0.0953523	0.286057	ns
HPX15	15	`27˚C`	1.69778	0.170109	3	0.0982124	`27˚C`_15		69.7778	1.69778											15	RQddct	`27˚C`	`30˚C`	3	3	-1.8712	0.061317	0.122634	ns
HPX15	15	`30˚C`	2.33889	0.0342107	3	0.0197515	`30˚C`_15		102.112	2.02112											15	RQddct	`27˚C`	`32˚C`	3	3	-2.1706	0.0299618	0.0898853	ns
HPX15	15	`32˚C`	4.34667	1.35608	3	0.782934	`32˚C`_15		204.317	3.04317											15	RQddct	`30˚C`	`32˚C`	3	3	-0.299392	0.764641	0.764641	ns
Lp	5	`27˚C`	1	0	3	0	`27˚C`_5
Lp	5	`30˚C`	1.08333	0.430126	3	0.248333	`30˚C`_5														MISO
Lp	5	`32˚C`	1.18667	1.2846	3	0.741667	`32˚C`_5														Temp within age
Lp	15	`27˚C`	9.40333	3.46988	3	2.00333	`27˚C`_15		840.333	9.40333											Temperature	.y.	group1	group2	n1	n2	statistic	p	p.adj	p.adj.signif
Lp	15	`30˚C`	5.50167	1.15759	3	0.668333	`30˚C`_15		407.846	5.07846											`27˚C`	RQddct	5	15	3	3	-0.695608	0.486674	0.486674	ns
Lp	15	`32˚C`	6.21667	1.64111	3	0.947494	`32˚C`_15		423.876	5.23876											`30˚C`	RQddct	5	15	3	3	1.96396	0.0495346	0.0495346	*
MISO	5	`27˚C`	1	0	3	0	`27˚C`_5														`32˚C`	RQddct	5	15	3	3	1.96396	0.0495346	0.0495346	*
MISO	5	`30˚C`	0.248333	0.218308	3	0.12604	`30˚C`_5														Age within Temp
MISO	5	`32˚C`	0.258333	0.150361	3	0.0868108	`32˚C`_5														Age	.y.	group1	group2	n1	n2	statistic	p	p.adj	p.adj.signif
MISO	15	`27˚C`	1.15667	0.78183	3	0.45139	`27˚C`_15		15.6667	1.15667											5	RQddct	`27˚C`	`30˚C`	3	3	-2.12267	0.0337811	0.101343	ns
MISO	15	`30˚C`	1.05833	0.1861	3	0.107445	`30˚C`_15		326.174	4.26174											5	RQddct	`27˚C`	`32˚C`	3	3	-1.97105	0.0487176	0.101343	ns
MISO	15	`32˚C`	0.826667	0.227834	3	0.13154	`32˚C`_15		220	3.2											5	RQddct	`30˚C`	`32˚C`	3	3	0.15162	0.879487	0.879487	ns
Vg	5	`27˚C`	1	0	3	0	`27˚C`_5														15	RQddct	`27˚C`	`30˚C`	3	3	0.745356	0.456057	0.912113	ns
Vg	5	`30˚C`	1.42944	0.466531	3	0.269352	`30˚C`_5														15	RQddct	`27˚C`	`32˚C`	3	3	-0.298142	0.765594	0.912113	ns
Vg	5	`32˚C`	0.868333	0.44318	3	0.25587	`32˚C`_5														15	RQddct	`30˚C`	`32˚C`	3	3	-1.0435	0.296718	0.890153	ns
Vg	15	`27˚C`	0.355	0.205	3	0.118357	`27˚C`_15		-64.5	0.355
Vg	15	`30˚C`	0.0188889	0.0117063	3	0.00675863	`30˚C`_15		-98.6786	0.0132141
Vg	15	`32˚C`	0.015	0.005	3	0.00288675	`32˚C`_15		-98.2726	0.0172745

## Sheet: Fig8andS6_MaleGenes
Relative mRNA abundance of male reproductive genes and one house keeping gene (RPS17) was measured by qRT-PCR with RpS7 as the reference gene, and relative expression was calculated using the 2- ΔΔCT method. 27C 3d is the reference sample.
Heatmap Average RQ values (not transformed):											Kruskal-wallis rank-sum test per gene					Heatmap Average RQ values (log-transformed):
	27_3d	30_3d	32_3d	27_5d	30_5d	32_5d	27_10d	30_10d	32_10d		Gene	Kruskal-wallis chi-squared value	df	p-value			27_3d	30_3d	32_3d	27_5d	30_5d	32_5d	27_10d	30_10d	32_10d
CYP315A1	1	0.55	0.403333	0.426667	0.268333	0.345	0.181667	0.148333	0.163333		CYP315A1	22.34	8	0.004324		CYP315A1	0	-0.597837	-0.907992	-0.851752	-1.31553	-1.06421	-1.70558	-1.90829	-1.81196
phLp	1	0.743333	0.761667	0.75	0.551667	0.546667	0.498333	0.361667	0.46		phLp	18.435	8	0.01819		phLp	0	-0.296611	-0.272246	-0.287682	-0.594811	-0.603916	-0.696486	-1.01703	-0.776529
Plugin	1	0.476667	0.386667	0.395	0.175	0.26	0.128333	0.101667	0.296667		Plugin	23.3	8	0.002999		Plugin	0	-0.740938	-0.950192	-0.92887	-1.74297	-1.34707	-2.05312	-2.28606	-1.21515
TGase3	1	0.54	0.36	0.456667	0.151667	0.221667	0.146667	0.0433333	0.0616667		TGase3	24.556	8	0.001848		TGase3	0	-0.616186	-1.02165	-0.783802	-1.88607	-1.50658	-1.91959	-3.13883	-2.78601
RpS17	1	1.03333	1.055	1	0.903333	0.896667	0.86	0.83	0.84		rps17	15.66	8	0.04751		RpS17	0	0.0327898	0.0535408	0	-0.101664	-0.109071	-0.150823	-0.18633	-0.174353
RQ summary across biological trials											Dunn's post hoc tests (after Krusal wallis tests)
Gene	Age	Temperature	Mean_RQ	sd_RQ	n_reps	SE_RQ	% difference				phLp
CYP315A1	3	`27˚C`	1	0	3	0					Age within temp
CYP315A1	3	`30˚C`	0.55	0.052915	3	0.0305505					Temperature	.y.	group1	group2	n1	n2	statistic	p	p.adj	p.adj.signif
CYP315A1	3	`32˚C`	0.403333	0.107742	3	0.0622049					`27˚C`	RQddct	3	5	3	3	-1.36458	0.172386	0.344772	ns
CYP315A1	5	`27˚C`	0.426667	0.080829	3	0.0466667					`27˚C`	RQddct	3	10	3	3	-2.72915	0.00634972	0.0190492	*
CYP315A1	5	`30˚C`	0.268333	0.105396	3	0.0608505					`27˚C`	RQddct	5	10	3	3	-1.36458	0.172386	0.344772	ns
CYP315A1	5	`32˚C`	0.345	0.122577	3	0.0707696					`30˚C`	RQddct	3	5	3	3	-1.19257	0.233038	0.466076	ns
CYP315A1	10	`27˚C`	0.181667	0.0763763	3	0.0440959					`30˚C`	RQddct	3	10	3	3	-2.38514	0.0170727	0.051218	ns
CYP315A1	10	`30˚C`	0.148333	0.0275379	3	0.015899					`30˚C`	RQddct	5	10	3	3	-1.19257	0.233038	0.466076	ns
CYP315A1	10	`32˚C`	0.163333	0.0275379	3	0.015899					`32˚C`	RQddct	3	5	3	3	-1.19257	0.233038	0.466076	ns
phLp	3	`27˚C`	1	0	3	0					`32˚C`	RQddct	3	10	3	3	-1.93793	0.0526323	0.157897	ns
phLp	3	`30˚C`	0.743333	0.215484	3	0.12441					`32˚C`	RQddct	5	10	3	3	-0.745356	0.456057	0.466076	ns
phLp	3	`32˚C`	0.761667	0.21274	3	0.122826					Temp within age
phLp	5	`27˚C`	0.75	0.0589491	3	0.0340343					Age	.y.	group1	group2	n1	n2	statistic	p	p.adj	p.adj.signif
phLp	5	`30˚C`	0.551667	0.134288	3	0.0775314					3	RQddct	`27˚C`	`30˚C`	3	3	-2.12267	0.0337811	0.101343	ns
phLp	5	`32˚C`	0.546667	0.102021	3	0.058902					3	RQddct	`27˚C`	`32˚C`	3	3	-1.97105	0.0487176	0.101343	ns
phLp	10	`27˚C`	0.498333	0.257164	3	0.148474					3	RQddct	`30˚C`	`32˚C`	3	3	0.15162	0.879487	0.879487	ns
phLp	10	`30˚C`	0.361667	0.0907377	3	0.0523874					5	RQddct	`27˚C`	`30˚C`	3	3	-1.63978	0.10105	0.202101	ns
phLp	10	`32˚C`	0.46	0.02	3	0.011547					5	RQddct	`27˚C`	`32˚C`	3	3	-1.93793	0.0526323	0.157897	ns
Plugin	3	`27˚C`	1	0	3	0					5	RQddct	`30˚C`	`32˚C`	3	3	-0.298142	0.765594	0.765594	ns
Plugin	3	`30˚C`	0.476667	0.0986577	3	0.05696					10	RQddct	`27˚C`	`30˚C`	3	3	-1.0435	0.296718	0.890153	ns
Plugin	3	`32˚C`	0.386667	0.0846069	3	0.0488478	-61.3333				10	RQddct	`27˚C`	`32˚C`	3	3	-0.298142	0.765594	0.912113	ns
Plugin	5	`27˚C`	0.395	0.122882	3	0.070946					10	RQddct	`30˚C`	`32˚C`	3	3	0.745356	0.456057	0.912113	ns
Plugin	5	`30˚C`	0.175	0.0259808	3	0.015
Plugin	5	`32˚C`	0.26	0.0608276	3	0.0351188					CYP315A1
Plugin	10	`27˚C`	0.128333	0.0529937	3	0.0305959	-87.1667				Age within temp
Plugin	10	`30˚C`	0.101667	0.0510718	3	0.0294863					Temperature	.y.	group1	group2	n1	n2	statistic	p	p.adj	p.adj.signif
Plugin	10	`32˚C`	0.296667	0.071122	3	0.0410623	-23.2759				`27˚C`	RQddct	3	5	3	3	-1.36458	0.172386	0.344772	ns
TGase3	3	`27˚C`	1	0	3	0					`27˚C`	RQddct	3	10	3	3	-2.72915	0.00634972	0.0190492	*
TGase3	3	`30˚C`	0.54	0.183303	3	0.10583					`27˚C`	RQddct	5	10	3	3	-1.36458	0.172386	0.344772	ns
TGase3	3	`32˚C`	0.36	0.07	3	0.0404145	-64				`30˚C`	RQddct	3	5	3	3	-1.34164	0.179712	0.359425	ns
TGase3	5	`27˚C`	0.456667	0.142683	3	0.0823779					`30˚C`	RQddct	3	10	3	3	-2.68328	0.00729036	0.0218711	*
TGase3	5	`30˚C`	0.151667	0.0450925	3	0.0260342					`30˚C`	RQddct	5	10	3	3	-1.34164	0.179712	0.359425	ns
TGase3	5	`32˚C`	0.221667	0.035473	3	0.0204803					`32˚C`	RQddct	3	5	3	3	-0.447214	0.654721	0.654721	ns
TGase3	10	`27˚C`	0.146667	0.0851959	3	0.0491878	-85.3333				`32˚C`	RQddct	3	10	3	3	-2.23607	0.0253473	0.076042	ns
TGase3	10	`30˚C`	0.0433333	0.00763763	3	0.00440959					`32˚C`	RQddct	5	10	3	3	-1.78885	0.0736383	0.147277	ns
TGase3	10	`32˚C`	0.0616667	0.0057735	3	0.00333333	-82.8704				Temp within age
											Age	.y.	group1	group2	n1	n2	statistic	p	p.adj	p.adj.signif
											3	RQddct	`27˚C`	`30˚C`	3	3	-1.5162	0.12947	0.25894	ns
Summary by Age											3	RQddct	`27˚C`	`32˚C`	3	3	-2.57753	0.00995083	0.0298525	*
Gene	Age	Mean_RQ	sd_RQ	n_reps	SE_RQ	% Difference	X Difference				3	RQddct	`30˚C`	`32˚C`	3	3	-1.06134	0.288537	0.288537	ns
CYP315A1	10d	0.164444	0.0452386	9	0.0150795	-74.744	0.25256				5	RQddct	`27˚C`	`30˚C`	3	3	-1.63978	0.10105	0.303151	ns
CYP315A1	3d	0.651111	0.275871	9	0.091957						5	RQddct	`27˚C`	`32˚C`	3	3	-0.596285	0.550985	0.593435	ns
CYP315A1	5d	0.346667	0.113441	9	0.0378135						5	RQddct	`30˚C`	`32˚C`	3	3	1.0435	0.296718	0.593435	ns
phLp	10d	0.44	0.149729	9	0.0499096	-47.3054	0.526946				10	RQddct	`27˚C`	`30˚C`	3	3	-0.374241	0.708225	1	ns
phLp	3d	0.835	0.195704	9	0.0652346						10	RQddct	`27˚C`	`32˚C`	3	3	0.374241	0.708225	1	ns
phLp	5d	0.616111	0.134415	9	0.044805						10	RQddct	`30˚C`	`32˚C`	3	3	0.748481	0.45417	1	ns
Plugin	10d	0.175556	0.104894	9	0.0349647	-71.7352	0.282648
Plugin	3d	0.621111	0.294096	9	0.0980319						TGase3
Plugin	5d	0.276667	0.118743	9	0.0395811						Age within temp
rps17	10d	0.843333	0.0744564	9	0.0248188	-18.0788	0.819212				Temperature	.y.	group1	group2	n1	n2	statistic	p	p.adj	p.adj.signif
rps17	3d	1.02944	0.128682	9	0.042894						`27˚C`	RQddct	3	5	3	3	-1.36458	0.172386	0.344772	ns
rps17	5d	0.933333	0.0740355	9	0.0246785						`27˚C`	RQddct	3	10	3	3	-2.72915	0.00634972	0.0190492	*
TGase3	10d	0.0838889	0.0641667	9	0.0213889	-86.7544	0.132456				`27˚C`	RQddct	5	10	3	3	-1.36458	0.172386	0.344772	ns
TGase3	3d	0.633333	0.3022	9	0.100733						`30˚C`	RQddct	3	5	3	3	-1.34164	0.179712	0.359425	ns
TGase3	5d	0.276667	0.158292	9	0.0527639						`30˚C`	RQddct	3	10	3	3	-2.68328	0.00729036	0.0218711	*
											`30˚C`	RQddct	5	10	3	3	-1.34164	0.179712	0.359425	ns
Summary by Temp											`32˚C`	RQddct	3	5	3	3	-1.34727	0.177895	0.355789	ns
Gene	Temperature	Mean_RQ	sd_RQ	n_reps	SE_RQ	% Difference	X Difference				`32˚C`	RQddct	3	10	3	3	-2.69453	0.00704875	0.0211462	*
CYP315A1	27	0.536111	0.367957	9	0.122652						`32˚C`	RQddct	5	10	3	3	-1.34727	0.177895	0.355789	ns
CYP315A1	30	0.322222	0.188549	9	0.0628496						Temp within age
CYP315A1	32	0.303889	0.136377	9	0.0454589	-43.3161	0.566839				Age	.y.	group1	group2	n1	n2	statistic	p	p.adj	p.adj.signif
phLp	27	0.749444	0.254146	9	0.0847154						3	RQddct	`27˚C`	`30˚C`	3	3	-1.66782	0.0953523	0.190705	ns
phLp	30	0.552222	0.21328	9	0.0710932						3	RQddct	`27˚C`	`32˚C`	3	3	-2.42591	0.0152699	0.0458097	*
phLp	32	0.589444	0.17919	9	0.05973	-21.3491	0.786509				3	RQddct	`30˚C`	`32˚C`	3	3	-0.758098	0.448392	0.448392	ns
Plugin	27	0.507778	0.392549	9	0.13085						5	RQddct	`27˚C`	`30˚C`	3	3	-2.53421	0.0112701	0.0338103	*
Plugin	30	0.251111	0.181328	9	0.0604427						5	RQddct	`27˚C`	`32˚C`	3	3	-1.49071	0.136037	0.272074	ns
Plugin	32	0.314444	0.084648	9	0.028216	-38.0744	0.619256				5	RQddct	`30˚C`	`32˚C`	3	3	1.0435	0.296718	0.296718	ns
rps17	27	0.953333	0.107209	9	0.0357363						10	RQddct	`27˚C`	`30˚C`	3	3	-2.69453	0.00704875	0.0211462	*
rps17	30	0.922222	0.0990616	9	0.0330205						10	RQddct	`27˚C`	`32˚C`	3	3	-1.34727	0.177895	0.355789	ns
rps17	32	0.930556	0.158695	9	0.0528983	-2.38928	0.976107				10	RQddct	`30˚C`	`32˚C`	3	3	1.34727	0.177895	0.355789	ns
TGase3	27	0.534444	0.383197	9	0.127732
TGase3	30	0.245	0.245102	9	0.0817007						Plugin
TGase3	32	0.214444	0.135149	9	0.0450497	-59.8753	0.401247				Age within temp
											Temperature	.y.	group1	group2	n1	n2	statistic	p	p.adj	p.adj.signif
											`27˚C`	RQddct	3	5	3	3	-1.36458	0.172386	0.344772	ns
											`27˚C`	RQddct	3	10	3	3	-2.72915	0.00634972	0.0190492	*
											`27˚C`	RQddct	5	10	3	3	-1.36458	0.172386	0.344772	ns
											`30˚C`	RQddct	3	5	3	3	-1.5162	0.12947	0.25894	ns
											`30˚C`	RQddct	3	10	3	3	-2.57753	0.00995083	0.0298525	*
											`30˚C`	RQddct	5	10	3	3	-1.06134	0.288537	0.288537	ns
											`32˚C`	RQddct	3	5	3	3	-1.49071	0.136037	0.408111	ns
											`32˚C`	RQddct	3	10	3	3	-1.19257	0.233038	0.466076	ns
											`32˚C`	RQddct	5	10	3	3	0.298142	0.765594	0.765594	ns
											Temp within age
											Age	.y.	group1	group2	n1	n2	statistic	p	p.adj	p.adj.signif
											3	RQddct	`27˚C`	`30˚C`	3	3	-1.66782	0.0953523	0.190705	ns
											3	RQddct	`27˚C`	`32˚C`	3	3	-2.42591	0.0152699	0.0458097	*
											3	RQddct	`30˚C`	`32˚C`	3	3	-0.758098	0.448392	0.448392	ns
											5	RQddct	`27˚C`	`30˚C`	3	3	-2.54484	0.0109329	0.0327987	*
											5	RQddct	`27˚C`	`32˚C`	3	3	-1.04787	0.294697	0.294697	ns
											5	RQddct	`30˚C`	`32˚C`	3	3	1.49696	0.134403	0.268806	ns
											10	RQddct	`27˚C`	`30˚C`	3	3	-0.598785	0.549316	0.549316	ns
											10	RQddct	`27˚C`	`32˚C`	3	3	1.72151	0.0851589	0.170318	ns
											10	RQddct	`30˚C`	`32˚C`	3	3	2.32029	0.0203251	0.0609753	ns
											RpS17
											Age within temp
											Temperature	.y.	group1	group2	n1	n2	statistic	p	p.adj	p.adj.signif
											`27˚C`	RQddct	3	5	3	3	0.15162	0.879487	0.879487	ns
											`27˚C`	RQddct	3	10	3	3	-1.5162	0.12947	0.286057	ns
											`27˚C`	RQddct	5	10	3	3	-1.66782	0.0953523	0.286057	ns
											`30˚C`	RQddct	3	5	3	3	-1.34727	0.177895	0.355789	ns
											`30˚C`	RQddct	3	10	3	3	-2.69453	0.00704875	0.0211462	*
											`30˚C`	RQddct	5	10	3	3	-1.34727	0.177895	0.355789	ns
											`32˚C`	RQddct	3	5	3	3	-0.745356	0.456057	0.466076	ns
											`32˚C`	RQddct	3	10	3	3	-1.93793	0.0526323	0.157897	ns
											`32˚C`	RQddct	5	10	3	3	-1.19257	0.233038	0.466076	ns
											Temp within age
											Age	.y.	group1	group2	n1	n2	statistic	p	p.adj	p.adj.signif
											3	RQddct	`27˚C`	`30˚C`	3	3	-0.454859	0.649211	1	ns
											3	RQddct	`27˚C`	`32˚C`	3	3	-0.909718	0.362971	1	ns
											3	RQddct	`30˚C`	`32˚C`	3	3	-0.454859	0.649211	1	ns
											5	RQddct	`27˚C`	`30˚C`	3	3	-1.0435	0.296718	0.699114	ns
											5	RQddct	`27˚C`	`32˚C`	3	3	-1.19257	0.233038	0.699114	ns
											5	RQddct	`30˚C`	`32˚C`	3	3	-0.149071	0.881497	0.881497	ns
											10	RQddct	`27˚C`	`30˚C`	3	3	-0.748481	0.45417	1	ns
											10	RQddct	`27˚C`	`32˚C`	3	3	-0.598785	0.549316	1	ns
											10	RQddct	`30˚C`	`32˚C`	3	3	0.149696	0.881004	1	ns
