# Supplementary material for: Warmer Temperature Accelerates the Aging-Dependent Decrease in Female Ovary Size, Delays Male Accessory Gland Development, and Accelerates Aging-Dependent Changes in Reproductive Gene Expression in Anopheles gambiae Mosquitoes
Source: Insects. 2025 Sep 2;16(9):921. doi: 10.3390/insects16090921 (PMC12470671; doi:10.3390/insects16090921)
Supplement: Supplementary file 1 [file insects-16-00921-s001.zip › Martin et al Insects 2025 File S3.R]

###################
#R code for manuscript:
# Warmer temperature accelerates the aging-dependent decrease in female ovary size, delays male accessory gland development, 
#and accelerates aging-dependent changes in reproductive gene expression in Anopheles gambiae mosquitoes

#Lindsay E. Martin1, Tania Y. Estévez-Lao1, Megan I. Grant1, Norbu Shastri1, & Julián F. Hillyer1*
 # 1 Department of Biological Sciences, Vanderbilt University, Nashville, Tennessee, United States of America
#* Correspondence: 
 # Julián F. Hillyer: julian.hillyer@vanderbilt.edu

################################################
################################################
################################################
# FEMALE TISSUE SIZE MEASUREMENTS

# clear existing workspace
rm(list = ls(all = TRUE))
graphics.off()
shell("cls")
##########
#####################

#load libraries needed:
library(readxl)
library(writexl)
library(EnvStats)
library(ggplot2)
library(dplyr)
library(tidyverse)
library(rstatix)
library(car) 
library(ggpubr)
library(lme4)
library(broom)
library(rcompanion)
library(modelr)
library(emmeans)
library(lmerTest)
library(effectsize)
library(ggsci)
library(multcompView)
library(emmeans)
library(multcomp)

###
getwd() #set wd to your folder
setwd("./Measurements/")
getwd()
######

#import raw data:
female_data <- read_xlsx("Reproductive_image_measurements_051025.xlsx",
                         sheet="Females") #change this name to what you call the female measurement data file

female_data <- as.data.frame(female_data)
str(female_data) #make sure dates are dates

female_data$Male_or_Female <- as.factor(female_data$Male_or_Female)
female_data$Body_part <- as.factor(female_data$Body_part)
female_data$Body_Part_Number <- as.factor(female_data$Body_Part_Number)

female_data$Temperature <- as.factor(female_data$Temperature)
female_data$Age <- as.factor(female_data$Age)
female_data$BF_or_UBF<- as.factor(female_data$BF_or_UBF)

#make UBF come first.
female_data <- female_data %>%
  mutate(BF_or_UBF = fct_relevel(BF_or_UBF, 
                                 "UBF","BF"))


female_data$Length1 <- as.numeric(female_data$Length1)
female_data$Length2 <- as.numeric(female_data$Length2)
female_data$Length3 <- as.numeric(female_data$Length3)
female_data$AverageLength <- as.numeric(female_data$AverageLength)

female_data$Width1 <- as.numeric(female_data$Width1)
female_data$Width2 <- as.numeric(female_data$Width2)
female_data$Width3 <- as.numeric(female_data$Width3)
female_data$AverageWidth <- as.numeric(female_data$AverageWidth)

female_data %>%
  group_by(BF_or_UBF, Body_part) %>%
  dplyr::summarise(
    n_width = n())


female_summary <- female_data %>%
  group_by(BF_or_UBF, Body_part,Age,Temperature) %>%
  dplyr::summarise(
    mean_length = mean(AverageLength,na.rm = TRUE),
    sd_length = sd(AverageLength,na.rm = TRUE),
    n_length = n(),
    SE_length = (sd(AverageLength,na.rm = TRUE)/sqrt(n())),
    mean_width = mean(AverageWidth,na.rm = TRUE),
    sd_width = sd(AverageWidth,na.rm = TRUE),
    n_width = n(),
    SE_width = sd(AverageWidth,na.rm = TRUE)/sqrt(n()))

head(female_summary)

#subset for ovaries or spermathecae:
female_summary_ovaries <- subset(female_summary, Body_part=="O")
female_summary_spermathecae <- subset(female_summary, Body_part=="S")

female_data_ovaries <- subset(female_data,Body_part=="O")
female_data_spermathecae <- subset(female_data,Body_part=="S")


str(female_data_ovaries) #factors

#female_data_ovaries <- female_data_ovaries[complete.cases(female_data_ovaries$AverageWidth),]
female_data_ovaries$Mosquito_ID  <- rep(seq(from = 1, to = (nrow(female_data_ovaries)/2), by = 1), times = c(rep(2,(nrow(female_data_ovaries)/2))))

female_data_ovaries_paired <- female_data_ovaries %>%
  group_by(BF_or_UBF, Body_part,Age,Temperature,Mosquito_ID) %>%
  dplyr::summarise(
    sd_Length = sd(AverageLength,na.rm = TRUE),
    sd_Width = sd(AverageWidth,na.rm = TRUE),
    AverageLength = mean(AverageLength,na.rm= TRUE),
    AverageWidth = mean(AverageWidth,na.rm= TRUE),
    n=n())
write_xlsx(female_data_ovaries_paired,"female_data_ovaries_paired.xlsx")


plot(female_data_ovaries_paired$sd_Width ~female_data_ovaries_paired$Temperature)


female_summary_ovaries <- female_data_ovaries_paired %>%
  group_by(BF_or_UBF, Age,Temperature) %>%
  dplyr::summarise(
    mean_length = mean(AverageLength,na.rm = TRUE),
    sd_length = sd(AverageLength,na.rm = TRUE),
    n_length = n(),
    SE_length = (sd(AverageLength,na.rm = TRUE)/sqrt(n())),
    mean_width = mean(AverageWidth,na.rm = TRUE),
    sd_width = sd(AverageWidth,na.rm = TRUE),
    n_width = n(),
    SE_width = sd(AverageWidth,na.rm = TRUE)/sqrt(n()))


write_xlsx(female_summary_ovaries,"femalesummaryovariespaired.xlsx")
write_xlsx(female_summary_spermathecae, "femalesummaryspermathecae.xlsx")


female_summary_spermathecae_BF <- female_data_spermathecae %>%
  group_by(BF_or_UBF) %>%
  dplyr::summarise(
    mean_length = mean(AverageLength,na.rm = TRUE),
    sd_length = sd(AverageLength,na.rm = TRUE),
    n_length = n(),
    SE_length = (sd(AverageLength,na.rm = TRUE)/sqrt(n())))
female_summary_spermathecae_TEMP <- female_data_spermathecae %>%
  group_by(BF_or_UBF,Temperature) %>%
  dplyr::summarise(
    mean_length = mean(AverageLength,na.rm = TRUE),
    sd_length = sd(AverageLength,na.rm = TRUE),
    n_length = n(),
    SE_length = (sd(AverageLength,na.rm = TRUE)/sqrt(n())))
female_summary_spermathecae_Age <- female_data_spermathecae %>%
  group_by(BF_or_UBF,Age) %>%
  dplyr::summarise(
    mean_length = mean(AverageLength,na.rm = TRUE),
    sd_length = sd(AverageLength,na.rm = TRUE),
    n_length = n(),
    SE_length = (sd(AverageLength,na.rm = TRUE)/sqrt(n())))
write_xlsx(female_summary_spermathecae_BF, "femalesummaryspermathecae_BF.xlsx")
write_xlsx(female_summary_spermathecae_Age, "femalesummaryspermathecae_AGE.xlsx")
write_xlsx(female_summary_spermathecae_TEMP, "femalesummaryspermathecae_TEMP.xlsx")


female_summary_ovaries_paired_BF <- female_data_ovaries_paired %>%
  group_by(BF_or_UBF) %>%
  dplyr::summarise(
    mean_length = mean(AverageLength,na.rm = TRUE),
    sd_length = sd(AverageLength,na.rm = TRUE),
    n = n(),
    SE_length = (sd(AverageLength,na.rm = TRUE)/sqrt(n())),
    mean_width = mean(AverageWidth,na.rm = TRUE),
    sd_width = sd(AverageWidth,na.rm = TRUE),
    SE_width = sd(AverageWidth,na.rm = TRUE)/sqrt(n()))

female_summary_ovaries_paired_Temp <- female_data_ovaries_paired %>%
  group_by(BF_or_UBF,Temperature) %>%
  dplyr::summarise(
    mean_length = mean(AverageLength,na.rm = TRUE),
    sd_length = sd(AverageLength,na.rm = TRUE),
    n = n(),
    SE_length = (sd(AverageLength,na.rm = TRUE)/sqrt(n())),
    mean_width = mean(AverageWidth,na.rm = TRUE),
    sd_width = sd(AverageWidth,na.rm = TRUE),
    SE_width = sd(AverageWidth,na.rm = TRUE)/sqrt(n()))

female_summary_ovaries_paired_Temponly <- female_data_ovaries_paired %>%
  group_by(Temperature) %>%
  dplyr::summarise(
    mean_length = mean(AverageLength,na.rm = TRUE),
    sd_length = sd(AverageLength,na.rm = TRUE),
    n = n(),
    SE_length = (sd(AverageLength,na.rm = TRUE)/sqrt(n())),
    mean_width = mean(AverageWidth,na.rm = TRUE),
    sd_width = sd(AverageWidth,na.rm = TRUE),
    SE_width = sd(AverageWidth,na.rm = TRUE)/sqrt(n()))

female_summary_ovaries_paired_Age <- female_data_ovaries_paired %>%
  group_by(BF_or_UBF,Age) %>%
  dplyr::summarise(
    mean_length = mean(AverageLength,na.rm = TRUE),
    sd_length = sd(AverageLength,na.rm = TRUE),
    n = n(),
    SE_length = (sd(AverageLength,na.rm = TRUE)/sqrt(n())),
    mean_width = mean(AverageWidth,na.rm = TRUE),
    sd_width = sd(AverageWidth,na.rm = TRUE),
    SE_width = sd(AverageWidth,na.rm = TRUE)/sqrt(n()))

write_xlsx(female_summary_ovaries_paired_BF,"female_summary_ovaries_paired_BF.xlsx")
write_xlsx(female_summary_ovaries_paired_Temp,"female_summary_ovaries_paired_Temp.xlsx")
write_xlsx(female_summary_ovaries_paired_Age,"female_summary_ovaries_paired_Age.xlsx")
write_xlsx(female_summary_ovaries_paired_Temponly,"female_summary_ovaries_paired_Temponly.xlsx")


######################################################
#make plot labels:

female_data_ovaries$Age <- factor(female_data_ovaries$Age,
                                  labels = c("3","5","10","15"))

female_data_ovaries$Temperature <- factor(female_data_ovaries$Temperature,
                                          labels = c("`27˚C`","`30˚C`","`32˚C`"))

female_data_ovaries$BF_or_UBF <- factor(female_data_ovaries$BF_or_UBF,    # Change factor labels
                                        labels = c("Unbloodfed","Bloodfed"))


female_data_spermathecae$Age <- factor(female_data_spermathecae$Age,
                                       labels = c("3","5","10","15"))

female_data_spermathecae$Temperature <- factor(female_data_spermathecae$Temperature,
                                               labels = c("`27˚C`","`30˚C`","`32˚C`"))

female_data_spermathecae$BF_or_UBF <- factor(female_data_spermathecae$BF_or_UBF,    # Change factor labels
                                             labels = c("Unbloodfed","Bloodfed"))

########################################
#graph ovaries:

ovaries_length_tempage1 <-  female_data_ovaries_paired %>%
  group_by(BF_or_UBF,Temperature,Age)%>%
  dplyr::summarise(mean_length = mean(AverageLength, na.rm= TRUE),
                   SE_length = (sd(AverageLength,na.rm = TRUE)/sqrt(n())))%>%
  ggplot(aes(x=Age,y=mean_length)) +
  geom_bar(aes(fill=Age),
           stat="identity",
           width=0.8)+
  facet_grid(BF_or_UBF~Temperature,labeller = label_parsed)+
  geom_errorbar(aes(ymin=mean_length - SE_length,
                    ymax=mean_length + SE_length),
                width=0.4,
                color="black")+
  ylab(expression("Length"~(mm)~""))+ 
  labs(x="Adult Age (days)",title="Ovaries")+ 
  theme_pubr()+ 
  geom_jitter(data=female_data_ovaries_paired, aes(x=Age,y=AverageLength,group=BF_or_UBF),#color=ZOI_italic$Technical_Rep,
              position="jitter",na.rm = TRUE,size=0.5,
              color="darkgray")+
  theme(panel.background = element_rect(fill = NA, color = "black"))+
  theme(panel.spacing = unit(0.6, "lines"))+
  #scale_y_continuous(limits=c(0,60))+
  scale_fill_manual(values= c("#DCD1E9","#BAA4D3","#9776BE","#7549A8"))+
  theme(text = element_text(size=12),
        axis.text.x = element_text(size=(10)),
        axis.text.y=element_text(size=10))+
  theme(legend.position = "none")
ovaries_length_tempage1
ggsave(ovaries_length_tempage1,filename="ovaries_length_tempage1.png",width = 6, height = 4, dpi = 600, units = "in")
ggsave(ovaries_length_tempage1,filename="ovaries_length_tempage1.pdf",width = 6, height = 4, dpi = 600, units = "in")


ovaries_width_tempage1 <- female_data_ovaries_paired %>%
  group_by(BF_or_UBF,Temperature,Age)%>%
  dplyr::summarise(mean_width = mean(AverageWidth, na.rm= TRUE),
                   SE_width = (sd(AverageWidth,na.rm = TRUE)/sqrt(n())))%>%
  ggplot(aes(x=Age,y=mean_width)) +
  geom_bar(aes(fill=Age),
           stat="identity",
           width=0.8)+
  facet_grid(BF_or_UBF~Temperature,labeller = label_parsed)+
  geom_errorbar(aes(ymin=mean_width - SE_width,
                    ymax=mean_width + SE_width),
                width=0.4,
                color="black")+
  ylab(expression("Width"~(mm)~""))+ 
  labs(x="Adult Age (days)",title="Ovaries")+ 
  theme_pubr()+ 
  geom_jitter(data=female_data_ovaries_paired, aes(x=Age,y=AverageWidth),#color=ZOI_italic$Technical_Rep,
              position="jitter",na.rm = TRUE,size=0.5,
              color="darkgray")+
  theme(panel.background = element_rect(fill = NA, color = "black"))+
  theme(panel.spacing = unit(0.6, "lines"))+
  #scale_y_continuous(limits=c(0,60))+
  scale_fill_manual(values= c("#DCD1E9","#BAA4D3","#9776BE","#7549A8"))+
  theme(text = element_text(size=12),
        axis.text.x = element_text(size=(10)),
        axis.text.y=element_text(size=10))+
  theme(legend.position = "none")
ovaries_width_tempage1
ggsave(ovaries_width_tempage1,filename="ovaries_width_tempage1.png",width = 6, height = 4, dpi = 600, units = "in")
ggsave(ovaries_width_tempage1,filename="ovaries_width_tempage1.pdf",width = 6, height = 4, dpi = 600, units = "in")


#graph by age regardless of temp:
ovaries_length_age <- female_data_ovaries_paired %>%
  group_by(BF_or_UBF,Age)%>%
  dplyr::summarise(mean_length = mean(AverageLength, na.rm= TRUE),
                   SE_length = (sd(AverageLength,na.rm = TRUE)/sqrt(n())))%>%
  ggplot(aes(x=Age,y=mean_length,group=Age)) +
  geom_bar(aes(fill=Age),
           stat="identity",
           width=0.8)+  
  facet_grid(~BF_or_UBF,labeller = label_parsed)+
  geom_errorbar(aes(ymin=mean_length - SE_length,
                    ymax=mean_length + SE_length),
                width=0.4,
                color="black")+
  ylab(expression("Length"~(mm)~""))+ 
  labs(x="Adult Age (days)",title="Ovaries")+ 
  theme_pubr()+ 
  geom_jitter(data=female_data_ovaries_paired, aes(x=Age,y=AverageLength),#color=ZOI_italic$Technical_Rep,
              position="jitter",na.rm = TRUE,size=0.5,
              color="darkgray")+
  theme(panel.background = element_rect(fill = NA, color = "black"))+
  theme(panel.spacing = unit(0.6, "lines"))+
  scale_fill_manual(values= c("#DCD1E9","#BAA4D3","#9776BE","#7549A8"))+
  theme(text = element_text(size=12),
        axis.text.x = element_text(size=(10)),
        axis.text.y=element_text(size=10))+
  theme(legend.position = "none")
ovaries_length_age
ggsave(ovaries_length_age,filename="ovaries_length_age.png",width = 6, height = 4, dpi = 600, units = "in")
ggsave(ovaries_length_age,filename="ovaries_length_age.pdf",width = 6, height = 4, dpi = 600, units = "in")


ovaries_width_age <- female_data_ovaries_paired %>%
  group_by(BF_or_UBF,Age)%>%
  dplyr::summarise(mean_width = mean(AverageWidth, na.rm= TRUE),
                   SE_width = (sd(AverageWidth,na.rm = TRUE)/sqrt(n())))%>%
  ggplot(aes(x=Age,y=mean_width,group=Age)) +
  geom_bar(aes(fill=Age),
           stat="identity",
           width=0.8)+  
  facet_grid(~BF_or_UBF,labeller = label_parsed)+
  geom_errorbar(aes(ymin=mean_width - SE_width,
                    ymax=mean_width + SE_width),
                width=0.4,
                color="black")+
  ylab(expression("Width"~(mm)~""))+ 
  labs(x="Adult Age (days)",title="Ovaries")+ 
  theme_pubr()+ 
  geom_jitter(data=female_data_ovaries_paired, aes(x=Age,y=AverageWidth),#color=ZOI_italic$Technical_Rep,
              position="jitter",na.rm = TRUE,size=0.5,color="darkgray")+
  theme(panel.background = element_rect(fill = NA, color = "black"))+
  theme(panel.spacing = unit(0.6, "lines"))+
  scale_fill_manual(values= c("#DCD1E9","#BAA4D3","#9776BE","#7549A8"))+
  theme(text = element_text(size=12),
        axis.text.x = element_text(size=(10)),
        axis.text.y=element_text(size=10))+
  theme(legend.position = "none")
ovaries_width_age
ggsave(ovaries_width_age,filename="ovaries_width_age.png",width = 6, height = 4, dpi = 600, units = "in")
ggsave(ovaries_width_age,filename="ovaries_width_age.pdf",width = 6, height = 4, dpi = 600, units = "in")


#ovaries interaction plots:
ovary_length_interaction <- female_data_ovaries_paired %>%
  group_by(BF_or_UBF,Temperature,Age)%>%
  dplyr::summarise(mean_length = mean(AverageLength, na.rm= TRUE),
                   SE_length = (sd(AverageLength,na.rm = TRUE)/sqrt(n())))%>%
  ggplot()+
  aes(x=Age,y=mean_length,group=Temperature)+
  geom_point(aes(shape=Temperature,color=Temperature),size=3)+
  geom_line(aes(linetype = Temperature,color=Temperature),linewidth=0.6)+
  theme_pubr()+ 
  facet_grid(~BF_or_UBF,labeller = label_parsed)+
  scale_shape(labels=c(27,30,32))+
  scale_linetype(labels=c(27,30,32))+
  guides(shape = guide_legend(title = "Temperature (˚C)"),
         linetype = guide_legend(title = "Temperature (˚C)"))+
  xlab("Adult Age (days)") +  labs(title="Ovaries")+
  scale_color_manual(values=c("#4D6FAE","#6F9F51", "#CC763B"))+
  theme(legend.position = "none")+
  scale_x_discrete(labels=c(3,5,10,15))+
  scale_y_continuous(limits=c(0,1.5))+
  theme(panel.background = element_rect(fill = NA, color = "black"))+
  theme(panel.spacing = unit(0.6, "lines"))+
  ylab(expression("Length"~(mm)~""))

ovary_length_interaction 
ggsave(ovary_length_interaction,filename="ovary_length_interaction.png",width = 6, height = 4, dpi = 600, units = "in")
ggsave(ovary_length_interaction,filename="ovary_length_interaction.pdf",width = 6, height = 4, dpi = 600, units = "in")

ovary_width_interaction <- female_data_ovaries_paired %>%
  group_by(BF_or_UBF,Temperature,Age)%>%
  dplyr::summarise(mean_width = mean(AverageWidth, na.rm= TRUE),
                   SE_width = (sd(AverageWidth,na.rm = TRUE)/sqrt(n())))%>%
  ggplot()+
  aes(x=Age,y=mean_width,group=Temperature)+
  geom_point(aes(shape=Temperature,color=Temperature),size=3)+
  geom_line(aes(linetype = Temperature,color=Temperature),linewidth=0.6)+
  theme_pubr()+ 
  facet_grid(~BF_or_UBF,labeller = label_parsed)+
  scale_shape(labels=c(27,30,32))+
  scale_linetype(labels=c(27,30,32))+
  guides(shape = guide_legend(title = "Temperature (˚C)"),
         linetype = guide_legend(title = "Temperature (˚C)"))+
  xlab("Adult Age (days)") +  
  labs(title="Ovaries")+
  scale_color_manual(values=c("#4D6FAE","#6F9F51", "#CC763B"))+
  theme(legend.position = "none")+
  scale_y_continuous(limits=c(0,0.8))+
  scale_x_discrete(labels=c(3,5,10,15))+
  theme(panel.background = element_rect(fill = NA, color = "black"))+
  theme(panel.spacing = unit(0.6, "lines"))+
  ylab(expression("Width"~(mm)~""))

ovary_width_interaction 
ggsave(ovary_width_interaction,filename="ovary_width_interaction.png",width = 6, height = 4, dpi = 600, units = "in")
ggsave(ovary_width_interaction,filename="ovary_width_interaction.pdf",width = 6, height = 4, dpi = 600, units = "in")


#graph spermathecae:

spermathecae_diameter_tempage1 <- female_data_spermathecae %>%
  group_by(BF_or_UBF,Temperature,Age)%>%
  dplyr::summarise(mean_length = mean(AverageLength, na.rm= TRUE),
                   SE_length = (sd(AverageLength,na.rm = TRUE)/sqrt(n())))%>%
  ggplot(aes(x=Age,y=mean_length)) +
  geom_bar(aes(fill=Age),
           stat="identity",
           width=0.8)+
  facet_grid(BF_or_UBF~Temperature,labeller = label_parsed)+
  geom_errorbar(aes(ymin=mean_length - SE_length,
                    ymax=mean_length + SE_length),
                width=0.4,
                color="black")+
  ylab(expression("Diameter"~(mm)~""))+ 
  labs(x="Adult Age (days)",title="Spermathecae")+ 
  theme_pubr()+ 
  geom_jitter(data=female_data_spermathecae, aes(x=Age,y=AverageLength),#color=ZOI_italic$Technical_Rep,
              position="jitter",na.rm = TRUE,size=0.5,color="darkgray")+
  theme(panel.background = element_rect(fill = NA, color = "black"))+
  theme(panel.spacing = unit(0.6, "lines"))+
  scale_fill_manual(values= c("#DCD1E9","#BAA4D3","#9776BE","#7549A8"))+
  theme(text = element_text(size=12),
        axis.text.x = element_text(size=(10)),
        axis.text.y=element_text(size=10))+
  theme(legend.position = "none")
spermathecae_diameter_tempage1

ggsave(spermathecae_diameter_tempage1,filename="spermathecae_diameter_tempage1.png",width = 6, height = 4, dpi = 600, units = "in")
ggsave(spermathecae_diameter_tempage1,filename="spermathecae_diameter_tempage1.pdf",width = 6, height = 4, dpi = 600, units = "in")


#graph by age regardless of temp:
spermathecae_diameter_age <- female_data_spermathecae %>%
  group_by(BF_or_UBF,Age)%>%
  dplyr::summarise(mean_length = mean(AverageLength, na.rm= TRUE),
                   SE_length = (sd(AverageLength,na.rm = TRUE)/sqrt(n())))%>%
  ggplot(aes(x=Age,y=mean_length,group=Age)) +
  geom_bar(aes(fill=Age),
           stat="identity",
           width=0.8)+  
  facet_grid(~BF_or_UBF,labeller = label_parsed)+
  geom_errorbar(aes(ymin=mean_length - SE_length,
                    ymax=mean_length + SE_length),
                width=0.4,
                color="black")+
  ylab(expression("Diameter"~(mm)~""))+ 
  labs(x="Adult Age (days)",title="Spermathecae")+ 
  theme_pubr()+ 
  geom_jitter(data=female_data_spermathecae, aes(x=Age,y=AverageLength),#color=ZOI_italic$Technical_Rep,
              position="jitter",na.rm = TRUE,size=0.5,color="darkgray")+
  theme(panel.background = element_rect(fill = NA, color = "black"))+
  theme(panel.spacing = unit(0.6, "lines"))+
  scale_fill_manual(values= c("#DCD1E9","#BAA4D3","#9776BE","#7549A8"))+
  theme(text = element_text(size=12),
        axis.text.x = element_text(size=(10)),
        axis.text.y=element_text(size=10))+
  theme(legend.position = "none")
spermathecae_diameter_age
ggsave(spermathecae_diameter_age,filename="spermathecae_diameter_age.png",width = 6, height = 4, dpi = 600, units = "in")
ggsave(spermathecae_diameter_age,filename="spermathecae_diameter_age.pdf",width = 6, height = 4, dpi = 600, units = "in")


spermathecae_diameter_interaction <- female_data_spermathecae %>%
  group_by(BF_or_UBF,Temperature,Age)%>%
  dplyr::summarise(mean_length = mean(AverageLength, na.rm= TRUE),
                   SE_length = (sd(AverageLength,na.rm = TRUE)/sqrt(n())))%>%
  ggplot()+
  aes(x=Age,y=mean_length,group=Temperature)+
  geom_point(aes(shape=Temperature,color=Temperature),size=3)+
  geom_line(aes(linetype = Temperature,color=Temperature),linewidth=0.6)+
  theme_pubr()+ 
  facet_grid(~BF_or_UBF,labeller = label_parsed)+
  scale_shape(labels=c(27,30,32))+
  scale_linetype(labels=c(27,30,32))+
  guides(shape = guide_legend(title = "Temperature (˚C)"),
         linetype = guide_legend(title = "Temperature (˚C)"))+
  xlab("Adult Age (days)") +  labs(title="Spermathecae")+
  scale_color_manual(values=c("#4D6FAE","#6F9F51", "#CC763B"))+
  theme(legend.position = "none")+
  scale_y_continuous(limits = c(0,0.15))+
  scale_x_discrete(labels=c(3,5,10,15))+
  theme(panel.background = element_rect(fill = NA, color = "black"))+
  theme(panel.spacing = unit(0.6, "lines"))+
  ylab(expression("Diameter (mm)"))

spermathecae_diameter_interaction 
ggsave(spermathecae_diameter_interaction,filename="spermathecae_diameter_interaction.png",width = 6, height = 4, dpi = 600, units = "in")
ggsave(spermathecae_diameter_interaction,filename="spermathecae_diameter_interaction.pdf",width = 6, height = 4, dpi = 600, units = "in")


#SWAP GRAPHS TO MAKE TEMP ON X-AXIS AND SHOW MAIN TEMP EFFECTS:

#MAKE TEMP LABELS:
female_data_ovaries$Age <- factor(female_data_ovaries$Age,
                                  labels = c("`3 days`","`5 days`","`10 days`","`15 days`"))

female_data_ovaries$Temperature <- factor(female_data_ovaries$Temperature,
                                          labels = c("27","30","32"))

female_data_ovaries$BF_or_UBF <- factor(female_data_ovaries$BF_or_UBF,    # Change factor labels
                                        labels = c("Unbloodfed","Bloodfed"))

female_data_spermathecae$Age <- factor(female_data_spermathecae$Age,
                                       labels = c("`3 days`","`5 days`","`10 days`","`15 days`"))

female_data_spermathecae$Temperature <- factor(female_data_spermathecae$Temperature,
                                               labels = c("27","30","32"))

female_data_spermathecae$BF_or_UBF <- factor(female_data_spermathecae$BF_or_UBF,    # Change factor labels
                                             labels = c("Unbloodfed","Bloodfed"))


#OVARIES

ovaries_length_tempage2 <- female_data_ovaries_paired %>%
  group_by(BF_or_UBF,Temperature,Age)%>%
  dplyr::summarise(mean_length = mean(AverageLength, na.rm= TRUE),
                   SE_length = (sd(AverageLength,na.rm = TRUE)/sqrt(n())))%>%
  ggplot(aes(x=Temperature,y=mean_length)) +
  geom_bar(aes(fill=Temperature),
           stat="identity",
           width=0.8)+
  facet_grid(BF_or_UBF~Age,labeller = label_parsed)+
  geom_errorbar(aes(ymin=mean_length - SE_length,
                    ymax=mean_length + SE_length),
                width=0.4,
                color="black")+
  ylab(expression("Length"~(mm)~""))+ 
  labs(x="Temperature (˚C)",title="Ovaries")+ 
  theme_pubr()+ 
  geom_jitter(data=female_data_ovaries_paired, aes(x=Temperature,y=AverageLength),#color=ZOI_italic$Technical_Rep,
              position="jitter",na.rm = TRUE,size=0.5,color="darkgray")+
  theme(panel.background = element_rect(fill = NA, color = "black"))+
  theme(panel.spacing = unit(0.6, "lines"))+
  #scale_y_continuous(limits=c(0,60))+
  scale_fill_manual(values=c("#4D6FAE","#6F9F51", "#CC763B"))+
  theme(text = element_text(size=12),
        axis.text.x = element_text(size=(10)),
        axis.text.y=element_text(size=10))+
  theme(legend.position = "none")
ovaries_length_tempage2
ggsave(ovaries_length_tempage2,filename="ovaries_length_tempage2.png",width = 6, height = 4, dpi = 600, units = "in")
ggsave(ovaries_length_tempage2,filename="ovaries_length_tempage2.pdf",width = 6, height = 4, dpi = 600, units = "in")


ovaries_width_tempage2 <- female_data_ovaries_paired %>%
  group_by(BF_or_UBF,Temperature,Age)%>%
  dplyr::summarise(mean_width = mean(AverageWidth, na.rm= TRUE),
                   SE_width = (sd(AverageWidth,na.rm = TRUE)/sqrt(n())))%>%
  ggplot(aes(x=Temperature,y=mean_width)) +
  geom_bar(aes(fill=Temperature),
           stat="identity",
           width=0.8)+
  facet_grid(BF_or_UBF~Age,labeller = label_parsed)+
  geom_errorbar(aes(ymin=mean_width - SE_width,
                    ymax=mean_width + SE_width),
                width=0.4,
                color="black")+
  ylab(expression("Width"~(mm)~""))+ 
  labs(x="Temperature (˚C)",title="Ovaries")+ 
  theme_pubr()+ 
  geom_jitter(data=female_data_ovaries_paired, aes(x=Temperature,y=AverageWidth),#color=ZOI_italic$Technical_Rep,
              position="jitter",na.rm = TRUE,size=0.5,color="darkgray")+
  theme(panel.background = element_rect(fill = NA, color = "black"))+
  theme(panel.spacing = unit(0.6, "lines"))+
  #scale_y_continuous(limits=c(0,60))+
  scale_fill_manual(values=c("#4D6FAE","#6F9F51", "#CC763B"))+
  theme(text = element_text(size=12),
        axis.text.x = element_text(size=(10)),
        axis.text.y=element_text(size=10))+
  theme(legend.position = "none")
ovaries_width_tempage2
ggsave(ovaries_width_tempage2,filename="ovaries_width_tempage2.png",width = 6, height = 4, dpi = 600, units = "in")
ggsave(ovaries_width_tempage2,filename="ovaries_width_tempage2.pdf",width = 6, height = 4, dpi = 600, units = "in")

#graph by temp regardless of age:
ovaries_length_temp <- female_data_ovaries_paired %>%
  group_by(BF_or_UBF,Temperature)%>%
  dplyr::summarise(mean_length = mean(AverageLength, na.rm= TRUE),
                   SE_length = (sd(AverageLength,na.rm = TRUE)/sqrt(n())))%>%
  ggplot(aes(x=Temperature,y=mean_length,group=Temperature)) +
  geom_bar(aes(fill=Temperature),
           stat="identity",
           width=0.8)+  
  facet_grid(~BF_or_UBF,labeller = label_parsed)+
  geom_errorbar(aes(ymin=mean_length - SE_length,
                    ymax=mean_length + SE_length),
                width=0.4,
                color="black")+
  ylab(expression("Length"~(mm)~""))+ 
  labs(x="Temperature (˚C)",title="Ovaries")+ 
  theme_pubr()+ 
  geom_jitter(data=female_data_ovaries_paired, aes(x=Temperature,y=AverageLength),#color=ZOI_italic$Technical_Rep,
              position="jitter",na.rm = TRUE,size=0.5,color="darkgray")+
  theme(panel.background = element_rect(fill = NA, color = "black"))+
  theme(panel.spacing = unit(0.6, "lines"))+
  scale_fill_manual(values=c("#4D6FAE","#6F9F51", "#CC763B"))+
  theme(text = element_text(size=12),
        axis.text.x = element_text(size=(10)),
        axis.text.y=element_text(size=10))+
  theme(legend.position = "none")
ovaries_length_temp
ggsave(ovaries_length_temp,filename="ovaries_length_temp.png",width = 6, height = 4, dpi = 600, units = "in")
ggsave(ovaries_length_temp,filename="ovaries_length_temp.pdf",width = 6, height = 4, dpi = 600, units = "in")


ovaries_width_temp <- female_data_ovaries_paired %>%
  group_by(BF_or_UBF,Temperature)%>%
  dplyr::summarise(mean_width = mean(AverageWidth, na.rm= TRUE),
                   SE_width = (sd(AverageWidth,na.rm = TRUE)/sqrt(n())))%>%
  ggplot(aes(x=Temperature,y=mean_width,group=Temperature)) +
  geom_bar(aes(fill=Temperature),
           stat="identity",
           width=0.8)+  
  facet_grid(~BF_or_UBF,labeller = label_parsed)+
  geom_errorbar(aes(ymin=mean_width - SE_width,
                    ymax=mean_width + SE_width),
                width=0.4,
                color="black")+
  ylab(expression("Width"~(mm)~""))+ 
  labs(x="Temperature (˚C)",title="Ovaries")+ 
  theme_pubr()+ 
  geom_jitter(data=female_data_ovaries_paired, aes(x=Temperature,y=AverageWidth),#color=ZOI_italic$Technical_Rep,
              position="jitter",na.rm = TRUE,size=0.5,color="darkgray")+
  theme(panel.background = element_rect(fill = NA, color = "black"))+
  theme(panel.spacing = unit(0.6, "lines"))+
  scale_fill_manual(values=c("#4D6FAE","#6F9F51", "#CC763B"))+
  theme(text = element_text(size=12),
        axis.text.x = element_text(size=(10)),
        axis.text.y=element_text(size=10))+
  theme(legend.position = "none")
ovaries_width_temp
ggsave(ovaries_width_temp,filename="ovaries_width_temp.png",width = 6, height = 4, dpi = 600, units = "in")
ggsave(ovaries_width_temp,filename="ovaries_width_temp.pdf",width = 6, height = 4, dpi = 600, units = "in")

#SPERMATHECAE
spermathecae_diameter_tempage2 <- female_data_spermathecae %>%
  group_by(BF_or_UBF,Temperature)%>%
  dplyr::summarise(mean_length = mean(AverageLength, na.rm= TRUE),
                   SE_length = (sd(AverageLength,na.rm = TRUE)/sqrt(n())))%>%
  ggplot(aes(x=Temperature,y=mean_length)) +
  geom_bar(aes(fill=Temperature),
           stat="identity",
           width=0.8)+
  facet_grid(BF_or_UBF~Age,labeller = label_parsed)+
  geom_errorbar(aes(ymin=mean_length - SE_length,
                    ymax=mean_length + SE_length),
                width=0.4,
                color="black")+
  ylab(expression("Diameter"~(mm)~""))+ 
  labs(x="Temperature (˚C)",title="Spermathecae")+ 
  theme_pubr()+ 
  geom_jitter(data=female_data_spermathecae, aes(x=Temperature,y=AverageLength),#color=ZOI_italic$Technical_Rep,
              position="jitter",na.rm = TRUE,size=0.5,color="darkgray")+
  theme(panel.background = element_rect(fill = NA, color = "black"))+
  theme(panel.spacing = unit(0.6, "lines"))+
  #scale_y_continuous(limits=c(0,60))+
  scale_fill_manual(values=c("#4D6FAE","#6F9F51", "#CC763B"))+
  theme(text = element_text(size=12),
        axis.text.x = element_text(size=(10)),
        axis.text.y=element_text(size=10))+
  theme(legend.position = "none")
spermathecae_diameter_tempage2
ggsave(spermathecae_diameter_tempage2,filename="spermathecae_diameter_tempage2.png",width = 6, height = 4, dpi = 600, units = "in")
ggsave(spermathecae_diameter_tempage2,filename="spermathecae_diameter_tempage2.pdf",width = 6, height = 4, dpi = 600, units = "in")


#graph by temp regardless of age:
spermathecae_diameter_temp <- female_data_spermathecae %>%
  group_by(BF_or_UBF,Temperature)%>%
  dplyr::summarise(mean_length = mean(AverageLength, na.rm= TRUE),
                   SE_length = (sd(AverageLength,na.rm = TRUE)/sqrt(n())))%>%
  ggplot(aes(x=Temperature,y=mean_length,group=Temperature)) +
  geom_bar(aes(fill=Temperature),
           stat="identity",
           width=0.8)+  
  facet_grid(~BF_or_UBF,labeller = label_parsed)+
  geom_errorbar(aes(ymin=mean_length - SE_length,
                    ymax=mean_length + SE_length),
                width=0.4,
                color="black")+
  ylab(expression("Diameter"~(mm)~""))+ 
  labs(x="Temperature (˚C)",title="Spermathecae")+ 
  theme_pubr()+ 
  geom_jitter(data=female_data_spermathecae, aes(x=Temperature,y=AverageLength),#color=ZOI_italic$Technical_Rep,
              position="jitter",na.rm = TRUE,size=0.5,color="darkgray")+
  theme(panel.background = element_rect(fill = NA, color = "black"))+
  theme(panel.spacing = unit(0.6, "lines"))+
  scale_fill_manual(values=c("#4D6FAE","#6F9F51", "#CC763B"))+
  theme(text = element_text(size=12),
        axis.text.x = element_text(size=(10)),
        axis.text.y=element_text(size=10))+
  theme(legend.position = "none")
spermathecae_diameter_temp
ggsave(spermathecae_diameter_temp,filename="spermathecae_diameter_temp.png",width = 6, height = 4, dpi = 600, units = "in")
ggsave(spermathecae_diameter_temp,filename="spermathecae_diameter_temp.pdf",width = 6, height = 4, dpi = 600, units = "in")


###################################################################


#ANALYSIS
#OVARIES:
str(female_data_ovaries) #factors

hist(female_data_ovaries$AverageLength)
hist(female_data_ovaries$AverageWidth)

shapiro.test(female_data_ovaries$AverageLength)
shapiro.test(female_data_ovaries$AverageWidth)

#data is non-normal.

library(glmmTMB)
Ovaries_length_model1 = glmmTMB(AverageLength ~ BF_or_UBF*Temperature*Age, data= female_data_ovaries_paired,
                                family=gaussian(link = "log"))
Ovaries_length_model2 = glmmTMB(AverageLength ~ BF_or_UBF+Temperature*Age, data= female_data_ovaries_paired,
                                family=gaussian(link = "log"))

Ovaries_length_model1 = glmmTMB(AverageLength ~ BF_or_UBF*Temperature*Age +(1|Mosquito_ID), data= female_data_ovaries,
                                family=gaussian(link = "log"))

Ovaries_length_model2 = glmmTMB(AverageLength ~ BF_or_UBF+Temperature*Age + (1|Mosquito_ID), data= female_data_ovaries,
                                family=gaussian(link = "log"))

lmtest::lrtest(Ovaries_length_model1,Ovaries_length_model2) #keep all interactions.

library(DHARMa)
plot(simulateResiduals(Ovaries_length_model1)) #looks okay
plot(fitted(Ovaries_length_model1),
     residuals(Ovaries_length_model1))
summary(Ovaries_length_model1)

length_Anova <- Anova(Ovaries_length_model1, type = 2)
length_Anova


#width:

Ovaries_width_model1 = glmmTMB(AverageWidth ~ BF_or_UBF*Temperature*Age, data= female_data_ovaries_paired,
                               family=gaussian(link = "log"))
Ovaries_width_model2 = glmmTMB(AverageLength ~ BF_or_UBF+Temperature*Age, data= female_data_ovaries_paired,
                               family=gaussian(link = "log"))

lmtest::lrtest(Ovaries_width_model1,Ovaries_width_model2) #keep all interactions.

library(DHARMa)
plot(simulateResiduals(Ovaries_width_model1)) #looks okay
plot(fitted(Ovaries_width_model1),
     residuals(Ovaries_width_model1))
summary(Ovaries_width_model1)

width_Anova <- Anova(Ovaries_width_model1, type = 2)
width_Anova


sink("Ovaries_length_Anova.txt")
Anova(Ovaries_length_model1,type=2)
sink()

sink("Ovaries_length_modelsummary.txt")
summary(Ovaries_length_model1)
sink()

sink("Ovaries_width_Anova.txt")
Anova(Ovaries_width_model1,type=2)
sink()

sink("Ovaries_width_modelsummary.txt")
summary(Ovaries_width_model1)
sink()


#length post-hoc comparisons:

lengthemmeans_BF <- emmeans(Ovaries_length_model1,~BF_or_UBF,
                            type="response")
lengthemmeans_BF

lengthemmeans_BF_PAIRS <- pairs(lengthemmeans_BF, adjust="sidak")

lengthemmeans_BF_PAIRS
lengthemmeans_BF_PAIRS <- as.data.frame(lengthemmeans_BF_PAIRS)
write_xlsx(lengthemmeans_BF_PAIRS, "Ovaries_lengthemmeans_BF_PAIRS.xlsx")


lengthemmeans_temp <- emmeans(Ovaries_length_model1,~Temperature|BF_or_UBF,
                              type="response")
lengthemmeans_temp
lengthemmeans_temp_PAIRS <- pairs(lengthemmeans_temp, adjust="sidak")
lengthemmeans_temp_PAIRS
lengthemmeans_temp_PAIRS<- as.data.frame(lengthemmeans_temp_PAIRS)
write_xlsx(lengthemmeans_temp_PAIRS, "Ovaries_lengthemmeans_temp_PAIRS.xlsx")


lengthemmeans_age <- emmeans(Ovaries_length_model1,~Age|BF_or_UBF,
                             type="response")
lengthemmeans_age 
lengthemmeans_age_PAIRS <- pairs(lengthemmeans_age, adjust="sidak")

lengthemmeans_age_PAIRS
lengthemmeans_age_PAIRS<- as.data.frame(lengthemmeans_age_PAIRS)
write_xlsx(lengthemmeans_age_PAIRS, "Ovaries_lengthemmeans_age_PAIRS.xlsx")


lengthemmeans_tempage <- emmeans(Ovaries_length_model1,~Temperature*Age|BF_or_UBF,
                                 type="response")
lengthemmeans_tempage

lengthemmeans_tempage_PAIRS <- pairs(lengthemmeans_tempage, adjust="sidak")

lengthemmeans_tempage_PAIRS
lengthemmeans_tempage_PAIRS<- as.data.frame(lengthemmeans_tempage_PAIRS)
write_xlsx(lengthemmeans_tempage_PAIRS, "Ovaries_lengthemmeans_tempage_PAIRS.xlsx")


##

#width post-hoc comparisons:

widthemmeans_BF <- emmeans(Ovaries_width_model1,~BF_or_UBF,
                           type="response")
widthemmeans_BF

widthemmeans_BF_PAIRS <- pairs(widthemmeans_BF, adjust="sidak")

widthemmeans_BF_PAIRS
widthemmeans_BF_PAIRS <- as.data.frame(widthemmeans_BF_PAIRS)
write_xlsx(widthemmeans_BF_PAIRS, "Ovaries_widthemmeans_BF_PAIRS.xlsx")


widthemmeans_temp <- emmeans(Ovaries_width_model1,~Temperature|BF_or_UBF,
                             type="response")
widthemmeans_temp
widthemmeans_temp_PAIRS <- pairs(widthemmeans_temp, adjust="sidak")
widthemmeans_temp_PAIRS
widthemmeans_temp_PAIRS<- as.data.frame(widthemmeans_temp_PAIRS)
write_xlsx(widthemmeans_temp_PAIRS, "Ovaries_widthemmeans_temp_PAIRS.xlsx")


widthemmeans_age <- emmeans(Ovaries_width_model1,~Age|BF_or_UBF,
                            type="response")
widthemmeans_age 
widthemmeans_age_PAIRS <- pairs(widthemmeans_age, adjust="sidak")

widthemmeans_age_PAIRS
widthemmeans_age_PAIRS<- as.data.frame(widthemmeans_age_PAIRS)
write_xlsx(widthemmeans_age_PAIRS, "Ovaries_widthemmeans_age_PAIRS.xlsx")


widthemmeans_tempage <- emmeans(Ovaries_width_model1,~Temperature*Age|BF_or_UBF,
                                type="response")
widthemmeans_tempage

widthemmeans_tempage_PAIRS <- pairs(widthemmeans_tempage, adjust="sidak")

widthemmeans_tempage_PAIRS
widthemmeans_tempage_PAIRS<- as.data.frame(widthemmeans_tempage_PAIRS)
write_xlsx(widthemmeans_tempage_PAIRS, "Ovaries_widthemmeans_tempage_PAIRS.xlsx")

#####################

#spermathecae:

str(female_data_spermathecae) #factors

shapiro.test(female_data_spermathecae$AverageLength)

#data is normal.

spermathecae_length_model1 = glmmTMB(AverageLength ~ BF_or_UBF*Temperature*Age, data= female_data_spermathecae,
                                     family=gaussian(link = "log")) #keeping log link for model convergence

spermathecae_length_model2 = glmmTMB(AverageLength ~ BF_or_UBF+Temperature*Age, data= female_data_spermathecae,
                                     family=gaussian(link = "log"))

lmtest::lrtest(spermathecae_length_model1,spermathecae_length_model2) #keep all interactions.

library(DHARMa)
plot(simulateResiduals(spermathecae_length_model1)) #looks okay
plot(fitted(spermathecae_length_model1),
     residuals(spermathecae_length_model1))
summary(spermathecae_length_model1)

length_Anova <- Anova(spermathecae_length_model1, type = 2)
length_Anova

sink("spermathecae_diameter_Anova.txt")
Anova(spermathecae_length_model1,type=2)
sink()

sink("spermathecae_diameter_modelsummary.txt")
summary(spermathecae_length_model1)
sink()


#length post-hoc comparisons:

lengthemmeans_BF <- emmeans(spermathecae_length_model1,~BF_or_UBF,
                            type="response")
lengthemmeans_BF

lengthemmeans_BF_PAIRS <- pairs(lengthemmeans_BF, adjust="sidak")

lengthemmeans_BF_PAIRS
lengthemmeans_BF_PAIRS <- as.data.frame(lengthemmeans_BF_PAIRS)
write_xlsx(lengthemmeans_BF_PAIRS, "spermathecae_lengthemmeans_BF_PAIRS.xlsx")


lengthemmeans_temp <- emmeans(spermathecae_length_model1,~Temperature|BF_or_UBF,
                              type="response")
lengthemmeans_temp
lengthemmeans_temp_PAIRS <- pairs(lengthemmeans_temp, adjust="sidak")
lengthemmeans_temp_PAIRS
lengthemmeans_temp_PAIRS<- as.data.frame(lengthemmeans_temp_PAIRS)
write_xlsx(lengthemmeans_temp_PAIRS, "spermathecae_lengthemmeans_temp_PAIRS.xlsx")


lengthemmeans_age <- emmeans(spermathecae_length_model1,~Age|BF_or_UBF,
                             type="response")
lengthemmeans_age 
lengthemmeans_age_PAIRS <- pairs(lengthemmeans_age, adjust="sidak")

lengthemmeans_age_PAIRS
lengthemmeans_age_PAIRS<- as.data.frame(lengthemmeans_age_PAIRS)
write_xlsx(lengthemmeans_age_PAIRS, "spermathecae_lengthemmeans_age_PAIRS.xlsx")


lengthemmeans_tempage <- emmeans(spermathecae_length_model1,~Temperature*Age|BF_or_UBF,
                                 type="response")
lengthemmeans_tempage

lengthemmeans_tempage_PAIRS <- pairs(lengthemmeans_tempage, adjust="sidak")

lengthemmeans_tempage_PAIRS
lengthemmeans_tempage_PAIRS<- as.data.frame(lengthemmeans_tempage_PAIRS)
write_xlsx(lengthemmeans_tempage_PAIRS, "spermathecae_lengthemmeans_tempage_PAIRS.xlsx")


################################################################
################################################################
################################################################
################################################################

# MALE REPRODUCTIVE TISSUE MEASUREMENTS

# clear existing workspace
rm(list = ls(all = TRUE))
graphics.off()
shell("cls")

getwd() #check working directory


##########################
#load libraries needed:
library(readxl)
library(writexl)
library(EnvStats)
library(ggplot2)
library(dplyr)
library(tidyverse)
library(rstatix)
library(car) 
library(ggpubr)
library(lme4)
library(broom)
library(rcompanion)
library(modelr)
library(emmeans)
library(lmerTest)
library(effectsize)
library(ggsci)
library(multcompView)
library(emmeans)
library(multcomp)


#import the data:
male_data <- read_xlsx("Reproductive_image_measurements_MALES_032025.xlsx")
male_data <- as.data.frame(male_data)
str(male_data) #make sure dates are dates

male_data$Male_or_Female <- as.factor(male_data$Male_or_Female)
male_data$Body_part <- as.factor(male_data$Body_part)
male_data$Body_Part_Number <- as.factor(male_data$Body_Part_Number)

male_data$Temperature <- as.factor(male_data$Temperature)
male_data$Age <- as.factor(male_data$Age)

male_data$Length1 <- as.numeric(male_data$Length1)
male_data$Length2 <- as.numeric(male_data$Length2)
male_data$Length3 <- as.numeric(male_data$Length3)
male_data$AverageLength <- as.numeric(male_data$AverageLength)

male_data$Width1 <- as.numeric(male_data$Width1)
male_data$Width2 <- as.numeric(male_data$Width2)
male_data$Width3 <- as.numeric(male_data$Width3)
male_data$AverageWidth <- as.numeric(male_data$AverageWidth)

male_data$group = paste(male_data$Temperature,male_data$Age,sep="_")


#take averages of pairs of MAGs and testes per individual mosquito:

male_data_paired <- male_data %>%
  group_by(Body_part,Age,Temperature,Mosquito_ID) %>%
  dplyr::summarise(
    sd_Length = sd(AverageLength,na.rm = TRUE),
    sd_Width = sd(AverageWidth,na.rm = TRUE),
    AverageLength = mean(AverageLength,na.rm= TRUE),
    AverageWidth = mean(AverageWidth,na.rm= TRUE),
    n=n())

write_xlsx(male_data_paired, "male_data_paired.xlsx")

male_summary <- male_data_paired %>%
  group_by(Body_part,Age,Temperature) %>%
  dplyr::summarise(
    mean_length = mean(AverageLength,na.rm = TRUE),
    sd_length = sd(AverageLength,na.rm = TRUE),
    n_length = n(),
    SE_length = (sd(AverageLength,na.rm = TRUE)/sqrt(n())),
    mean_width = mean(AverageWidth,na.rm = TRUE),
    sd_width = sd(AverageWidth,na.rm = TRUE),
    n_width = n(),
    SE_width = sd(AverageWidth,na.rm = TRUE)/sqrt(n()))

male_summary_TEMP <- male_data_paired %>%
  group_by(Body_part,Temperature) %>%
  dplyr::summarise(
    mean_length = mean(AverageLength,na.rm = TRUE),
    sd_length = sd(AverageLength,na.rm = TRUE),
    n_length = n(),
    SE_length = (sd(AverageLength,na.rm = TRUE)/sqrt(n())),
    mean_width = mean(AverageWidth,na.rm = TRUE),
    sd_width = sd(AverageWidth,na.rm = TRUE),
    n_width = n(),
    SE_width = sd(AverageWidth,na.rm = TRUE)/sqrt(n()))

male_summary_AGE <- male_data_paired %>%
  group_by(Body_part,Age) %>%
  dplyr::summarise(
    mean_length = mean(AverageLength,na.rm = TRUE),
    sd_length = sd(AverageLength,na.rm = TRUE),
    n_length = n(),
    SE_length = (sd(AverageLength,na.rm = TRUE)/sqrt(n())),
    mean_width = mean(AverageWidth,na.rm = TRUE),
    sd_width = sd(AverageWidth,na.rm = TRUE),
    n_width = n(),
    SE_width = sd(AverageWidth,na.rm = TRUE)/sqrt(n()))


write_xlsx(male_summary, "male_summary.xlsx")
write_xlsx(male_summary_TEMP, "male_summary_TEMP.xlsx")
write_xlsx(male_summary_AGE, "male_summary_AGE.xlsx")

#subset for MAG or testes:
male_summary_MAG <- subset(male_summary, Body_part=="MAG")
male_summary_Testes <- subset(male_summary, Body_part=="Testes")

male_data_MAG <- subset(male_data_paired,Body_part=="MAG")
male_data_Testes <- subset(male_data_paired,Body_part=="Testes")

#make plot labels:
male_data_MAG$Age <- factor(male_data_MAG$Age,
                            labels = c("1","3","5","10"))

male_data_MAG$Temperature <- factor(male_data_MAG$Temperature,
                                    labels = c("`27˚C`","`30˚C`","`32˚C`"))


###############################################

male_MAG_length_1 <- male_data_MAG %>%
  group_by(Temperature,Age)%>%
  dplyr::summarise(mean_length = mean(AverageLength, na.rm= TRUE),
                   SE_length = (sd(AverageLength,na.rm = TRUE)/sqrt(n())))%>%
  ggplot(aes(x=Age,y=mean_length)) +
  geom_bar(aes(fill=Age),
           stat="identity",
           width=0.8)+
  facet_grid(~Temperature,labeller = label_parsed)+
  geom_errorbar(aes(ymin=mean_length - SE_length,
                    ymax=mean_length + SE_length),
                width=0.4,
                color="black")+
  ylab(expression("Length"~(µm)~""))+ 
  labs(x="Adult Age (days)",title="MAG")+ 
  theme_pubr()+ 
  geom_jitter(data=male_data_MAG, aes(x=Age,y=AverageLength),#color=ZOI_italic$Technical_Rep,
              position="jitter",na.rm = TRUE,size=0.5,
              color="darkgray")+
  theme(panel.background = element_rect(fill = NA, color = "black"))+
  theme(panel.spacing = unit(0.6, "lines"))+
  scale_y_continuous(limits=c(0,0.35))+
  scale_fill_manual(values= c("#f5edff","#DCD1E9","#BAA4D3","#9776BE"))+
  theme(text = element_text(size=12),
        axis.text.x = element_text(size=(10)),
        axis.text.y=element_text(size=10))+
  theme(legend.position = "none")
male_MAG_length_1
ggsave(male_MAG_length_1,filename="male_MAG_length_1.png",width = 6, height = 4, dpi = 600, units = "in")
ggsave(male_MAG_length_1,filename="male_MAG_length_1.pdf",width = 6, height = 4, dpi = 600, units = "in")


male_MAG_width_1 <- male_data_MAG %>%
  group_by(Temperature,Age)%>%
  dplyr::summarise(mean_width = mean(AverageWidth, na.rm= TRUE),
                   SE_width = (sd(AverageWidth,na.rm = TRUE)/sqrt(n())))%>%
  ggplot(aes(x=Age,y=mean_width)) +
  geom_bar(aes(fill=Age),
           stat="identity",
           width=0.8)+
  facet_grid(~Temperature,labeller = label_parsed)+
  geom_errorbar(aes(ymin=mean_width - SE_width,
                    ymax=mean_width + SE_width),
                width=0.4,
                color="black")+
  ylab(expression("Width"~(µm)~""))+ 
  labs(x="Adult Age (days)",title="MAG")+ 
  theme_pubr()+ 
  geom_jitter(data=male_data_MAG, aes(x=Age,y=AverageWidth),#color=ZOI_italic$Technical_Rep,
              position="jitter",na.rm = TRUE,size=0.5,color="darkgray")+
  theme(panel.background = element_rect(fill = NA, color = "black"))+
  theme(panel.spacing = unit(0.6, "lines"))+
  scale_fill_manual(values= c("#f5edff","#DCD1E9","#BAA4D3","#9776BE"))+
  theme(text = element_text(size=12),
        axis.text.x = element_text(size=(10)),
        axis.text.y=element_text(size=10))+
  theme(legend.position = "none")
male_MAG_width_1
ggsave(male_MAG_width_1,filename="male_MAG_width_1.png",width = 6, height = 4, dpi = 600, units = "in")
ggsave(male_MAG_width_1,filename="male_MAG_width_1.pdf",width = 6, height = 4, dpi = 600, units = "in")


male_MAG_length_age <- male_data_MAG %>%
  #subset(male_data_MAG$group!= "27_15")%>%
  group_by(Age)%>%
  dplyr::summarise(mean_length = mean(AverageLength, na.rm= TRUE),
                   SE_length = (sd(AverageLength,na.rm = TRUE)/sqrt(n())))%>%
  ggplot(aes(x=Age,y=mean_length)) +
  geom_bar(aes(fill=Age),
           stat="identity",
           width=0.8)+
  # facet_grid(~Temperature,labeller = label_parsed)+
  geom_errorbar(aes(ymin=mean_length - SE_length,
                    ymax=mean_length + SE_length),
                width=0.4,
                color="black")+
  ylab(expression("Length"~(mm)~""))+ 
  labs(x="Adult Age (days)",title="MAG")+ 
  theme_pubr()+ 
  geom_jitter(data=male_data_MAG,
              aes(x=Age,y=AverageLength),#color=ZOI_italic$Technical_Rep,
              position="jitter",na.rm = TRUE,size=0.5,color="darkgray")+
  theme(panel.background = element_rect(fill = NA, color = "black"))+
  theme(panel.spacing = unit(0.6, "lines"))+
  #scale_y_continuous(limits=c(0,60))+
  scale_fill_manual(values= c("#f5edff","#DCD1E9","#BAA4D3","#9776BE","#7549A8"))+
  theme(text = element_text(size=12),
        axis.text.x = element_text(size=(10)),
        axis.text.y=element_text(size=10))+
  theme(legend.position = "none")
male_MAG_length_age
ggsave(male_MAG_length_age,filename="male_MAG_length_age.png",width = 4, height = 4, dpi = 600, units = "in")
ggsave(male_MAG_length_age,filename="male_MAG_length_age.pdf",width = 4, height = 4, dpi = 600, units = "in")


male_MAG_width_age <- male_data_MAG %>%
  group_by(Age)%>%
  dplyr::summarise(mean_width = mean(AverageWidth, na.rm= TRUE),
                   SE_width = (sd(AverageWidth,na.rm = TRUE)/sqrt(n())))%>%
  ggplot(aes(x=Age,y=mean_width)) +
  geom_bar(aes(fill=Age),
           stat="identity",
           width=0.8)+
  #facet_grid(~Temperature,labeller = label_parsed)+
  geom_errorbar(aes(ymin=mean_width - SE_width,
                    ymax=mean_width + SE_width),
                width=0.4,
                color="black")+
  ylab(expression("Width"~(mm)~""))+ 
  labs(x="Adult Age (days)",title="MAG")+ 
  theme_pubr()+ 
  geom_jitter(data=male_data_MAG,
              aes(x=Age,y=AverageWidth),#color=ZOI_italic$Technical_Rep,
              position="jitter",na.rm = TRUE,size=0.5,color="darkgray")+
  theme(panel.background = element_rect(fill = NA, color = "black"))+
  theme(panel.spacing = unit(0.6, "lines"))+
  scale_fill_manual(values= c("#f5edff","#DCD1E9","#BAA4D3","#9776BE","#7549A8"))+
  theme(text = element_text(size=12),
        axis.text.x = element_text(size=(10)),
        axis.text.y=element_text(size=10))+
  theme(legend.position = "none")
male_MAG_width_age
ggsave(male_MAG_width_age,filename="male_MAG_width_age.png",width = 4, height = 4, dpi = 600, units = "in")
ggsave(male_MAG_width_age,filename="male_MAG_width_age.pdf",width = 4, height = 4, dpi = 600, units = "in")


#mag data interaction plot:
male_MAG_width_interaction <- male_data_MAG %>%
  group_by(Temperature,Age)%>%
  dplyr::summarise(mean_width = mean(AverageWidth, na.rm= TRUE),
                   SE_width = (sd(AverageWidth,na.rm = TRUE)/sqrt(n())))%>%
  ggplot()+
  aes(x=Age,y=mean_width,group=Temperature)+
  geom_point(aes(shape=Temperature,color=Temperature),size=3)+
  geom_line(aes(linetype = Temperature,color=Temperature),linewidth=0.6)+
  theme_pubr()+ 
  scale_shape(labels=c(27,30,32))+
  scale_linetype(labels=c(27,30,32))+
  guides(shape = guide_legend(title = "Temperature (˚C)"),
         linetype = guide_legend(title = "Temperature (˚C)"))+
  xlab("Adult Age (days)") +  
  labs(title="MAG")+
  scale_color_manual(values=c("#4D6FAE","#6F9F51", "#CC763B"))+
  theme(legend.position = "none")+
  scale_x_discrete(labels=c(1,3,5,10))+
  scale_y_continuous(limits=c(0.00,0.20))+
  theme(panel.background = element_rect(fill = NA, color = "black"))+
  theme(panel.spacing = unit(0.6, "lines"))+
  ylab(expression("Width"~(mm)~""))

male_MAG_width_interaction
ggsave(male_MAG_width_interaction,filename="male_MAG_width_interaction.png",width = 4, height = 4, dpi = 600, units = "in")
ggsave(male_MAG_width_interaction,filename="male_MAG_width_interaction.pdf",width = 4, height = 4, dpi = 600, units = "in")

#mag data interaction plot:
male_MAG_length_interaction <- male_data_MAG %>%
  group_by(Temperature,Age)%>%
  dplyr::summarise(mean_length = mean(AverageLength, na.rm= TRUE),
                   SE_length = (sd(AverageLength,na.rm = TRUE)/sqrt(n())))%>%
  ggplot()+
  aes(x=Age,y=mean_length,group=Temperature)+
  geom_point(aes(shape=Temperature,color=Temperature),size=3)+
  geom_line(aes(linetype = Temperature,color=Temperature),linewidth=0.6)+
  theme_pubr()+ labs(title = "MAG")+
  scale_shape(labels=c(27,30,32))+
  scale_linetype(labels=c(27,30,32))+
  guides(shape = guide_legend(title = "Temperature (˚C)"),
         linetype = guide_legend(title = "Temperature (˚C)"))+
  xlab("Adult Age (days)") +  
  scale_color_manual(values=c("#4D6FAE","#6F9F51", "#CC763B"))+
  theme(legend.position = "none")+
  scale_y_continuous(limits=c(0.0,0.35))+
  scale_x_discrete(labels=c(1,3,5,10))+
  theme(panel.background = element_rect(fill = NA, color = "black"))+
  theme(panel.spacing = unit(0.6, "lines"))+
  ylab(expression("Length"~(mm)~""))

male_MAG_length_interaction
ggsave(male_MAG_length_interaction,filename="male_MAG_length_interaction.png",width = 4, height = 4, dpi = 600, units = "in")
ggsave(male_MAG_length_interaction,filename="male_MAG_length_interaction.pdf",width = 4, height = 4, dpi = 600, units = "in")


#plot the other way:

male_data_MAG$Age <- factor(male_data_MAG$Age,
                            labels = c("`1 days`","`3 days`","`5 days`","`10 days`"))

male_data_MAG$Temperature <- factor(male_data_MAG$Temperature,
                                    labels = c("27","30","32"))


male_MAG_length_2 <- male_data_MAG %>%
  group_by(Temperature,Age)%>%
  dplyr::summarise(mean_length = mean(AverageLength, na.rm= TRUE),
                   SE_length = (sd(AverageLength,na.rm = TRUE)/sqrt(n())))%>%
  ggplot(aes(x=Temperature,y=mean_length)) +
  geom_bar(aes(fill=Temperature),
           stat="identity",
           width=0.8)+
  facet_grid(~Age,labeller = label_parsed)+
  geom_errorbar(aes(ymin=mean_length - SE_length,
                    ymax=mean_length + SE_length),
                width=0.4,
                color="black")+
  ylab(expression("Length"~(mm)~""))+ 
  labs(x="Temperature (˚C)",title="MAG")+ 
  theme_pubr()+ 
  geom_jitter(data=male_data_MAG, aes(x=Temperature,y=AverageLength),#color=ZOI_italic$Technical_Rep,
              position="jitter",na.rm = TRUE,size=0.5,
              color="darkgray")+
  theme(panel.background = element_rect(fill = NA, color = "black"))+
  theme(panel.spacing = unit(0.6, "lines"))+
  scale_y_continuous(limits=c(0,0.35))+
  scale_fill_manual(values=c("#4D6FAE","#6F9F51", "#CC763B"))+
  theme(text = element_text(size=12),
        axis.text.x = element_text(size=(10)),
        axis.text.y=element_text(size=10))+
  theme(legend.position = "none")
male_MAG_length_2
ggsave(male_MAG_length_2,filename="male_MAG_length_2.png",width = 6, height = 4, dpi = 600, units = "in")
ggsave(male_MAG_length_2,filename="male_MAG_length_2.pdf",width = 6, height = 4, dpi = 600, units = "in")


male_MAG_width_2 <- male_data_MAG %>%
  group_by(Temperature,Age)%>%
  dplyr::summarise(mean_width = mean(AverageWidth, na.rm= TRUE),
                   SE_width = (sd(AverageWidth,na.rm = TRUE)/sqrt(n())))%>%
  ggplot(aes(x=Temperature,y=mean_width)) +
  geom_bar(aes(fill=Temperature),
           stat="identity",
           width=0.8)+
  facet_grid(~Age,labeller = label_parsed)+
  geom_errorbar(aes(ymin=mean_width - SE_width,
                    ymax=mean_width + SE_width),
                width=0.4,
                color="black")+
  ylab(expression("Width"~(mm)~""))+ 
  labs(x="Temperature (˚C)",title="MAG")+ 
  theme_pubr()+ 
  geom_jitter(data=male_data_MAG, aes(x=Temperature,y=AverageWidth),#color=ZOI_italic$Technical_Rep,
              position="jitter",na.rm = TRUE,size=0.5,color="darkgray")+
  theme(panel.background = element_rect(fill = NA, color = "black"))+
  theme(panel.spacing = unit(0.6, "lines"))+
  #scale_y_continuous(limits=c(0,60))+
  scale_fill_manual(values=c("#4D6FAE","#6F9F51", "#CC763B"))+
  theme(text = element_text(size=12),
        axis.text.x = element_text(size=(10)),
        axis.text.y=element_text(size=10))+
  theme(legend.position = "none")
male_MAG_width_2
ggsave(male_MAG_width_2,filename="male_MAG_width_2.png",width = 6, height = 4, dpi = 600, units = "in")
ggsave(male_MAG_width_2,filename="male_MAG_width_2.pdf",width = 6, height = 4, dpi = 600, units = "in")


male_MAG_length_Temp <- male_data_MAG %>%
  # subset(male_data_MAG$group!= "27_15")%>%
  group_by(Temperature)%>%
  dplyr::summarise(mean_length = mean(AverageLength, na.rm= TRUE),
                   SE_length = (sd(AverageLength,na.rm = TRUE)/sqrt(n())))%>%
  ggplot(aes(x=Temperature,y=mean_length)) +
  geom_bar(aes(fill=Temperature),
           stat="identity",
           width=0.8)+
  # facet_grid(~Age,labeller = label_parsed)+
  geom_errorbar(aes(ymin=mean_length - SE_length,
                    ymax=mean_length + SE_length),
                width=0.4,
                color="black")+
  ylab(expression("Length"~(mm)~""))+ 
  labs(x="Temperature (˚C)",title="MAG")+ 
  theme_pubr()+ 
  geom_jitter(data=male_data_MAG, aes(x=Temperature,y=AverageLength),#color=ZOI_italic$Technical_Rep,
              position="jitter",na.rm = TRUE,size=0.5,color="darkgray")+
  theme(panel.background = element_rect(fill = NA, color = "black"))+
  theme(panel.spacing = unit(0.6, "lines"))+
  #scale_y_continuous(limits=c(0,60))+
  scale_fill_manual(values=c("#4D6FAE","#6F9F51", "#CC763B"))+
  theme(text = element_text(size=12),
        axis.text.x = element_text(size=(10)),
        axis.text.y=element_text(size=10))+
  theme(legend.position = "none")
male_MAG_length_Temp
ggsave(male_MAG_length_Temp,filename="male_MAG_length_Temp.png",width = 4, height = 4, dpi = 600, units = "in")
ggsave(male_MAG_length_Temp,filename="male_MAG_length_Temp.pdf",width = 4, height = 4, dpi = 600, units = "in")


male_MAG_width_Temp <- male_data_MAG %>%
  # subset(male_data_MAG$group!= "27_15")%>%
  group_by(Temperature)%>%
  dplyr::summarise(mean_width = mean(AverageWidth, na.rm= TRUE),
                   SE_width = (sd(AverageWidth,na.rm = TRUE)/sqrt(n())))%>%
  ggplot(aes(x=Temperature,y=mean_width)) +
  geom_bar(aes(fill=Temperature),
           stat="identity",
           width=0.8)+
  #facet_grid(~Age,labeller = label_parsed)+
  geom_errorbar(aes(ymin=mean_width - SE_width,
                    ymax=mean_width + SE_width),
                width=0.4,
                color="black")+
  ylab(expression("Width"~(mm)~""))+ 
  labs(x="Temperature (˚C)",title="MAG")+ 
  theme_pubr()+ 
  geom_jitter(data=male_data_MAG, aes(x=Temperature,y=AverageWidth),#color=ZOI_italic$Technical_Rep,
              position="jitter",na.rm = TRUE,size=0.5,color="darkgray")+
  theme(panel.background = element_rect(fill = NA, color = "black"))+
  theme(panel.spacing = unit(0.6, "lines"))+
  #scale_y_continuous(limits=c(0,60))+
  scale_fill_manual(values=c("#4D6FAE","#6F9F51", "#CC763B"))+
  theme(text = element_text(size=12),
        axis.text.x = element_text(size=(10)),
        axis.text.y=element_text(size=10))+
  theme(legend.position = "none")
male_MAG_width_Temp
ggsave(male_MAG_width_Temp,filename="male_MAG_width_Temp.png",width = 4, height = 4, dpi = 600, units = "in")
ggsave(male_MAG_width_Temp,filename="male_MAG_width_Temp.pdf",width = 4, height = 4, dpi = 600, units = "in")

##########################################
#Testes
#make plot labels with age on x-axis:

male_data_Testes$Age <- factor(male_data_Testes$Age,
                               labels = c("1","3","5","10"))

male_data_Testes$Temperature <- factor(male_data_Testes$Temperature,
                                       labels = c("`27˚C`","`30˚C`","`32˚C`"))


male_Testes_length_1 <- male_data_Testes %>%
  group_by(Temperature,Age)%>%
  dplyr::summarise(mean_length = mean(AverageLength, na.rm= TRUE),
                   SE_length = (sd(AverageLength,na.rm = TRUE)/sqrt(n())))%>%
  ggplot(aes(x=Age,y=mean_length)) +
  geom_bar(aes(fill=Age),
           stat="identity",
           width=0.8)+
  facet_grid(~Temperature,labeller = label_parsed)+
  geom_errorbar(aes(ymin=mean_length - SE_length,
                    ymax=mean_length + SE_length),
                width=0.4,
                color="black")+
  ylab(expression("Length"~(mm)~""))+ 
  labs(x="Adult Age (days)",title="Testes")+ 
  theme_pubr()+ 
  geom_jitter(data=male_data_Testes, aes(x=Age,y=AverageLength),#color=ZOI_italic$Technical_Rep,
              position="jitter",na.rm = TRUE,size=0.5,color="darkgray")+
  theme(panel.background = element_rect(fill = NA, color = "black"))+
  theme(panel.spacing = unit(0.6, "lines"))+
  scale_fill_manual(values= c("#f5edff","#DCD1E9","#BAA4D3","#9776BE"))+
  theme(text = element_text(size=12),
        axis.text.x = element_text(size=(10)),
        axis.text.y=element_text(size=10))+
  theme(legend.position = "none")
male_Testes_length_1
ggsave(male_Testes_length_1,filename="male_Testes_length_1.png",width = 6, height = 4, dpi = 600, units = "in")
ggsave(male_Testes_length_1,filename="male_Testes_length_1.pdf",width = 6, height = 4, dpi = 600, units = "in")


male_Testes_width_1 <- male_data_Testes %>%
  group_by(Temperature,Age)%>%
  dplyr::summarise(mean_width = mean(AverageWidth, na.rm= TRUE),
                   SE_width = (sd(AverageWidth,na.rm = TRUE)/sqrt(n())))%>%
  ggplot(aes(x=Age,y=mean_width)) +
  geom_bar(aes(fill=Age),
           stat="identity",
           width=0.8)+
  facet_grid(~Temperature,labeller = label_parsed)+
  geom_errorbar(aes(ymin=mean_width - SE_width,
                    ymax=mean_width + SE_width),
                width=0.4,
                color="black")+
  ylab(expression("Width"~(mm)~""))+ 
  labs(x="Adult Age (days)",title="Testes")+ 
  theme_pubr()+ 
  geom_jitter(data=male_data_Testes, aes(x=Age,y=AverageWidth),#color=ZOI_italic$Technical_Rep,
              position="jitter",na.rm = TRUE,size=0.5,color="darkgray")+
  theme(panel.background = element_rect(fill = NA, color = "black"))+
  theme(panel.spacing = unit(0.6, "lines"))+
  scale_fill_manual(values= c("#f5edff","#DCD1E9","#BAA4D3","#9776BE","#7549A8"))+
  theme(text = element_text(size=12),
        axis.text.x = element_text(size=(10)),
        axis.text.y=element_text(size=10))+
  theme(legend.position = "none")
male_Testes_width_1
ggsave(male_Testes_width_1,filename="male_Testes_width_1.png",width = 6, height = 4, dpi = 600, units = "in")
ggsave(male_Testes_width_1,filename="male_Testes_width_1.pdf",width = 6, height = 4, dpi = 600, units = "in")


male_Testes_length_age <- male_data_Testes %>%
  #subset(male_data_Testes$group!= "27_15")%>%
  group_by(Age)%>%
  dplyr::summarise(mean_length = mean(AverageLength, na.rm= TRUE),
                   SE_length = (sd(AverageLength,na.rm = TRUE)/sqrt(n())))%>%
  ggplot(aes(x=Age,y=mean_length)) +
  geom_bar(aes(fill=Age),
           stat="identity",
           width=0.8)+
  # facet_grid(~Temperature,labeller = label_parsed)+
  geom_errorbar(aes(ymin=mean_length - SE_length,
                    ymax=mean_length + SE_length),
                width=0.4,
                color="black")+
  ylab(expression("Length"~(mm)~""))+ 
  labs(x="Adult Age (days)",title="Testes")+ 
  theme_pubr()+ 
  geom_jitter(data=male_data_Testes, aes(x=Age,y=AverageLength),#color=ZOI_italic$Technical_Rep,
              position="jitter",na.rm = TRUE,size=0.5,color="darkgray")+
  theme(panel.background = element_rect(fill = NA, color = "black"))+
  theme(panel.spacing = unit(0.6, "lines"))+
  scale_fill_manual(values= c("#f5edff","#DCD1E9","#BAA4D3","#9776BE","#7549A8"))+
  theme(text = element_text(size=12),
        axis.text.x = element_text(size=(10)),
        axis.text.y=element_text(size=10))+
  theme(legend.position = "none")
male_Testes_length_age
ggsave(male_Testes_length_age,filename="male_Testes_length_age.png",width = 4, height = 4, dpi = 600, units = "in")
ggsave(male_Testes_length_age,filename="male_Testes_length_age.pdf",width = 4, height = 4, dpi = 600, units = "in")


male_Testes_width_age <- male_data_Testes %>%
  #subset(male_data_Testes$group!= "27_15")%>%
  group_by(Age)%>%
  dplyr::summarise(mean_width = mean(AverageWidth, na.rm= TRUE),
                   SE_width = (sd(AverageWidth,na.rm = TRUE)/sqrt(n())))%>%
  ggplot(aes(x=Age,y=mean_width)) +
  geom_bar(aes(fill=Age),
           stat="identity",
           width=0.8)+
  #facet_grid(~Temperature,labeller = label_parsed)+
  geom_errorbar(aes(ymin=mean_width - SE_width,
                    ymax=mean_width + SE_width),
                width=0.4,
                color="black")+
  ylab(expression("Width"~(mm)~""))+ 
  labs(x="Adult Age (days)",title="Testes")+ 
  theme_pubr()+ 
  geom_jitter(data=male_data_Testes, aes(x=Age,y=AverageWidth),#color=ZOI_italic$Technical_Rep,
              position="jitter",na.rm = TRUE,size=0.5,color="darkgray")+
  theme(panel.background = element_rect(fill = NA, color = "black"))+
  theme(panel.spacing = unit(0.6, "lines"))+
  scale_fill_manual(values= c("#f5edff","#DCD1E9","#BAA4D3","#9776BE","#7549A8"))+
  theme(text = element_text(size=12),
        axis.text.x = element_text(size=(10)),
        axis.text.y=element_text(size=10))+
  theme(legend.position = "none")
male_Testes_width_age
ggsave(male_Testes_width_age,filename="male_Testes_width_age.png",width = 4, height = 4, dpi = 600, units = "in")
ggsave(male_Testes_width_age,filename="male_Testes_width_age.pdf",width = 4, height = 4, dpi = 600, units = "in")


#testes data interaction plot:
male_testes_width_interaction <- male_data_Testes %>%
  group_by(Temperature,Age)%>%
  dplyr::summarise(mean_width = mean(AverageWidth, na.rm= TRUE),
                   SE_width = (sd(AverageWidth,na.rm = TRUE)/sqrt(n())))%>%
  ggplot()+
  aes(x=Age,y=mean_width,group=Temperature)+
  geom_point(aes(shape=Temperature,color=Temperature),size=3)+
  geom_line(aes(linetype = Temperature,color=Temperature),linewidth=0.6)+
  theme_pubr()+ 
  scale_shape(labels=c(27,30,32))+
  scale_linetype(labels=c(27,30,32))+
  guides(shape = guide_legend(title = "Temperature (˚C)"),
         linetype = guide_legend(title = "Temperature (˚C)"))+
  xlab("Adult Age (days)") +  labs(title="Testes")+
  scale_color_manual(values=c("#4D6FAE","#6F9F51", "#CC763B"))+
  theme(legend.position = "none")+
  scale_y_continuous(limits = c(0,0.2))+
  scale_x_discrete(labels=c(1,3,5,10))+
  theme(panel.background = element_rect(fill = NA, color = "black"))+
  theme(panel.spacing = unit(0.6, "lines"))+
  ylab(expression("Width"~(mm)~""))

male_testes_width_interaction
ggsave(male_testes_width_interaction,filename="male_testes_width_interaction.png",width = 4, height = 4, dpi = 600, units = "in")
ggsave(male_testes_width_interaction,filename="male_testes_width_interaction.pdf",width = 4, height = 4, dpi = 600, units = "in")

#testes data interaction plot:
male_testes_length_interaction <- male_data_Testes %>%
  group_by(Temperature,Age)%>%
  dplyr::summarise(mean_length = mean(AverageLength, na.rm= TRUE),
                   SE_length = (sd(AverageLength,na.rm = TRUE)/sqrt(n())))%>%
  ggplot()+
  aes(x=Age,y=mean_length,group=Temperature)+
  geom_point(aes(shape=Temperature,color=Temperature),size=3)+
  geom_line(aes(linetype = Temperature,color=Temperature),linewidth=0.6)+
  theme_pubr()+ 
  scale_shape(labels=c(27,30,32))+
  scale_linetype(labels=c(27,30,32))+
  scale_y_continuous(limits = c(0,0.4))+
  guides(shape = guide_legend(title = "Temperature (˚C)"),
         linetype = guide_legend(title = "Temperature (˚C)"))+
  xlab("Adult Age (days)") +  labs(title="Testes")+
  scale_color_manual(values=c("#4D6FAE","#6F9F51", "#CC763B"))+
  theme(legend.position = "none")+
  scale_x_discrete(labels=c(1,3,5,10,15))+
  theme(panel.background = element_rect(fill = NA, color = "black"))+
  theme(panel.spacing = unit(0.6, "lines"))+
  ylab(expression("Length"~(mm)~""))

male_testes_length_interaction
ggsave(male_testes_length_interaction,filename="male_testes_length_interaction.png",width = 4, height = 4, dpi = 600, units = "in")
ggsave(male_testes_length_interaction,filename="male_testes_length_interaction.pdf",width = 4, height = 4, dpi = 600, units = "in")


#plot the other way:

male_data_Testes$Age <- factor(male_data_Testes$Age,
                               labels = c("`1 days`","`3 days`","`5 days`","`10 days`"))

male_data_Testes$Temperature <- factor(male_data_Testes$Temperature,
                                       labels = c("27","30","32"))


male_Testes_length_2 <- male_data_Testes %>%
  group_by(Temperature,Age)%>%
  dplyr::summarise(mean_length = mean(AverageLength, na.rm= TRUE),
                   SE_length = (sd(AverageLength,na.rm = TRUE)/sqrt(n())))%>%
  ggplot(aes(x=Temperature,y=mean_length)) +
  geom_bar(aes(fill=Temperature),
           stat="identity",
           width=0.8)+
  facet_grid(~Age,labeller = label_parsed)+
  geom_errorbar(aes(ymin=mean_length - SE_length,
                    ymax=mean_length + SE_length),
                width=0.4,
                color="black")+
  ylab(expression("Length"~(mm)~""))+ 
  labs(x="Temperature (˚C)",title="Testes")+ 
  theme_pubr()+ 
  geom_jitter(data=male_data_Testes, aes(x=Temperature,y=AverageLength),#color=ZOI_italic$Technical_Rep,
              position="jitter",na.rm = TRUE,size=0.5,color="darkgray")+
  theme(panel.background = element_rect(fill = NA, color = "black"))+
  theme(panel.spacing = unit(0.6, "lines"))+
  #scale_y_continuous(limits=c(0,60))+
  scale_fill_manual(values=c("#4D6FAE","#6F9F51", "#CC763B"))+
  theme(text = element_text(size=12),
        axis.text.x = element_text(size=(10)),
        axis.text.y=element_text(size=10))+
  theme(legend.position = "none")
male_Testes_length_2
ggsave(male_Testes_length_2,filename="male_Testes_length_2.png",width = 6, height = 4, dpi = 600, units = "in")
ggsave(male_Testes_length_2,filename="male_Testes_length_2.pdf",width = 6, height = 4, dpi = 600, units = "in")


male_Testes_width_2 <- male_data_Testes %>%
  group_by(Temperature,Age)%>%
  dplyr::summarise(mean_width = mean(AverageWidth, na.rm= TRUE),
                   SE_width = (sd(AverageWidth,na.rm = TRUE)/sqrt(n())))%>%
  ggplot(aes(x=Temperature,y=mean_width)) +
  geom_bar(aes(fill=Temperature),
           stat="identity",
           width=0.8)+
  facet_grid(~Age,labeller = label_parsed)+
  geom_errorbar(aes(ymin=mean_width - SE_width,
                    ymax=mean_width + SE_width),
                width=0.4,
                color="black")+
  ylab(expression("Width"~(mm)~""))+ 
  labs(x="Temperature (˚C)",title="Testes")+ 
  theme_pubr()+ 
  geom_jitter(data=male_data_Testes, aes(x=Temperature,y=AverageWidth),#color=ZOI_italic$Technical_Rep,
              position="jitter",na.rm = TRUE,size=0.5,color="darkgray")+
  theme(panel.background = element_rect(fill = NA, color = "black"))+
  theme(panel.spacing = unit(0.6, "lines"))+
  #scale_y_continuous(limits=c(0,60))+
  scale_fill_manual(values=c("#4D6FAE","#6F9F51", "#CC763B"))+
  theme(text = element_text(size=12),
        axis.text.x = element_text(size=(10)),
        axis.text.y=element_text(size=10))+
  theme(legend.position = "none")
male_Testes_width_2
ggsave(male_Testes_width_2,filename="male_Testes_width_2.png",width = 6, height = 4, dpi = 600, units = "in")
ggsave(male_Testes_width_2,filename="male_Testes_width_2.pdf",width = 6, height = 4, dpi = 600, units = "in")


male_Testes_length_Temp <- male_data_Testes %>%
  # subset(male_data_Testes$group!= "27_15")%>%
  group_by(Temperature)%>%
  dplyr::summarise(mean_length = mean(AverageLength, na.rm= TRUE),
                   SE_length = (sd(AverageLength,na.rm = TRUE)/sqrt(n())))%>%
  ggplot(aes(x=Temperature,y=mean_length)) +
  geom_bar(aes(fill=Temperature),
           stat="identity",
           width=0.8)+
  # facet_grid(~Age,labeller = label_parsed)+
  geom_errorbar(aes(ymin=mean_length - SE_length,
                    ymax=mean_length + SE_length),
                width=0.4,
                color="black")+
  ylab(expression("Length"~(mm)~""))+ 
  labs(x="Temperature (˚C)",title="Testes")+ 
  theme_pubr()+ 
  geom_jitter(data=male_data_Testes, aes(x=Temperature,y=AverageLength),#color=ZOI_italic$Technical_Rep,
              position="jitter",na.rm = TRUE,size=0.5,color="darkgray")+
  theme(panel.background = element_rect(fill = NA, color = "black"))+
  theme(panel.spacing = unit(0.6, "lines"))+
  #scale_y_continuous(limits=c(0,60))+
  scale_fill_manual(values=c("#4D6FAE","#6F9F51", "#CC763B"))+
  theme(text = element_text(size=12),
        axis.text.x = element_text(size=(10)),
        axis.text.y=element_text(size=10))+
  theme(legend.position = "none")
male_Testes_length_Temp
ggsave(male_Testes_length_Temp,filename="male_Testes_length_Temp.png",width = 4, height = 4, dpi = 600, units = "in")
ggsave(male_Testes_length_Temp,filename="male_Testes_length_Temp.pdf",width = 4, height = 4, dpi = 600, units = "in")


male_Testes_width_Temp <- male_data_Testes %>%
  # subset(male_data_Testes$group!= "27_15")%>%
  group_by(Temperature)%>%
  dplyr::summarise(mean_width = mean(AverageWidth, na.rm= TRUE),
                   SE_width = (sd(AverageWidth,na.rm = TRUE)/sqrt(n())))%>%
  ggplot(aes(x=Temperature,y=mean_width)) +
  geom_bar(aes(fill=Temperature),
           stat="identity",
           width=0.8)+
  #facet_grid(~Age,labeller = label_parsed)+
  geom_errorbar(aes(ymin=mean_width - SE_width,
                    ymax=mean_width + SE_width),
                width=0.4,
                color="black")+
  ylab(expression("Width"~(mm)~""))+ 
  labs(x="Temperature (˚C)",title="Testes")+ 
  theme_pubr()+ 
  geom_jitter(data=male_data_Testes, aes(x=Temperature,y=AverageWidth),#color=ZOI_italic$Technical_Rep,
              position="jitter",na.rm = TRUE,size=0.5,color="darkgray")+
  theme(panel.background = element_rect(fill = NA, color = "black"))+
  theme(panel.spacing = unit(0.6, "lines"))+
  #scale_y_continuous(limits=c(0,60))+
  scale_fill_manual(values=c("#4D6FAE","#6F9F51", "#CC763B"))+
  theme(text = element_text(size=12),
        axis.text.x = element_text(size=(10)),
        axis.text.y=element_text(size=10))+
  theme(legend.position = "none")
male_Testes_width_Temp
ggsave(male_Testes_width_Temp,filename="male_Testes_width_Temp.pdf",width = 4, height = 4, dpi = 600, units = "in")
ggsave(male_Testes_width_Temp,filename="male_Testes_width_Temp.png",width = 4, height = 4, dpi = 600, units = "in")


#####################################################################

#MAG Analysis:
male_data_MAG <- male_data_MAG[complete.cases(male_data_MAG$AverageWidth),]
str(male_data_MAG)

hist(male_data_MAG$AverageLength)
hist(male_data_MAG$AverageWidth)

shapiro.test(male_data_MAG$AverageLength) #length is normal
shapiro.test(male_data_MAG$AverageWidth) #width non-normal

male_data_MAG$logwidth <- log(male_data_MAG$AverageWidth)
hist(male_data_MAG$logwidth)
shapiro.test(male_data_MAG$logwidth) #still non-normal


require(fitdistrplus)
fit <-fitdist(male_data_MAG$AverageWidth, "lnorm")
summary(fit)
plot(fit)

library(glmmTMB)
MAG_length_model1 = glmmTMB(AverageLength ~ Temperature*Age, data= male_data_MAG,
                            family=gaussian(link = "log"))

library(DHARMa)
plot(simulateResiduals(MAG_length_model1)) #looks good
plot(fitted(MAG_length_model1),
     residuals(MAG_length_model1))
summary(MAG_length_model1)


MAG_width_model1 = glmmTMB(AverageWidth ~ Temperature*Age, data= male_data_MAG,
                           family=gaussian(link = "log"))

plot(simulateResiduals(MAG_width_model1)) #looks good
plot(fitted(MAG_width_model1),
     residuals(MAG_width_model1))
summary(MAG_width_model1)

###
sink("MAG_length_modelsummary.txt")
summary(MAG_length_model1)
sink()

sink("MAG_width_modelsummary.txt")
summary(MAG_width_model1)
sink()
###

length_Anova <- Anova(MAG_length_model1, type = 2,test.statistic = "Chisq")
length_Anova

width_Anova <- Anova(MAG_width_model1, type = 2,test.statistic = "Chisq")
width_Anova

###
sink("MAG_length_ANOVA.txt")
length_Anova
sink()

sink("MAG_width_ANOVA.txt")
width_Anova
sink()
###

#posthoc comparisons:

widthemmeans_age <- emmeans(MAG_width_model1,~Age,
                            type="response")

widthemmeans_age_PAIRS <- pairs(widthemmeans_age, adjust="sidak")
widthemmeans_age_PAIRS <- as.data.frame(widthemmeans_age_PAIRS)
widthemmeans_age_PAIRS 
write_xlsx(widthemmeans_age_PAIRS, "MAG_widthemmeans_age_PAIRS.xlsx")

widthemmeans_temp <- emmeans(MAG_width_model1,~Temperature,
                             type="response")

widthemmeans_temp_PAIRS <- pairs(widthemmeans_temp, adjust="sidak")
widthemmeans_temp_PAIRS <- as.data.frame(widthemmeans_temp_PAIRS)
widthemmeans_temp_PAIRS
write_xlsx(widthemmeans_temp_PAIRS, "MAG_widthemmeans_temp_PAIRS.xlsx")

widthemmeans_tempage <- emmeans(MAG_width_model1,~Temperature*Age,
                                type="response")

widthemmeans_tempage_PAIRS <- pairs(widthemmeans_tempage, adjust="sidak")
widthemmeans_tempage_PAIRS <- as.data.frame(widthemmeans_tempage_PAIRS)
widthemmeans_tempage_PAIRS
write_xlsx(widthemmeans_tempage_PAIRS, "MAG_widthemmeans_tempage_PAIRS.xlsx")


lengthemmeans_age <- emmeans(MAG_length_model1,~Age,
                             type="response")

lengthemmeans_age_PAIRS <- pairs(lengthemmeans_age, adjust="sidak")

lengthemmeans_age_PAIRS <- as.data.frame(lengthemmeans_age_PAIRS)
lengthemmeans_age_PAIRS
write_xlsx(lengthemmeans_age_PAIRS, "MAG_lengthemmeans_age_PAIRS.xlsx")


lengthemmeans_temp <- emmeans(MAG_length_model1,~Temperature,
                              type="response")

lengthemmeans_temp_PAIRS <- pairs(lengthemmeans_temp, adjust="sidak")
lengthemmeans_temp_PAIRS <- as.data.frame(lengthemmeans_temp_PAIRS)
lengthemmeans_temp_PAIRS
write_xlsx(lengthemmeans_temp_PAIRS, "MAG_lengthemmeans_temp_PAIRS.xlsx")


lengthemmeans_tempage <- emmeans(MAG_length_model1,~Temperature*Age,
                                 type="response")

lengthemmeans_tempage_PAIRS <- pairs(lengthemmeans_tempage, adjust="sidak")
lengthemmeans_tempage_PAIRS <- as.data.frame(lengthemmeans_tempage_PAIRS)
lengthemmeans_tempage_PAIRS
write_xlsx(lengthemmeans_tempage_PAIRS, "MAG_lengthemmeans_tempage_PAIRS.xlsx")
#############################################################################
#############################################################################
#############################################################################
#############################################################################
#############################################################################

# REAL TIME QUANTITATIVE PCR: FEMALES

################

# clear existing workspace
rm(list = ls(all = TRUE))
graphics.off()
shell("cls")

#set wd to your project folder
getwd() #check working directory and reset as needed

##########################
#####################
#load libraries needed:
library(readxl)
library(writexl)
library(EnvStats)
library(ggplot2)
library(dplyr)
library(tidyverse)
library(rstatix)
library(car) 
library(ggpubr)
library(lme4)
library(broom)
library(rcompanion)
library(modelr)
library(emmeans)
library(lmerTest)
library(effectsize)
library(ggsci)
library(multcompView)
library(emmeans)
library(multcomp)

######
#import the data:
femaledata <- read_excel("femaleqpcrdata.xlsx") %>% #see Raw data file. Use table for R.
  as.data.frame()
str(femaledata)


femaledata$Temperature <- as.factor(femaledata$Temperature)
femaledata$Age <- as.factor(femaledata$Age)
femaledata$Gene <- as.factor(femaledata$Gene)

str(femaledata)

femaledata_summary <- femaledata %>%
  group_by(Gene,Age,Temperature) %>%
  dplyr::summarise(
    Mean_RQ = mean(RQddct),
    sd_RQ = sd(RQddct),
    n_reps = n(),
    SE_RQ = (sd_RQ/sqrt(n()))
  )

femaledata_summary_Temp <- femaledata %>%
  group_by(Gene,Temperature) %>%
  dplyr::summarise(
    Mean_RQ = mean(RQddct),
    sd_RQ = sd(RQddct),
    n_reps = n(),
    SE_RQ = (sd_RQ/sqrt(n()))
  )

write_xlsx(femaledata_summary_Temp,"femaledata_summary_Temp.xlsx")

femaledata_summary_age <- femaledata %>%
  group_by(Gene,Age) %>%
  dplyr::summarise(
    Mean_RQ = mean(RQddct),
    sd_RQ = sd(RQddct),
    n_reps = n(),
    SE_RQ = (sd_RQ/sqrt(n()))
  )
write_xlsx(femaledata_summary_age,"femaledata_summary_age.xlsx")
######################################################
#make plot labels:
levels(femaledata$Age)
levels(femaledata$Temperature)


femaledata$Temperature <- factor(femaledata$Temperature,
                                 labels = c("`27˚C`","`30˚C`","`32˚C`"))

femaledata <- femaledata %>%
  mutate(Age = fct_relevel(Age, c("5d","15d")))

femaledata$Age <- factor(femaledata$Age,
                         labels = c("5","15"))

femaledata_control <- subset(femaledata, Gene=="rps17")
femaledata <- subset(femaledata, Gene !="rps17")
######################################################
Females_tempwithinage <- femaledata %>%
  group_by(Gene,Age,Temperature) %>%
  dplyr::summarise(
    Mean_RQ = mean(RQddct),
    SD_RQ = sd(RQddct))%>%
  ggplot(aes(x=Age,y=Mean_RQ,fill=Temperature)) +
  geom_bar(stat="identity",position=position_dodge())+
  facet_wrap(~Gene,labeller = label_parsed,scales = "free_y")+
  ylab(expression("Mean Fold Change"))+ 
  labs(x="Age of blood meal (days old)")+ 
  geom_jitter(data=femaledata, 
              aes(x=Age,y=RQddct,group=Temperature),
              position=position_dodge(0.9),na.rm = TRUE,size=0.8,
              color="black")+
  geom_errorbar(aes(ymin=Mean_RQ - SD_RQ,
                    ymax=Mean_RQ + SD_RQ),
                width=0.4,position=position_dodge(0.9),
                color="black")+
  scale_fill_manual(values=c("#4D6FAE","#6F9F51", "#CC763B"))+
  theme(panel.background = element_rect(fill = NA, color = "black"))+
  theme_pubr()+ 
  theme(panel.background = element_rect(fill = NA, color = "black"))+
  theme(panel.spacing = unit(0.7, "lines"))+
  theme(text = element_text(size=14),
        axis.text.x = element_text(size=(12)),
        axis.text.y=element_text(size=12))+
  theme(legend.position = "none")

Females_tempwithinage

ggsave("Females_tempwithinage.pdf", plot=Females_tempwithinage, width = 7, height = 5, 
       units = "in",dpi=600)
ggsave("Females_tempwithinage.png", plot=Females_tempwithinage, width = 7, height = 5, 
       units = "in",dpi=600)


Females_ageonly <- femaledata %>%
  group_by(Gene,Age) %>%
  dplyr::summarise(
    Mean_RQ = mean(RQddct),
    SD_RQ = sd(RQddct))%>%
  ggplot(aes(x=Age,y=Mean_RQ,fill=Age)) +
  geom_bar(stat="identity",position=position_dodge())+
  facet_wrap(~Gene,labeller = label_parsed,scales = "free_y")+
  ylab(expression("Mean Fold Change"))+ 
  labs(x="Age of blood meal (days old)")+ 
  geom_jitter(data=femaledata, 
              aes(x=Age,y=RQddct,group=Age),
              position=position_dodge(0.9),na.rm = TRUE,size=0.8,
              color="black")+
  geom_errorbar(aes(ymin=Mean_RQ - SD_RQ,
                    ymax=Mean_RQ + SD_RQ),
                width=0.4,position=position_dodge(0.9),
                color="black")+
  scale_fill_manual(values= c("#BAA4D3","#7549A8"))+
  theme(panel.background = element_rect(fill = NA, color = "black"))+
  theme_pubr()+ 
  theme(panel.background = element_rect(fill = NA, color = "black"))+
  theme(panel.spacing = unit(0.7, "lines"))+
  theme(text = element_text(size=14),
        axis.text.x = element_text(size=(12)),
        axis.text.y=element_text(size=12))+
  theme(legend.position = "none")

ggsave("Females_ageonly.pdf", plot=Females_ageonly, width = 7, height = 5, 
       units = "in",dpi=600)
ggsave("Females_ageonly.png", plot=Females_ageonly, width = 7, height = 5, 
       units = "in",dpi=600)


Females_control_tempwithinage <- femaledata_control %>%
  group_by(Gene,Age,Temperature) %>%
  dplyr::summarise(
    Mean_RQ = mean(RQddct),
    SD_RQ = sd(RQddct))%>%
  ggplot(aes(x=Age,y=Mean_RQ,fill=Temperature)) +
  geom_bar(stat="identity",position=position_dodge())+
  facet_wrap(~Gene,labeller = label_parsed,scales = "free_y")+
  ylab(expression("Mean Fold Change"))+ 
  labs(x="Age of blood meal \n(days old)")+ 
  geom_jitter(data=femaledata_control, 
              aes(x=Age,y=RQddct,group=Temperature),
              position=position_dodge(0.9),na.rm = TRUE,size=0.8,
              color="black")+
  geom_errorbar(aes(ymin=Mean_RQ - SD_RQ,
                    ymax=Mean_RQ + SD_RQ),
                width=0.4,position=position_dodge(0.9),
                color="black")+
  scale_fill_manual(values=c("#4D6FAE","#6F9F51", "#CC763B"))+
  theme(panel.background = element_rect(fill = NA, color = "black"))+
  theme_pubr()+ 
  theme(panel.background = element_rect(fill = NA, color = "black"))+
  theme(panel.spacing = unit(0.7, "lines"))+
  theme(text = element_text(size=14),
        axis.text.x = element_text(size=(12)),
        axis.text.y=element_text(size=12))+
  theme(legend.position = "none")

Females_control_tempwithinage

ggsave("Females_control_tempwithinage.pdf", plot=Females_control_tempwithinage, width = 2.5, height = 2.5, 
       units = "in",dpi=600)
ggsave("Females_control_tempwithinage.png", plot=Females_control_tempwithinage, width = 2.5, height = 2.5, 
       units = "in",dpi=600)

###################################################################
#swap:

femaledata$Temperature <- factor(femaledata$Temperature,
                                 labels = c("27","30","32"))

femaledata$Age <- factor(femaledata$Age,
                         labels = c("`5d`","`15d`"))

Females_agewithintemp <- femaledata %>%
  group_by(Gene,Age,Temperature) %>%
  dplyr::summarise(
    Mean_RQ = mean(RQddct),
    SD_RQ = sd(RQddct))%>%
  ggplot(aes(x=Temperature,y=Mean_RQ,fill=Age)) +
  geom_bar(stat="identity",position=position_dodge())+
  facet_wrap(~Gene,labeller = label_parsed,scales = "free_y")+
  ylab(expression("Mean Fold Change"))+ 
  labs(x="Temperature (˚C)")+ 
  geom_jitter(data=femaledata, 
              aes(x=Temperature,y=RQddct,group=Age),
              position=position_dodge(0.9),na.rm = TRUE,size=0.8,
              color="black")+
  geom_errorbar(aes(ymin=Mean_RQ - SD_RQ,
                    ymax=Mean_RQ + SD_RQ),
                width=0.4,position=position_dodge(0.9),
                color="black")+
  scale_fill_manual(values= c("#BAA4D3","#7549A8"))+
  theme(panel.background = element_rect(fill = NA, color = "black"))+
  theme_pubr()+ 
  theme(panel.background = element_rect(fill = NA, color = "black"))+
  theme(panel.spacing = unit(0.7, "lines"))+
  theme(text = element_text(size=14),
        axis.text.x = element_text(size=(12)),
        axis.text.y=element_text(size=12))+
  theme(legend.position = "none")
Females_agewithintemp

ggsave("Females_agewithintemp.pdf", plot=Females_agewithintemp, width = 7, height = 5, 
       units = "in",dpi=600)
ggsave("Females_agewithintemp.png", plot=Females_agewithintemp, width = 7, height = 5, 
       units = "in",dpi=600)

Females_control_agewithintemp <- femaledata_control %>%
  group_by(Gene,Age,Temperature) %>%
  dplyr::summarise(
    Mean_RQ = mean(RQddct),
    SD_RQ = sd(RQddct))%>%
  ggplot(aes(x=Temperature,y=Mean_RQ,fill=Age)) +
  geom_bar(stat="identity",position=position_dodge())+
  facet_wrap(~Gene,labeller = label_parsed,scales = "free_y")+
  ylab(expression("Mean Fold Change"))+ 
  labs(x="Temperature (˚C)")+ 
  geom_jitter(data=femaledata_control, 
              aes(x=Temperature,y=RQddct,group=Age),
              position=position_dodge(0.9),na.rm = TRUE,size=0.8,
              color="black")+
  geom_errorbar(aes(ymin=Mean_RQ - SD_RQ,
                    ymax=Mean_RQ + SD_RQ),
                width=0.4,position=position_dodge(0.9),
                color="black")+
  scale_fill_manual(values= c("#BAA4D3","#7549A8"))+
  theme(panel.background = element_rect(fill = NA, color = "black"))+
  theme_pubr()+ 
  theme(panel.background = element_rect(fill = NA, color = "black"))+
  theme(panel.spacing = unit(0.7, "lines"))+
  theme(text = element_text(size=14),
        axis.text.x = element_text(size=(12)),
        axis.text.y=element_text(size=12))+
  theme(legend.position = "none")

Females_control_agewithintemp

ggsave("Females_control_agewithintemp.pdf", plot=Females_control_agewithintemp, 
       width = 2.5, height = 2.5, units = "in",dpi=600)
ggsave("Females_control_agewithintemp.png", plot=Females_control_agewithintemp, 
       width = 2.5, height = 2.5, units = "in",dpi=600)


Females_temponly <- femaledata %>%
  group_by(Gene,Temperature) %>%
  dplyr::summarise(
    Mean_RQ = mean(RQddct),
    SD_RQ = sd(RQddct))%>%
  ggplot(aes(x=Temperature,y=Mean_RQ,fill=Temperature)) +
  geom_bar(stat="identity",position=position_dodge())+
  facet_wrap(~Gene,labeller = label_parsed,scales = "free_y")+
  ylab(expression("Mean Fold Change"))+ 
  labs(x="Temperature (˚C)")+ 
  geom_jitter(data=femaledata, 
              aes(x=Temperature,y=RQddct,group=Temperature),
              position=position_dodge(0.9),na.rm = TRUE,size=0.8,
              color="black")+
  geom_errorbar(aes(ymin=Mean_RQ - SD_RQ,
                    ymax=Mean_RQ + SD_RQ),
                width=0.4,position=position_dodge(0.9),
                color="black")+
  scale_fill_manual(values=c("#4D6FAE","#6F9F51", "#CC763B"))+
  theme(panel.background = element_rect(fill = NA, color = "black"))+
  theme_pubr()+ 
  theme(panel.background = element_rect(fill = NA, color = "black"))+
  theme(panel.spacing = unit(0.7, "lines"))+
  theme(text = element_text(size=14),
        axis.text.x = element_text(size=(12)),
        axis.text.y=element_text(size=12))+
  theme(legend.position = "none")

Females_temponly


ggsave("Females_temponly.pdf", plot=Females_temponly, width = 7, height = 5, 
       units = "in",dpi=600)
ggsave("Females_temponly.png", plot=Females_temponly, width = 7, height = 5, 
       units = "in",dpi=600)

####################################################
#heatmap
femaledata$Group = paste(femaledata$Temperature,femaledata$Age,sep="_")
femaledata_summary$group = paste(femaledata_summary$Temperature,femaledata_summary$Age,sep="_")

write.csv(femaledata_summary, "femaledatasummary.csv")
write_xlsx(femaledata_summary, "femaledatasummary.xlsx")


femaledata_summary_mat <- read_excel("femaleqpcrdatasummaryforheatmap.xlsx", sheet = "Sheet3") #this is the average RQ value for each group per gene (calculated above or found in the processed data file sheet)

femaledata_summary_mat <- as.data.frame(femaledata_summary_mat)
rownames(femaledata_summary_mat) <- c("CAT1","exCh3","HPX15","Lp","MISO","Vg","RpS17")
femaledata_summary_mat <- femaledata_summary_mat[,-1]

femaledata_summary_mat <- as.matrix(femaledata_summary_mat)
femaledata_summary_mat_log <- log(femaledata_summary_mat)
breaks <- c(min(femaledata_summary_mat_log),-3,-2,-1,0,1,max(femaledata_summary_mat))
library(pheatmap)
library(RColorBrewer)

#scale gene expression per gene:
femaleheatmap <- pheatmap(femaledata_summary_mat_log, scale = "none", 
                          #col = brewer.pal(10, 'RdYlGn'), # choose a colour scale for your data
                          cluster_rows = T, cluster_cols = F,
                          clustering_distance_rows = "euclidean",
                          clustering_distance_cols = 'euclidean',
                          # breaks = c(min(femaledata_summary_mat), 0, 1, max(femaledata_summary_mat)), 
                          #color = colorRampPalette((colors)(length(breaks) - 1))),
                          color = colorRampPalette(c("darkblue","lightblue","white","darkred"))(length(breaks)+100),
                          #color = colorRampPalette(c("white","lightblue","skyblue","navy"))(100),
                          #color = colorRampPalette(c("navy","skyblue","lightblue","red", "darkred"))(50),
                          border_color = "black",
                          angle_col = 0, # sample names at an angle
                          show_colnames = T, 
                          show_rownames = T, # displaying column and row names
                          main = "Female Gene Expression",
                          cutree_rows = 7, 
                          cutree_cols = 2,
                          fontsize_row = 12,          # row label font size
                          fontsize_col = 12, 
) 
femaleheatmap

ggsave("femaleheatmap.pdf", plot=femaleheatmap, 
       width = 6, height = 6, units = "in",dpi=600)
ggsave("femaleheatmap.png", plot=femaleheatmap, 
       width = 6, height = 6, units = "in",dpi=600)

##########################################################

#########################################################
#####################################################
femaledata$group = paste(femaledata$Temperature,femaledata$Age,sep="_")


femaledata_MISO = subset(femaledata,Gene == "MISO")
sink("females_MISO_kruskaltest.txt")
kruskal.test(RQddct ~ group, data = femaledata_MISO)
sink()


femaledata_HPX15 = subset(femaledata,Gene == "HPX15")

sink("females_HPX15_kruskaltest.txt")
kruskal.test(RQddct ~ group, data = femaledata_HPX15)
sink()

femaledata_CAT1 = subset(femaledata,Gene == "CAT1")
sink("females_CAT1_kruskaltest.txt")
kruskal.test(RQddct ~ group, data = femaledata_CAT1)
sink()

femaledata_exCh3 = subset(femaledata,Gene == "exCh3")
sink("females_exCh3_kruskaltest.txt")
kruskal.test(RQddct ~ group, data = femaledata_exCh3)
sink()

femaledata_Lp = subset(femaledata,Gene == "Lp")
sink("females_Lp_kruskaltest.txt")
kruskal.test(RQddct ~ group, data = femaledata_Lp)
sink()


femaledata_Vg = subset(femaledata,Gene == "Vg")
sink("females_Vg_kruskaltest.txt")
kruskal.test(RQddct ~ group, data = femaledata_Vg)
sink()

femaledata_control$group <- paste(femaledata_control$Temperature,femaledata_control$Age,sep="_")
sink("females_rps17_kruskaltest.txt")
kruskal.test(RQddct ~ group, data = femaledata_control)
sink()


#per gene?
hist(femaledata_HPX15$RQddct)
shapiro.test(femaledata_HPX15$RQddct)

hist(femaledata_MISO$RQddct)
shapiro.test(femaledata_MISO$RQddct)

#Dunn's post hoc tests for groups: #MISO, HPX15, LP, VG

#MISO:
Dunns_MISO_TempwithinAge <- femaledata_MISO %>%
  group_by(Age)%>%
  dunn_test(RQddct ~ Temperature)
Dunns_MISO_TempwithinAge <- as.data.frame(Dunns_MISO_TempwithinAge)
Dunns_MISO_TempwithinAge
write_xlsx(Dunns_MISO_TempwithinAge,"Dunns_MISO_TempwithinAge.xlsx")

Dunns_MISO_AgewithinTemp <- femaledata_MISO %>%
  group_by(Temperature)%>%
  dunn_test(RQddct ~ Age)
Dunns_MISO_AgewithinTemp <- as.data.frame(Dunns_MISO_AgewithinTemp)
write_xlsx(Dunns_MISO_AgewithinTemp,"Dunns_MISO_AgewithinTemp.xlsx")

#HPX15:
Dunns_HPX15_TempwithinAge <- femaledata_HPX15 %>%
  group_by(Age)%>%
  dunn_test(RQddct ~ Temperature)
Dunns_HPX15_TempwithinAge <- as.data.frame(Dunns_HPX15_TempwithinAge)
write_xlsx(Dunns_HPX15_TempwithinAge,"Dunns_HPX15_TempwithinAge.xlsx")

Dunns_HPX15_AgewithinTemp <- femaledata_HPX15 %>%
  group_by(Temperature)%>%
  dunn_test(RQddct ~ Age)
Dunns_HPX15_AgewithinTemp <- as.data.frame(Dunns_HPX15_AgewithinTemp)
write_xlsx(Dunns_HPX15_AgewithinTemp,"Dunns_HPX15_AgewithinTemp.xlsx")

#Lp:
Dunns_Lp_TempwithinAge <- femaledata_Lp %>%
  group_by(Age)%>%
  dunn_test(RQddct ~ Temperature)
Dunns_Lp_TempwithinAge <- as.data.frame(Dunns_Lp_TempwithinAge)
write_xlsx(Dunns_Lp_TempwithinAge,"Dunns_Lp_TempwithinAge.xlsx")

Dunns_Lp_AgewithinTemp <- femaledata_Lp %>%
  group_by(Temperature)%>%
  dunn_test(RQddct ~ Age)
Dunns_Lp_AgewithinTemp <- as.data.frame(Dunns_Lp_AgewithinTemp)
write_xlsx(Dunns_Lp_AgewithinTemp,"Dunns_Lp_AgewithinTemp.xlsx")

#Vg:
Dunns_Vg_TempwithinAge <- femaledata_Vg %>%
  group_by(Age)%>%
  dunn_test(RQddct ~ Temperature)
Dunns_Vg_TempwithinAge <- as.data.frame(Dunns_Vg_TempwithinAge)
write_xlsx(Dunns_Vg_TempwithinAge,"Dunns_Vg_TempwithinAge.xlsx")

Dunns_Vg_AgewithinTemp <- femaledata_Vg %>%
  group_by(Temperature)%>%
  dunn_test(RQddct ~ Age)
Dunns_Vg_AgewithinTemp <- as.data.frame(Dunns_Vg_AgewithinTemp)
write_xlsx(Dunns_Vg_AgewithinTemp,"Dunns_Vg_AgewithinTemp.xlsx")

#############################################################################
#############################################################################
#############################################################################

# REAL TIME QUANTITATIVE PCR: MALES


################

# clear existing workspace
rm(list = ls(all = TRUE))
graphics.off()
shell("cls")

#set wd to your project folder
getwd() #check working directory

##########################
#####################
#load libraries needed:
library(readxl)
library(writexl)
library(EnvStats)
library(ggplot2)
library(dplyr)
library(tidyverse)
library(rstatix)
library(car) 
library(ggpubr)
library(lme4)
library(broom)
library(rcompanion)
library(modelr)
library(emmeans)
library(lmerTest)
library(effectsize)
library(ggsci)
library(multcompView)
library(emmeans)
library(multcomp)

######
#import the data:
maledata <- read_excel("maleqpcrdata.xlsx") %>% #this is the raw RQ data - see raw data file, use R format
  as.data.frame()
str(maledata)


maledata$Temperature <- as.factor(maledata$Temperature)
maledata$Age <- as.factor(maledata$Age)
maledata$Gene <- as.factor(maledata$Gene)

str(maledata)


maledata_summary <- maledata %>%
  group_by(Gene,Age,Temperature) %>%
  dplyr::summarise(
    Mean_RQ = mean(RQddct),
    sd_RQ = sd(RQddct),
    n_reps = n(),
    SE_RQ = (sd_RQ/sqrt(n()))
  )


maledata_summary_TEMP <- maledata %>%
  group_by(Gene,Temperature) %>%
  dplyr::summarise(
    Mean_RQ = mean(RQddct),
    sd_RQ = sd(RQddct),
    n_reps = n(),
    SE_RQ = (sd_RQ/sqrt(n()))
  )


maledata_summary_AGE <- maledata %>%
  group_by(Gene,Age) %>%
  dplyr::summarise(
    Mean_RQ = mean(RQddct),
    sd_RQ = sd(RQddct),
    n_reps = n(),
    SE_RQ = (sd_RQ/sqrt(n()))
  )

write_xlsx(maledata_summary, "maledata_summary.xlsx")
write_xlsx(maledata_summary_AGE, "maledata_summary_AGE.xlsx")
write_xlsx(maledata_summary_TEMP, "maledata_summary_TEMP.xlsx")
######################################################
#make plot labels:
levels(maledata$Age)
levels(maledata$Temperature)


maledata$Temperature <- factor(maledata$Temperature,
                               labels = c("`27˚C`","`30˚C`","`32˚C`"))

maledata <- maledata %>%
  mutate(Age = fct_relevel(Age, c("3d","5d","10d")))

maledata$Age <- factor(maledata$Age,
                       labels = c("3","5","10"))

maledata_control <- subset(maledata, Gene=="rps17")
maledata <- subset(maledata, Gene !="rps17")
######################################################


males_tempwithinage <- maledata %>%
  group_by(Gene,Age,Temperature) %>%
  dplyr::summarise(
    Mean_RQ = mean(RQddct),
    SD_RQ = sd(RQddct))%>%
  ggplot(aes(x=Age,y=Mean_RQ,fill=Temperature)) +
  geom_bar(stat="identity",position=position_dodge())+
  facet_wrap(~Gene,labeller = label_parsed,scales = "free_y")+
  ylab(expression("Mean Fold Change"))+ 
  labs(x="Adult age (days old)")+ 
  geom_jitter(data=maledata, 
              aes(x=Age,y=RQddct,group=Temperature),
              position=position_dodge(0.9),na.rm = TRUE,size=0.8,
              color="black")+
  geom_errorbar(aes(ymin=Mean_RQ - SD_RQ,
                    ymax=Mean_RQ + SD_RQ),
                width=0.4,position=position_dodge(0.9),
                color="black")+
  scale_fill_manual(values=c("#4D6FAE","#6F9F51", "#CC763B"))+
  theme(panel.background = element_rect(fill = NA, color = "black"))+
  theme_pubr()+ 
  theme(panel.background = element_rect(fill = NA, color = "black"))+
  theme(panel.spacing = unit(0.7, "lines"))+
  theme(text = element_text(size=14),
        axis.text.x = element_text(size=(12)),
        axis.text.y=element_text(size=12))+
  theme(legend.position = "none")

males_tempwithinage

ggsave("males_tempwithinage.pdf", plot=males_tempwithinage, width = 7, height = 5, 
       units = "in",dpi=600)
ggsave("males_tempwithinage.png", plot=males_tempwithinage, width = 7, height = 5, 
       units = "in",dpi=600)

males_control_tempwithinage <- maledata_control %>%
  group_by(Gene,Age,Temperature) %>%
  dplyr::summarise(
    Mean_RQ = mean(RQddct),
    SD_RQ = sd(RQddct))%>%
  ggplot(aes(x=Age,y=Mean_RQ,fill=Temperature)) +
  geom_bar(stat="identity",position=position_dodge())+
  facet_wrap(~Gene,labeller = label_parsed,scales = "free_y")+
  ylab(expression("Mean Fold Change"))+ 
  labs(x="Adult age \n(days old)")+ 
  geom_jitter(data=maledata_control, 
              aes(x=Age,y=RQddct,group=Temperature),
              position=position_dodge(0.9),na.rm = TRUE,size=0.8,
              color="black")+
  geom_errorbar(aes(ymin=Mean_RQ - SD_RQ,
                    ymax=Mean_RQ + SD_RQ),
                width=0.4,position=position_dodge(0.9),
                color="black")+
  scale_fill_manual(values=c("#4D6FAE","#6F9F51", "#CC763B"))+
  theme(panel.background = element_rect(fill = NA, color = "black"))+
  theme_pubr()+ 
  theme(panel.background = element_rect(fill = NA, color = "black"))+
  theme(panel.spacing = unit(0.7, "lines"))+
  theme(text = element_text(size=14),
        axis.text.x = element_text(size=(12)),
        axis.text.y=element_text(size=12))+
  theme(legend.position = "none")

males_control_tempwithinage

ggsave("males_control_tempwithinage.pdf", plot=males_control_tempwithinage, width = 2.5, height = 2.5, 
       units = "in",dpi=600)
ggsave("males_control_tempwithinage.png", plot=males_control_tempwithinage, width = 2.5, height = 2.5, 
       units = "in",dpi=600)

###################################################################


#swap:

maledata$Temperature <- factor(maledata$Temperature,
                               labels = c("27","30","32"))

maledata$Age <- factor(maledata$Age,
                       labels = c("`3d`","`5d`","`10d`"))

males_agewithintemp <- maledata %>%
  group_by(Gene,Age,Temperature) %>%
  dplyr::summarise(
    Mean_RQ = mean(RQddct),
    SD_RQ = sd(RQddct))%>%
  ggplot(aes(x=Temperature,y=Mean_RQ,fill=Age)) +
  geom_bar(stat="identity",position=position_dodge())+
  facet_wrap(~Gene,labeller = label_parsed,scales = "free_y")+
  ylab(expression("Mean Fold Change"))+ 
  labs(x="Temperature (˚C)")+ 
  geom_jitter(data=maledata, 
              aes(x=Temperature,y=RQddct,group=Age),
              position=position_dodge(0.9),na.rm = TRUE,size=0.8,
              color="black")+
  geom_errorbar(aes(ymin=Mean_RQ - SD_RQ,
                    ymax=Mean_RQ + SD_RQ),
                width=0.4,position=position_dodge(0.9),
                color="black")+
  scale_fill_manual(values= c("#DCD1E9","#BAA4D3","#9776BE"))+
  #"#DCD1E9","#BAA4D3","#9776BE","#7549A8"
  theme(panel.background = element_rect(fill = NA, color = "black"))+
  theme_pubr()+ 
  theme(panel.background = element_rect(fill = NA, color = "black"))+
  theme(panel.spacing = unit(0.7, "lines"))+
  theme(text = element_text(size=14),
        axis.text.x = element_text(size=(12)),
        axis.text.y=element_text(size=12))+
  theme(legend.position = "none")
males_agewithintemp

ggsave("males_agewithintemp.pdf", plot=males_agewithintemp, width = 7, height = 5, 
       units = "in",dpi=600)
ggsave("males_agewithintemp.png", plot=males_agewithintemp, width = 7, height = 5, 
       units = "in",dpi=600)

males_control_agewithintemp <- maledata_control %>%
  group_by(Gene,Age,Temperature) %>%
  dplyr::summarise(
    Mean_RQ = mean(RQddct),
    SD_RQ = sd(RQddct))%>%
  ggplot(aes(x=Temperature,y=Mean_RQ,fill=Age)) +
  geom_bar(stat="identity",position=position_dodge())+
  facet_wrap(~Gene,labeller = label_parsed,scales = "free_y")+
  ylab(expression("Mean Fold Change"))+ 
  labs(x="Temperature (˚C)")+ 
  geom_jitter(data=maledata_control, 
              aes(x=Temperature,y=RQddct,group=Age),
              position=position_dodge(0.9),na.rm = TRUE,size=0.8,
              color="black")+
  geom_errorbar(aes(ymin=Mean_RQ - SD_RQ,
                    ymax=Mean_RQ + SD_RQ),
                width=0.4,position=position_dodge(0.9),
                color="black")+
  scale_fill_manual(values= c("#DCD1E9","#BAA4D3","#9776BE"))+
  theme(panel.background = element_rect(fill = NA, color = "black"))+
  theme_pubr()+ 
  theme(panel.background = element_rect(fill = NA, color = "black"))+
  theme(panel.spacing = unit(0.7, "lines"))+
  theme(text = element_text(size=14),
        axis.text.x = element_text(size=(12)),
        axis.text.y=element_text(size=12))+
  theme(legend.position = "none")

males_control_agewithintemp

ggsave("males_control_agewithintemp.pdf", plot=males_control_agewithintemp, 
       width = 2.5, height = 2.5, units = "in",dpi=600)
ggsave("males_control_agewithintemp.png", plot=males_control_agewithintemp, 
       width = 2.5, height = 2.5, units = "in",dpi=600)

####################################################

####################################################
#heatmap
maledata$Group = paste(maledata$Temperature,maledata$Age,sep="_")
maledata_summary$group = paste(maledata_summary$Temperature,maledata_summary$Age,sep="_")

write_xlsx(maledata_summary, "maledatasummary.xlsx")

maledata_summary_mat <- read_excel("maleqpcrdatasummaryforheatmap.xlsx", sheet = "Sheet2") #this is the average RQ value for each group per gene (calculated above or found in the processed data file sheet)
maledata_summary_mat <- as.data.frame(maledata_summary_mat)
rownames(maledata_summary_mat) <- c("CYP315A1","phLp","Plugin","Tg3","RpS17")
maledata_summary_mat <- maledata_summary_mat[,-1]

maledata_summary_mat <- as.matrix(maledata_summary_mat)

library(pheatmap)
library(RColorBrewer)
breaks <- c(min(maledata_summary_mat_log),-2.5,-2,-1.5,-1,-0.5,0)

#scale gene expression per gene:
maleheatmap <- pheatmap(maledata_summary_mat_log, scale = "none", 
                        #col = brewer.pal(10, 'RdYlGn'), # choose a colour scale for your data
                        cluster_rows = T, cluster_cols =F,
                        clustering_distance_rows = "euclidean",
                        clustering_distance_cols = 'euclidean',
                        color = colorRampPalette(c("darkblue","lightblue","white"))(length(breaks)+100),
                        
                        # color = colorRampPalette(c("lightblue", "navy"))(50),
                        #color = colorRampPalette(c("navy","skyblue","lightblue","red", "darkred"))(50),
                        #  color = colorRampPalette(c("navy", "white", "firebrick3"))(50),
                        border_color = "black",
                        angle_col = 45, # sample names at an angle
                        show_colnames = T, 
                        show_rownames = T, # displaying column and row names
                        main = "Male Gene Expression",
                        cutree_rows = 5, 
                        cutree_cols = 3,
                        fontsize_row = 12,          # row label font size
                        fontsize_col = 12, 
) 
maleheatmap

ggsave("maleheatmap.pdf", plot=maleheatmap, 
       width = 8, height = 4, units = "in",dpi=600)
ggsave("maleheatmap.png", plot=maleheatmap, 
       width = 8, height = 4, units = "in",dpi=600)


##########################################################

#########################################################
#####################################################
maledata$group = paste(maledata$Temperature,maledata$Age,sep="_")


maledata_CYP315A1 = subset(maledata,Gene == "CYP315A1")
sink("males_CYP315A1_kruskaltest.txt")
kruskal.test(RQddct ~ group, data = maledata_CYP315A1)
sink()


maledata_phLp = subset(maledata,Gene == "phLp")
sink("males_phLp_kruskaltest.txt")
kruskal.test(RQddct ~ group, data = maledata_phLp)
sink()

maledata_Plugin = subset(maledata,Gene == "Plugin")
sink("males_Plugin_kruskaltest.txt")
kruskal.test(RQddct ~ group, data = maledata_Plugin)
sink()

maledata_TG3 = subset(maledata,Gene == "TG3")
sink("males_TG3_kruskaltest.txt")
kruskal.test(RQddct ~ group, data = maledata_TG3)
sink()

maledata_control$group <- paste(maledata_control$Temperature,maledata_control$Age,sep="_")
sink("males_rps17_kruskaltest.txt")
kruskal.test(RQddct ~ group, data = maledata_control)
sink()


#Dunn's post hoc tests for groups: 

#CYP315A1:
Dunns_CYP315A1_TempwithinAge <- maledata_CYP315A1 %>%
  group_by(Age)%>%
  dunn_test(RQddct ~ Temperature)
Dunns_CYP315A1_TempwithinAge <- as.data.frame(Dunns_CYP315A1_TempwithinAge)
write_xlsx(Dunns_CYP315A1_TempwithinAge,"Dunns_CYP315A1_TempwithinAge.xlsx")

Dunns_CYP315A1_AgewithinTemp <- maledata_CYP315A1 %>%
  group_by(Temperature)%>%
  dunn_test(RQddct ~ Age)
Dunns_CYP315A1_AgewithinTemp <- as.data.frame(Dunns_CYP315A1_AgewithinTemp)
write_xlsx(Dunns_CYP315A1_AgewithinTemp,"Dunns_CYP315A1_AgewithinTemp.xlsx")

#phLP:
Dunns_phLP_TempwithinAge <- maledata_phLp %>%
  group_by(Age)%>%
  dunn_test(RQddct ~ Temperature)
Dunns_phLP_TempwithinAge <- as.data.frame(Dunns_phLP_TempwithinAge)
write_xlsx(Dunns_phLP_TempwithinAge,"Dunns_phLP_TempwithinAge.xlsx")

Dunns_phLP_AgewithinTemp <- maledata_phLp %>%
  group_by(Temperature)%>%
  dunn_test(RQddct ~ Age)
Dunns_phLP_AgewithinTemp <- as.data.frame(Dunns_phLP_AgewithinTemp)
write_xlsx(Dunns_phLP_AgewithinTemp,"Dunns_phLP_AgewithinTemp.xlsx")

#Plugin:
Dunns_Plugin_TempwithinAge <- maledata_Plugin %>%
  group_by(Age)%>%
  dunn_test(RQddct ~ Temperature)
Dunns_Plugin_TempwithinAge <- as.data.frame(Dunns_Plugin_TempwithinAge)
write_xlsx(Dunns_Plugin_TempwithinAge,"Dunns_Plugin_TempwithinAge.xlsx")

Dunns_Plugin_AgewithinTemp <- maledata_Plugin %>%
  group_by(Temperature)%>%
  dunn_test(RQddct ~ Age)
Dunns_Plugin_AgewithinTemp <- as.data.frame(Dunns_Plugin_AgewithinTemp)
write_xlsx(Dunns_Plugin_AgewithinTemp,"Dunns_Plugin_AgewithinTemp.xlsx")

#TG3:
Dunns_TG3_TempwithinAge <- maledata_TG3 %>%
  group_by(Age)%>%
  dunn_test(RQddct ~ Temperature)
Dunns_TG3_TempwithinAge <- as.data.frame(Dunns_TG3_TempwithinAge)
write_xlsx(Dunns_TG3_TempwithinAge,"Dunns_TG3_TempwithinAge.xlsx")

Dunns_TG3_AgewithinTemp <- maledata_TG3 %>%
  group_by(Temperature)%>%
  dunn_test(RQddct ~ Age)
Dunns_TG3_AgewithinTemp <- as.data.frame(Dunns_TG3_AgewithinTemp)
write_xlsx(Dunns_TG3_AgewithinTemp,"Dunns_TG3_AgewithinTemp.xlsx")

#rps17:
Dunns_rps17_TempwithinAge <- maledata_control %>%
  group_by(Age)%>%
  dunn_test(RQddct ~ Temperature)
Dunns_rps17_TempwithinAge <- as.data.frame(Dunns_rps17_TempwithinAge)
write_xlsx(Dunns_rps17_TempwithinAge,"Dunns_rps17_TempwithinAge.xlsx")

Dunns_rps17_AgewithinTemp <- maledata_control %>%
  group_by(Temperature)%>%
  dunn_test(RQddct ~ Age)
Dunns_rps17_AgewithinTemp <- as.data.frame(Dunns_rps17_AgewithinTemp)
write_xlsx(Dunns_rps17_AgewithinTemp,"Dunns_rps17_AgewithinTemp.xlsx")

# END OF CODE.
